# Supplementary material for: Leveraging Single-Cell RNA-seq Data to Uncover the Association Between Cell Type and Chronic Liver Diseases
Source: Front Genet. 2021 Mar 8;12:637322. doi: 10.3389/fgene.2021.637322 (PMC7982650; doi:10.3389/fgene.2021.637322)
Supplement: Supplementary file 2 [file Data_Sheet_2.xlsx]

## Sheet: Table S1
Table S1 Summary information for GWAS data used
Dataset	Genome build	Population	Trait	Sample Size	Prevalence (%)	SNP number	Heritability (observed scale)
							h2	se
BBJ	hg19	EAS	Cirrhosis	212453	1.03	7246475	0.0038	0.0025
			HCC	197611	0.94	7246543	0.004	0.0027
GeneAtlas		EUR	CIrrhosis	452264	1.99	7636847	0.0034	0.0008
Abbreviation: HCC: hepatocellular carcinoma, SNP: single nucleotide polymorphism, EAS: east Asian, EUR: European

## Sheet: Table S2
Table S2 Summary information for scRNA-seq data used
Series	Population	Tissue	Trait	Sample Size	Cell number	Cell types	Reference
GSE136103	EUR	Liver	Cirrhosis	9	23184	20 (4,378 CD4+T cells, 4,096 endotheliocytes, 1,793 monocytes, 2,738 CD8+T cells, 1,527 hepatocytes, 1,880 NK, 1,095 B cells, 1,245 NKT, 510 DC, 566 mesenchymal cells, 924 MDM, 451 plasma cells, 365 Treg, 510 LEC, 185 pDC, 104 LSEC, 56 CLEC9A+DC, 31 mast cells, and 309 circulating cells)	Ramachandran et al., 2019
GSE149614	EAS	Liver	HCC	10	30983	14 (11,822 hepatocytes, 5,073 macrophages, 2,366 CD4+T cells, 1,382 mesenchymal cells, 1,574 Treg, 1,198 monocytes, 1616 plasma cells, 794 CD8+T cells, 713 DC, 631 NK, 909 endotheliocytes, 332 B cells, 63 mast cells, 2510 circulating cells)	--
GSE112271	AMR	Liver	HCC	7	32200	13 (15,009 hepatocytes, 4,867 MDM, 3,843 endotheliocytes, 2,505 mesenchymal cells, 1,659 cholangiocytes, 1,209 T cells, 529 DC, 441 NK, 421 fibroblasts, 176 B cells, 166 LEC,106 Kuffer, 77 LSEC, 1,192 circulating cells)	Losic et al., 2020
GSE157783	EUR	Brain	IPD	5	19002	12 (8,540 oligodendrocytes, 2,672 microglia cells, 2,580 astrocytes, 2,000 neurons, 1,216 OPCs, 721 endotheliocytes, 521 pericytes, 310 ependymal cells, 250 GABA, 119 CADPS2+neurons, 47 fibroblasts, 26 T cells)	--
Abbreviation: EAS: east Asian, EUR: European, AMR: Ad Mixed American, HCC: hepatocellular carcinoma, IPD: idiopathic Parkinson's disease, LSEC: liver sinusoids endothelial cell, LEC: lymphatic endothelial cell, Treg: regulatory T cell, NK: natural killer cell, NKT: natural killer T cells, MDM: monocyte-derived macrophage, DC: dendritic cell, pDC: plasmacytoid dendritic cell, OPC: Oligodendrocyte …

## Sheet: Table S3
Table S3 Marker genes used for cell type definition
Cell type	Marker genes
Hepatocyte	ALB, FGG, APOC3, FABP1
Cholangiocyte	ALB, TM4SF4, ANXA4, SOX4
Endothelia cell	ENG, CDH5, VWF, PECAM1
LSEC	CLEC4G, CLEC4M, CD14
LEC	PDPN, PROX1
Mesenchymal cell	COL3A1, COL1A2, MYH11, RGS5
Fibroblast cell	COL3A1, COL1A2,
SMC	MYH11, RGS5, ACTA2
T cell	CD2, CD3D, CD3E, CD3G
CD8+T cell	CD3D, CD8A, CD8B, GZMA
CD4+T cell	CD3D, CD4, CCR6, CCR7
Treg	CD3D, CD4, FOXP3, RORC
NK	KLRF1, FGFBP2, KLRC1
NKT	CD2, KLRF1, FGFBP2
Macrophage	CD163, CD68, CD14
Kuffer	CD68, CD5L, VCAM1, MARCO
Monocyte	S100A12, VCAN, FCN1, S100A8
MDM	CD68, MNDA, TREM2, CD9, C1QC
DC	CD1A, CD1C , CD1E
pDC	CD1E, FCER1A, LILRA4
CLEC9A+DC	CD1E, CLEC9A
B cell	CD79A, MS4A1
Plasma cell	CD79A, JSRP1
Mast cell	TPSAB1, CPA3
Circulating cell	MKI67, TOP2A, UBE2C, RRM2
Oligodendrocyte	CNP, FA2H,UGT8
OPC	CNP, FA2H,OLIG2,MEGF11
Microglia	CSF1R, CD53, AIF1
Astrocyte	GFAP,SOX9,ATP13A4,CBS
Pericyte	RGS5,CSPG4,SLC6A12
Ependymal cell	DNAH11,DNAH9
Neuron	NRG1, KLHL1
CADPS2+ neuron	NRG1, CADPS2, RBFOX3
GABA	GRIK1,SYNPR
Abbreviation: LSEC: liver sinusoids endothelial cell, LEC: lymphatic endothelial cell, Treg: regulatory T cell, NK: natural killer cell, NKT: natural killer T cells, MDM: monocyte-derived macrophage, DC: dendritic cell, pDC: plasmacytoid dendritic cell, OPC: Oligodendrocyte precursor cell, GABA: GABAergic neurons

## Sheet: Table S4
Table S4 Gene list of each cell type used for LDSC-cts analysis in GSE149614
Hepatocyte	Macrophage	CD4+T	Mesenchymal	Treg	Monocyte	Plasma	CD8+T	DC	NK	Endothelial	B
ALB	C1QB	CXCR4	ACTA2	TRAC	S100A8	IGLC3	CCL5	HLA-DPB1	NKG7	RBP7	MS4A1
APOC3	C1QA	IL7R	RGS5	S100A4	IL1B	IGHG3	NKG7	HLA-DRA	GNLY	IGFBP7	CD79A
APOA2	C1QC	CD69	TAGLN	LTB	S100A9	IGHG1	GZMA	HLA-DQB1	CCL5	PLVAP	CCR7
ORM1	TYROBP	KLRB1	IGFBP7	CD2	G0S2	IGHG4	CXCL13	HLA-DPA1	GZMB	SPARC	LY9
RBP4	CCL3	ANXA1	MYL9	CD3D	BCL2A1	JCHAIN	GZMB	HLA-DQA1	KLRD1	GNG11	BANK1
VTN	HLA-DRA	ZFP36L2	MGP	BATF	FCN1	MZB1	CD3D	HLA-DRB1	KLRB1	GSN	TNFRSF13C
AMBP	RNASE1	CCL5	TPM2	TRBC2	PLAUR	IGHG2	GZMK	CD74	CST7	PLPP1	RP5-887A10.1
AHSG	CCL3L3	BTG1	SPARC	IL32	LST1	FKBP11	TRBC2	LGALS2	PRF1	SLC9A3R2	FCRLA
GC	CTSB	CREM	LUM	CD7	LYZ	CD79A	TRAC	LYZ	GZMH	SPRY1	CD19
APOH	LGMN	CRIP1	COL1A1	TRBC1	SOD2	ITM2C	CST7	LST1	GZMA	FABP4	VPREB3
SERPINA1	FCER1G	CD52	COL1A2	DUSP4	C15orf48	DERL3	GZMH	CD1E	CTSW	TIMP3	BLK
TTR	CD68	CD2	SPARCL1	TIGIT	EREG	CD38	CD2	C1orf162	FGFBP2	CLDN5	SPIB
RARRES2	HLA-DRB1	GZMK	NDUFA4L2	CD52	AIF1	FAM46C	CD7	CLEC10A	KLRF1	SDPR	CXCR5
CLU	LIPA	ISG20	COL3A1	SAMSN1	FCER1G	IGLV6-57	CTSW	IDO1	CD247	RGCC	FAM129C
TF	HLA-DPA1	LTB	CALD1	CARD16	TYROBP	SEL1L3	CD3E	CD1C	GZMM	RAMP2	FCRL1
GSTA1	CCL4L2	RP11-138A9.1	DCN	CD3E	S100A11	JSRP1	CD8A	FAM26F	KLRC1	SPARCL1	PAX5
FGG	MS4A7	YPEL5	ADIRF	CREM	C1orf162	TNFRSF17	PRF1	RNASE6	TRDC	IGFBP3	RP11-693J15.5
FABP1	AIF1	CD3D	THY1	RGS1	TNFAIP6	ZBP1	KLRD1	HLA-DMB	TRGC1	COL4A1	TNFRSF13B
APOA1	CD74	RGCC	COL6A2	CORO1A	C5AR1	POU2AF1	CD8B	RGS10	KLRC2	ESM1	GAPT
EPHX1	SLC40A1	RP11-138A9.2	MAP1B	TNFRSF4	OLR1	FCRL5	CRTAM	JAML	TMIGD2	CAV1	ADAM28
HP	HLA-DPB1	GZMA	TPM1	TNFRSF18	PLEK	KIAA0125	CLEC2D	S100B	S1PR5	HSPG2	CD22
FGB	PSAP	CYTIP	PPP1R14A	PTPRC	LINC01272	RP11-16E12.2	CD3G	MNDA	SH2D1B	STC1	IGHD
AGT	MS4A6A	TRBC2	ASPN	CYTIP	CSTA	IFNG-AS1	LCK	FCER1A	CD7	CRIP2	LINC00926
MGST1	HLA-DQA1	PTPRC	IGFBP5	CTLA4	IFI30	HSH2D	SYTL3	CLEC9A	CD160	CLEC14A	LTB
CFHR1	GPNMB	CD3E	CTGF	PMAIP1	PHACTR1	ISG20	LAG3	CLEC7A	XCL2	TSC22D1	FCRL2
CYP2E1	MS4A4A	TRAT1	MFGE8	CD27	TREM1	MEI1	AC092580.4	CLEC4A	TXK	EDNRB	SELL
SPINK1	FOLR2	TRAC	SOD3	CXCR4	CCRL2	IGKV1-12	TRGC2	PLD4	HOPX	INSR	CD37
KNG1	CCL4	TRBC1	CPE	CLEC2D	FPR1	PNOC	PDCD1	FLT3	MYOM2	VIM	LILRA4
AGXT	CTSS	S100A4	PLAC9	ARID5B	CLEC4E	CHST2	CXCR4	CD1B	SYTL3	TM4SF1	IRF8
CES1	FABP5	AC016831.7	LHFP	IL7R	MNDA	IGLL5	CORO1A	CD1A	FCRL6	EPAS1	EZR
ORM2	PLD3	CCR7	ID3	CRIP1	VCAN	IGKC	PTPRC	P2RY14	SAMD3	ENG	CD55
FGA	HLA-DQB1	RHOH	COLEC11	ICOS	SLC11A1	RAB30	CD27	RP11-404O13.5	CD69	TCF4	STAG3
APOC2	NPC2	RPS29	COL4A2	SPOCK2	S100A12	FAM92B	CXCR6	SPINT2	CLIC3	HYAL2	LINC01215
FGL1	CXCL8	GPR171	DSTN	AC133644.2	RETN	CD79B	DUSP4	FGL2	TRBC1	ID1	P2RX5
AKR1C2	HLA-DRB5	CORO1A	COL6A1	LCK	LILRA5	CD27	TOX	XCR1	SH2D2A	PECAM1	YPEL5
CYB5A	CTSD	ALOX5AP	COL4A1	IL2RA	CLEC12A	IGLC2	HOPX	HLA-DMA	IL2RB	ID3	POU2AF1
CYP2D6	CST3	ACAP1	FRZB	LAIR2	APOBEC3A	LAX1	CD96	PTPRE	PLAC8	FLT1	CXCR4
APOC1	HLA-DMA	SPOCK2	HIGD1B	STK17B	CD300E	P2RX1	RUNX3	SPI1	XCL1	IFI27	PLD4
PRAP1	GPX1	AC092580.4	LGALS1	CST7	CTB-61M7.2	SLAMF7	APOBEC3G	COTL1	MATK	EGFL7	GNG7
ALDOB	CXCL3	CCR6	POSTN	CXCR6	MCEMP1	AC093818.1	TRAT1	AIF1	PYHIN1	RAMP3	KIAA0226L
MPC2	ASAH1	CD3G	CYR61	CD3G	S100A6	IGHM	TIGIT	HLA-DQA2	NCR1	APP	RP11-73G16.2
APOE	CTSC	C16orf54	MYLK	RHOH	NLRP3	RP11-1070N10.3	ACAP1	HCK	TRGC2	ESAM	CD52
NUPR1	FCGR3A	SYTL3	GJA4	TNFRSF9	SRGN	PLPP5	TNFRSF9	RGS18	SLA2	COL4A2	GPR183
TMEM176A	CTSZ	STAT4	TPPP3	CD96	CLEC7A	DPEP1	RGS1	HLA-DQB2	IFITM1	EMCN	IGHM
AKR1C1	IER3	LCK	CTHRC1	LAT	CTSS	CYTIP	CRIP1	PHACTR1	CRIP1	A2M	PRDM2
PEBP1	MMP9	STK17A	TPM4	CCR6	FGR	ERN1	CD52	FCGR2B	ALOX5AP	CD34	HLA-DQA2
DCXR	CXCL2	DUSP2	VIM	TBC1D4	MIR3945HG	ANKRD28	RHOH	CD86	RUNX3	VWF	RPS27
LGALS4	CFD	CD6	CAV1	CD247	MARCO	CEP128	SIT1	GPR183	CCL4	TMEM88	CD83
GGH	IL1B	STK4	2021-09-07	SIT1	EMP3	ST6GALNAC4	SLA2	IFI30	STAT4	CD9	AC079767.4
AKR1C3	FCGRT	HSPA8	COL6A3	AC002331.1	COTL1	CPNE5	XCL2	PLAUR	AC092580.4	CALCRL	RP11-231C14.7
APOM	HLA-DMB	CLEC2D	TUBA1A	SIRPG	S100A4	CXCR4	CYTIP	CPVL	CMC1	PTRF	TMEM154
CP	CD163	SAMSN1	PDLIM3	RTKN2	SH3BGRL3	IGLV3-1	GPR171	RP11-798K3.3	DOK2	NOTCH4	RPL21
APOB	LAPTM5	ELF1	ITGB1	LAYN	CD68	TAGAP	CD69	PAK1	KIR2DL3	FKBP1A	HLA-DQB1
KRT18	FGL2	TUBA4A	PHLDA1	IL2RB	CXCL8	PKHD1L1	RP11-291B21.2	GAPT	KRT81	ARHGAP29	LRRC26
ADH1B	LY96	SARAF	COX4I2	SLAMF1	PILRA	RHOH	CREM	PLEK	KIR3DL2	TACC1	TCL1A
CFH	DAB2	RP11-347P5.1	MYH11	AC017002.1	HLA-DRA	GNG7	RAC2	FGR	TNFSF14	TMEM204	RPL34
AKR1B10	NFKBIA	FAM46C	ACTG2	AC145110.1	FPR2	PIK3CG	PYHIN1	AOAH	C16orf54	MTUS1	LAPTM5
TM4SF4	IGSF6	GZMM	TINAGL1	B2M	IER3	UBE2J1	PTPN7	BCL2A1	ISG20	BCAM	RPS29
UGT2B4	RNASET2	PPP2R5C	PDGFRB	SH2D2A	SERPINB2	SMCHD1	CD247	LSP1	PTGDR	AQP1	FCMR
SERPINC1	GPR183	LEPROTL1	C7	ARHGDIB	MS4A7	XBP1	TRBC1	LY86	FASLG	ADGRL4	BCL11A
ASGR1	CTSL	MALAT1	COX7A1	RAC2	CCL3L3	TNFRSF13B	SH2D2A	ITGB2	CORO1A	EMP1	CD79B
IGFBP1	CD14	CD96	COL18A1	ACAP1	CD52	ERLEC1	SIRPG	HAVCR2	ADGRE5	DNASE1L3	HLA-DQA1
SOD1	MAFB	TAGAP	CRYAB	RP11-347P5.1	KYNU	ZFP36L2	LSP1	BASP1	GPR65	APOLD1	ARHGAP24
TMEM176B	SRGN	TC2N	GEM	C15orf53	FAM26F	CYBA	HCST	CD207	AKNA	TGFBR2	CD69
A1BG	MSR1	RPS27	FILIP1L	SYTL3	NCF2	BCL2L11	CD6	CACNA2D3	CXCR4	BTNL9	IGKC
CFB	CD5L	PTGER2	CNN3	S100A6	FCGR2A	KLF13	PTPN22	CLEC12A	CREM	TM4SF18	SIDT1
F2	FCGR2A	ARHGDIB	CSRP1	CD28	TNFSF13B	TMEM156	TUBA4A	MIR181A1HG	CXCR2	MGP	CORO1A
PCK1	S100A11	DNAJB1	MEG3	GATA3	CD44	TXNDC11	HMGB2	HCLS1	IFNG	NPDC1	PLAC8
AZGP1	CYBA	CST7	NOTCH3	PTTG1	LILRB2	PARM1	S100A4	THEMIS2	APBA2	NFIB	RAB11FIP1
APCS	SDCBP	EZR	AEBP1	ZBED2	STXBP2	ICAM3	ARHGDIB	SIGLEC10	GNG2	GIMAP7	SMCHD1
ANG	LGALS3	PARP8	2021-09-04	CD5	NAMPT	IGKV4-1	GZMM	AREG	APOBEC3G	PODXL	RPL13A
ALDH1A1	HLA-DQA2	RGS1	CCDC80	ISG20	NRG1	BTG2	ISG20	DAPP1	BIN2	CD59	IRF4
KRT8	GRN	PTGER4	SERPINH1	HLA-A	STX11	HIST1H2BG	EVL	CLNK	TRGV9	ANGPT2	NR4A2
ADI1	CD83	CCNH	C11orf96	LSP1	MS4A6A	PIM1	RAB27A	MS4A6A	ANXA1	VWA1	RHOH
HMGCS2	CAPG	RPS3	TGFB1I1	SELL	HLA-DRB1	SPCS3	SRSF7	LILRB3	TUBA4A	SEC14L1	CNR2
UQCRQ	HMOX1	ZFP36	THBS4	RP11-138A9.1	HCST	KIF19	IFNG	PKIB	HCST	CDH5	POU2F2
LEAP2	PLAUR	PBX4	ACTN1	FANK1	IL1RN	IGLV9-49	LAT	GSTP1	PTPN7	PLPP3	CLECL1
ANGPTL3	FAM26F	ITK	FXYD6	STK4	IRAK3	ADGRG5	ALOX5AP	RGS2	EOMES	LDB2	AC104024.1
SULT2A1	VCAM1	SRGN	TIMP3	CTSC	CD83	TNFRSF13C	FASLG	CLEC4F	NCR3	CCDC85B	HLA-DRA
BAAT	GADD45B	MYADM	PGF	AC016831.7	CCL3	IGLV1-40	FYN	CEACAM4	DNAJA1	ADGRF5	SMPD3
HSD17B6	CREG1	CD44	CRISPLD2	RASGRP1	CD48	LINC00582	PRKCH	TNFSF13B	HSPA8	PALMD	RP11-117D22.2
DBI	FTL	CD7	CLEC11A	ZBTB32	LGALS2	CCR2	DTHD1	FCER1G	HSP90AA1	PCAT19	SEL1L3
DDT	LST1	RAC2	PCOLCE	UCP2	GPR84	HIST1H2BJ	DUSP2	TACSTD2	PTPRC	IGFBP4	RPL26
SQSTM1	MARCKS	IFNG	ADAMTS1	TMEM154	RP11-1143G9.4	CREB3L2	ZAP70	VDR	HSPH1	DUSP6	GPR18
TFPI	NR4A2	PTPN7	NEXN	RP11-138A9.2	FCGR1A	AMPD1	SAMSN1	CD83	KRT86	COL15A1	RPS8
ITIH2	RNASE6	AC013264.2	FSTL1	CCND2	SPI1	PDK1	LYST	C10orf54	VPS37B	IFITM2	IGHG3
HPX	SOD2	AIM1	GSN	TRAF3IP3	MXD1	EAF2	IKZF3	LCP1	YPEL5	RDX	CD70
PPP1R16A	TREM2	STK17B	PRSS23	TANK	FCGR3A	STK4	UTS2	PSTPIP2	TRBC2	ICAM2	KIAA0125
C3	ACP5	ETS1	ADAMTS4	CD53	CLEC5A	C16orf54	SH3BGRL3	BATF3	AREG	EFNB2	CD74
SERPIND1	C1orf162	SAMD3	PALLD	CD44	FGL2	CRELD2	TRGC1	CTSS	B3GNT7	MMRN2	STAP1
GATM	VAMP8	TNFAIP3	PTRF	AHSP	LILRB3	ACOXL	TBC1D10C	PPT1	DNAJB1	PLK2	HLA-DPA1
CYP3A5	MFSD1	SH2D2A	PDLIM1	FAS	PTX3	RGS1	ZNF331	NR4A3	CTD-3252C9.4	CD93	CD53
TDO2	BLVRB	AC006129.2	CCDC102B	FXYD5	ZEB2	STAP1	SRGN	C15orf48	TBX21	KDR	RPS27A
BNIP3	SGK1	S1PR4	MAP3K7CL	GNG8	UPP1	SEC11C	KIR2DL4	NCF2	DNAJB6	SPTBN1	SCT
ITIH3	RGS2	VPS37B	ITGA1	LTA	HCK	ORAI2	SAMD3	PARVG	IFITM2	YBX3	EEF1A1
SLC2A2	SNX10	CD48	2021-09-11	PIK3IP1	CD86	CNKSR1	STK17B	RPL26	RAC2	PRSS23	RPS15A
KHK	CPVL	FYN	LGALS3BP	TMEM173	LAPTM5	ITGB7	CLEC2B	WDFY4	DTHD1	ITGA6	REL
CBR1	ZFAND5	RUNX3	CRIP2	ITK	RNF144B	IGKV3-11	YPEL5	SRGN	ZAP70	AKAP12	RPS3
ARG1	ITGB2	CAMK4	CNN1	PBXIP1	LILRA2	LY9	BCL11B	IL1R2	CACYBP	PTPRB	ORAI2
SERPINF1	C5AR1	GPR65	CSRP2	BIRC3	ITGB2	IGLV2-23	RGL4	IRF8	RP11-222K16.2	KLF2	ELF1
CFHR2	SH3BGRL3	THEMIS	PRKCDBP	PTPN22	DNAAF1	SYTL1	ZFP36L2	SAMHD1	DUSP2	GJA4	HLA-DPB1
PHYH	HCST	DNAJA1	ISYNA1	GNG2	CCL4L2	HERPUD1	CCL4	CXCL16	MCTP2	S1PR1	STK4
UGDH	CPM	PPP1R2	RGS16	GBP5	PLSCR1	C11orf80	GNG2	CD48	CCND3	TINAGL1	BTG1
PLG	PLTP	RNF125	UACA	PKM	PTPRE	LINC01480	THEMIS	TMSB10	RNF125	THY1	RPS10
GSTA2	CSTB	JUNB	MEF2C	ELF1	C19orf38	IGLV1-47	RGCC	IGSF6	RHOF	ARGLU1	CD48
COX6C	LGALS1	CD247	EPS8	SH3BGRL3	SLC25A37	IGHGP	ICOS	SPIB	ARHGDIB	CYYR1	ZNF331
FN1	SPI1	ZAP70	NNMT	ICAM3	IGSF6	NUCB2	APOBEC3H	CTSH	GZMK	FILIP1	RPLP2
SDC2	TYMP	HMGB2	HES4	STAM	PLIN2	SCNN1B	XCL1	EVI2B	ADGRG3	GNAI2	RPS6
NDUFB9	MRC1	BIN2	PTP4A3	NCR3	OSM	TXNDC15	SLA	TYROBP	SRGN	MEF2C	HLA-DRB1
CHCHD10	LITAF	SMCHD1	EHD2	SRGN	CCL4	SPATS2	CD70	SLAMF8	EVL	HEY1	BCAS4
ITIH1	PLA2G7	PIK3IP1	EFEMP1	HLA-C	HLA-DPB1	IGHV4-39	IFI16	IL18	BTG1	PDGFD	TLR10
BHMT	PLEK	ADGRE5	IFITM1	UTS2	LITAF	LMAN1	SPN	REL	NCAM1	PRKCDBP	RPS23
GPX2	TMSB10	EVL	GGT5	LINC01588	HLA-DPA1	PRDM1	EOMES	KIAA0226L	MYADM	SMTN	RPL23A
P4HB	CCL18	CNOT6L	PLA2G5	PBX4	LIMS1	TMEM243	PPP2R5C	CLEC4E	RP5-1171I10.5	CDC37	DAPP1
HRG	RGS10	PDE4B	PLAT	RP11-1399P15.1	ICAM1	ACSS1	RP11-347P5.1	LAPTM5	FYN	FAM167B	AIM2
HINT1	CSF1R	RORA	F2R	LDHB	DNAJA4	NXPE3	IL21R	CD300A	KIR2DL1	COX7A1	RPS25
PXMP2	ITM2B	CD53	MTHFD2	BTLA	ATP6V1B2	IGLV1-44	ELF1	PLSCR1	BPGM	CYR61	RP11-438F14.3
PRDX6	PDK4	LAT	MFAP4	IKZF2	SERPINB9	ICAM2	LEPROTL1	CST3	KLRK1	C8orf4	CLEC4C
CPB2	C1orf54	CD37	DKK3	CD79B	LGALS1	VPS37B	IL2RB	SERPINB9	LSP1	UACA	GLTSCR2
PTGR1	AKR1B1	LDHB	PDLIM7	PTPN7	OAZ1	IGKV3-20	TRAF3IP3	KCNMB1	TMEM71	GIMAP4	RIC3
ECHS1	RGS1	GATA3	PLN	FAM129A	RIPK2	MANEA	ZBTB32	RNF144B	LCK	ADAM15	MALAT1
SCD	CXCL16	MPZL3	SEPW1	CACYBP	HSPH1	AC007386.4	VPS37B	LIMD2	H3F3B	TIE1	RPL11
C8G	TNFAIP3	HSP90AA1	MCAM	IPCEF1	CD300A	GMPPB	AKNA	UTF1	REL	NEDD9	RPL41
ATP5J	PPT1	RPS15A	FAM162B	PMCH	SAMSN1	LAMP5	CNOT6L	ANKRD22	GPR18	GRB10	EEF1B2
CYC1	NAMPT	ICOS	FILIP1	SLA	GAPT	DAPP1	LBH	LITAF	HSPA1A	GJA1	EEF2
ADH1C	GYPC	LINC00239	RBPMS	SRSF7	SLC7A7	RP11-290F5.1	B2M	C1orf54	FSD1	ROBO4	RAC2
APOA5	GABARAP	TRGC2	MXRA8	APOBEC3C	PTGS2	MALAT1	IL32	GLIPR1	ZFP36	CDH13	RPL3
AKR1C4	RNF130	RP11-18H21.1	KCNJ8	GBP2	BAG3	C2orf88	AKAP5	FPR1	SPN	SOCS2	HERPUD1
MDK	TNFSF13B	SRSF7	CYGB	BTG1	ANXA5	KCNK6	KLRG1	FGD2	PRKCH	DLL4	TMEM156
ADH4	ICAM1	BCL11B	EMILIN1	BTG3	BASP1	RP5-887A10.1	IFITM1	LGALS9	STK17A	NOSTRIN	IFT57
CTTN	NPL	MAL	COL14A1	PRDM1	RNASE6	SPAG4	H3F3B	HLA-DOB	KIR2DL4	TAX1BP3	MEF2C
PCBD1	KCTD12	IKZF3	FHL2	MYO1G	MAFB	LTB	BTG1	TYMP	ZNF683	DOCK9	RP11-158I9.5
ERRFI1	C3AR1	SOCS1	AXL	PYHIN1	NINJ1	CTA-384D8.34	CTLA4	UCP2	PTPN22	SOX17	VPS37B
ALDH2	ARL4C	EMB	NR2F2	IL18R1	CD55	CD19	STK17A	RP11-1143G9.4	RHOH	PPP1R14A	CRIP1
MAT1A	FYB	DDIT4	RBP1	GMFG	LCP2	AC104024.1	EZR	ALOX5	CLEC2B	PIK3R3	STK17A
HMGCS1	UCP2	SLC2A3	ENPEP	STAT4	ANXA1	DNAJB9	PARP8	IFNGR1	CD96	ZBTB16	TMEM243
IFITM3	B2M	RPL21	COL5A2	2021-09-01	CASP1	IGLV2-11	HLA-C	ACTB	RPS29	CDC42EP3	RPL9
SERPINA6	CD86	PLAC8	MMP11	HMGB2	NFKBIA	RP11-1399P15.1	WIPF1	STX11	ACAP1	PLXND1	CYTIP
FMO5	PNRC1	B2M	GUCY1A3	SP140	TNFAIP8	RPL13	HSPA8	ADAM28	ADGRG1	FAM198B	TNR
SERPING1	KLF4	KLRG1	ITM2C	PRF1	LCP1	IGKV1-16	ETS1	CD37	LITAF	F2R	FAM177B
GAMT	DUSP1	GPR18	SMIM3	ICA1	NPC2	IGLV3-19	2021-09-01	SLC31A2	CD37	ITPRIP	FCRL5
SCCPDH	GLUL	H3F3B	GUCY1B3	TBC1D10C	PRAM1	FCRLA	LIMD2	CLECL1	PPP2R5C	LAMA4	NFKBID
SEPP1	NINJ1	CDC42SE2	PRELP	LBH	TNFAIP2	HSPA13	FAM46C	CD33	CCL4L2	WWTR1	ACAP1
PON1	IL18	RPS19	HEYL	HSPA8	ASAH1	TPD52	OASL	IL1B	KLRC3	FAM107A	RPS28
RAMP1	SLCO2B1	APOBEC3H	CCDC3	EVL	CARD16	AC006129.2	CD48	CTD-2555A7.2	WIPF1	LIMCH1	PARP15
UGT2B15	CD4	CTD-3252C9.4	THBS2	GNLY	SLC43A2	HIST1H1D	RPS29	CORO1A	S1PR4	CRIM1	LY86
NDUFC2	HCLS1	SCML4	PMP22	JAKMIP1	IL10	SELK	JAKMIP1	CELF2	LAT2	ELK3	RPL27A
TXN	ATP1B3	GZMH	VCAN	CD177	CSF3R	KCNA3	C16orf54	FCN1	ELF1	TSPAN13	RPS15
CYP27A1	LILRB4	CD5	PLXDC1	IL12RB2	NFKB1	AC104699.1	ZNF683	PTPN6	CD244	TGM2	GPR65
ETFB	MPEG1	ZNF331	KCNE4	DDX24	LGALS3	IGHV3-30	KLRC4	LAT2	PIP4K2A	RGS3	PDE7A
C1S	FOSB	HSPH1	AC013461.1	UNQ6494	CD37	WHSC1L1	RP11-138A9.1	RILPL2	TAGAP	INHBB	NCR3
NDUFA4	FTH1	2021-09-01	FKBP10	CD70	HLA-DQB1	FUT8	SP140	RPS24	HMGB2	SWAP70	SMAP2
COX6A1	MAF	CCND3	EFEMP2	METTL8	SNN	IGLV3-25	DNAJA1	HACD4	FCMR	FSCN1	RPL13
S100A16	HLA-E	MCL1	MSRB3	PHTF2	LILRA1	SSPN	AC006129.2	EVI2A	PARP8	ETS1	ARHGAP25
AADAC	LY86	LINC-PINT	TAX1BP3	IL21R	ITGAX	AC078883.3	PSTPIP1	MXD1	ITGB2	MAST4	KDM4B
ATP5G1	MCOLN1	FLT3LG	KLHL23	IFI16	CLEC10A	MYDGF	TBX21	SCIMP	KLRC4	THBD	ZBTB32
C4BPB	ANXA5	ODF2L	SMTN	DOK2	MIR155HG	ACAP1	TNIP3	FAM49B	CD48	MYCT1	LSP1
CES2	RAB31	BIRC3	CDH6	SKAP1	AREG	TSHR	APOBEC3C	ZNF385A	MALAT1	JAG1	BIRC3
CD24	CEBPB	LEF1	NDN	CD6	TLR2	KCNN3	STK4	ITGB2-AS1	RPS3	ADAMTS1	KLK1
CPS1	SEPP1	TBC1D10C	LOXL2	PPP1R2	JAML	IGHA1	RGS2	GPSM3	CCNH	ARL15	RPL31
FDPS	DRAM2	LSP1	RCAN2	FBLN7	GPR35	IGLV2-14	SLC38A1	GPX1	RPS27	HEG1	RPL32
NDUFS6	TPP1	IFITM1	CAV2	TRAF1	FAM49A	SPCS2	CBLB	ARPC3	LAIR2	NRP1	PPM1K
TMEM14A	ZNF331	WIPF1	EBF1	ARL6IP5	CXCL3	KB-1980E6.3	GPR65	CCSER1	HLA-C	C4orf32	SP140
CISD3	IFNGR1	FXYD5	LTBP1	CD37	LY86	P2RX5	CD37	LAMP3	UBB	SNCG	RGS2
ADH1A	TPT1	XCL2	EFHD1	EMP3	TYMP	PDE4B	ITK	RAB31	CHORDC1	TP53I11	RPS2
MPST	IER5	SLC38A1	FBLN1	CKLF	KCNE1	IGHV4-34	HLA-A	HLA-DOA	CYTIP	CLEC3B	SMIM14
FAM162A	TSPAN4	PDCD4	FOXS1	TOX	HLA-DQA1	TPST2	CD5	KYNU	HSPE1	PPFIBP1	LIMD2
F12	SLC1A3	XCL1	PKIG	CD69	MAP3K8	FBXW7	TRG-AS1	2021-03-01	HLA-E	ARL2	RP11-297B17.3
LDHA	PYCARD	RP11-51J9.5	WFDC1	SARAF	FFAR2	TRAM2	LINC01480	CD72	ARHGAP9	LIMS2	KDM6B
SCP2	CD53	PYHIN1	SYNPO2	ETS1	CD74	RABAC1	CD53	FAM49A	CXCR1	SOX18	NTNG1
ACSM2B	GSTP1	SYNE2	STEAP4	ADAM12	THBS1	SEC14L1	RASGRP1	NFKBID	PVRIG	TNFRSF4	ISG20
ATP1B1	LYZ	RP11-489E7.4	RERG	HLA-B	CAPG	LDHB	MAP4K1	GPR157	GATA3	CLIC4	2021-03-01
ANAPC11	OAZ1	IKZF1	VCL	LEPROTL1	MPHOSPH6	CCDC69	KLRC1	GSN	CCND2	DOCK6	BASP1
TM7SF2	ATP6V1B2	LBH	OLFML2B	G3BP2	C10orf54	RAC2	UBASH3A	SYK	RGCC	IPO11	RPS14
ACAA2	VIM	ERN1	LMOD1	IL12RB1	CCL20	BLNK	HLA-E	RHOG	RP11-138A9.1	SERPINI1	THEMIS2
CYP2C9	RNF13	DDX5	OLFML3	LEF1	RAB31	CH17-262H11.1	LDHB	PRAM1	CD2	FXYD6	SEMA7A
SORD	CXCL12	IL18RAP	FERMT2	TNFRSF25	CDC42EP2	WNT10A	SPOCK2	NLRP3	S100A4	EVA1B	PRKCB
COX7A2	SDC3	NKG7	TGFB3	RGCC	HSP90AA1	SRPRA	CDC42SE2	PTPRC	HLA-B	RASIP1	INPP5D
SAA4	FUCA1	LAX1	C1QTNF1	RHOF	PSAP	CCDC88C	GPR18	ARHGDIB	IKZF3	TNS2	SSPN
ECH1	RHOA	TNFSF8	COL5A1	CDC42SE2	GPR183	SMPDL3B	MYO1G	C19orf38	DEDD2	ASAP1	LDLRAD4
SLC9A3R1	OTOA	PIM1	SMOC2	EZR	GNA15	GLCCI1	IPCEF1	RNASET2	TRAF3IP3	ADCY4	PTPN1
GALK1	LAIR1	CD226	GNG11	BCL11B	TNF	IGHV1-24	ADGRE5	RPL21	KLRG1	CPNE2	DDX5
PERP	PRNP	RPL34	RCN3	APOBEC3H	TNFSF14	CASP10	ITGA4	CSF3R	STK17B	PTPRG	RPL10A
UGT2B7	SNX6	KCNA3	GRK5	TRAV4	IER5	CHPF	LCP1	SH3BGRL3	AC022182.3	GAS6	RPL18
GRHPR	TGFBI	ARHGAP15	PTN	CORO1B	SNX10	RP11-325F22.2	SARAF	GHRL	SARAF	JAM2	PNOC
SDHC	TUBA1B	MYBL1	PPP1R12B	PDCD1	OLIG1	CALCOCO1	LINC00158	FCGR2A	ZEB2	MCAM	IL16
CUTA	NAGK	HCST	LBH	IL1R2	GMFG	IGHV1-18	GATA3	MYO1F	LIMD2	PTPRM	RPSA
PPIB	CHMP1B	AC002306.1	HSPA2	COL9A2	VSTM1	RPS15A	GRAP2	NRROS	HSPA6	LRRC8A	RPS18
ECI2	ATP6V1F	BCL2	ANGPT2	NTRK1	EVI2B	RPL3	SLAMF6	RPS3A	DDIT4	LMO2	FCER2
COX7C	CD63	TMIGD2	INAFM1	NOP58	ZFAND2A	NLRP7	BUB3	GCA	RP11-291B21.2	ZEB1	JCHAIN
MRPL41	REL	HLA-E	IGFBP6	USP15	HK2	HLA-C	RHOF	HDAC9	ZFP36L2	SLC44A2	WNT10A
LBP	CALM3	ZC3HAV1	JAG1	HCST	CLEC4A	ABCB9	EMB	NAP1L1	MYO1G	MAGI1	ZFP36L2
SLPI	STAT1	GNG2	ESAM	TNFRSF13B	RP11-76E17.3	E2F5	STAT4	ARPC2	AHSA1	ARHGEF7	PRDM4
COA3	AXL	DDX24	LAMA4	DNAJA1	DOK2	NCF1	PMAIP1	EREG	RASAL3	TMEM255B	KLHL14
SQLE	LGALS9	FAM177A1	RNF152	PRKCH	VIM	S1PR4	PPP1R2	DSE	TBC1D10C	DYSF	HLA-DOB
OCIAD2	CD84	APBA2	KANK2	PSTPIP1	REL	EEF2	CCND2	IGFLR1	SOCS1	GPIHBP1	FAM159A
PAH	CECR1	HLA-C	CTSK	MAST4	SLC2A3	RPS2	RNF125	CCL22	GPR171	ACVRL1	FMNL1
UBD	A2M	PRKCH	GAS6	PCED1B	PLAC8	AREG	S100A6	GMFG	CHST12	TSPAN14	PDE4B
ALDH1L1	TNFAIP2	TMEM156	HSPB6	SLA2	RASGEF1B	VIMP	SLC7A5	PADI2	ITGAL	SEMA3G	JUNB
ATP5G3	PFKFB3	GRAP2	SGCE	CCNH	HCAR3	IGLC6	S1PR4	GPAT3	IRF1	GFOD1	FAM46C
SERPINF2	KLF2	RP5-1028K7.2	S1PR3	GPSM3	SDCBP	IGLV5-48	CD160	CD68	MOB3A	LUZP1	EBF1
CMBL	PILRA	TRAF3IP3	CRIM1	CCR8	RILPL2	RPL18A	CDCA7	MTHFD2	CARD11	GIMAP1	ANKRD44
HRSP12	HLA-B	AC020571.3	DLC1	ZAP70	CYBA	BFSP2	DOK2	OGFRL1	LYAR	PCDH17	RPL35A
FGGY	TIMP2	DUSP4	TNS1	HLA-E	FCGR2B	IGKV1-5	AC016831.7	SGK1	SLC7A5	MXD4	AC011893.3
FXYD1	FPR3	RPL31	FBLIM1	LINC00426	LY96	PTPN2	GMFG	RPS13	CDC42SE1	HECW2	RPL18A
DIO1	LILRB5	CLEC2B	ECM1	BUB3	DNAJB1	SMAP2	HLA-B	OLR1	CRTAM	HTRA1	OSBPL10
UQCRFS1	IL1RN	S100A6	GJC1	LAX1	CTD-2006K23.1	RP1-34B20.21	KLRB1	TM6SF1	IL18RAP	MAP1B	ITSN2
DHCR24	C15orf48	LINC00861	NBL1	ARHGAP9	CORO1A	ADAM28	RASAL3	ARPC1B	FAM177A1	XAF1	OSBPL10-AS1
DUSP23	KCNMA1	TNFAIP8	TMEM204	IL1RL1	CATSPER1	IFNAR2	CCNH	FAM105A	TUBA1A	TJP1	RILPL2
INSIG1	NCOA4	HOPX	VASN	SPN	GSTP1	FMNL1	ARHGAP9	RPL34	CX3CR1	HDAC7	RP11-138A9.2
TFR2	RNF144B	ICAM3	LTBP4	KLRB1	KDM6B	IGHV1-3	RARRES3	SEMA4A	LAT	DLC1	CD27
C2	BLVRA	GPSM3	EDNRB	EVI2A	KCTD12	IGLV7-43	KLRK1	PLEKHO1	TTC16	NUAK1	SKIL
ENO1	PHACTR1	PTPN22	PARVA	TNFRSF1B	CXCL2	SERP1	DDIT4	QPCT	RHEBL1	AIF1L	FAU
BCHE	MGAT1	AREG	HSPB2	AC020571.3	RGS10	RP11-138A9.1	PIP4K2A	KLF4	HLA-A	LMCD1	BCL2A1
MSMO1	BCL2A1	TNFSF14	LRRC32	LINC00152	ACTB	BHLHE41	ZBED2	LRRK2	FCGR3A	MAP4K4	RPS21
DEFB1	ADAP2	RHOF	ANTXR1	KIF20B	PPIF	IGHV5-51	RP11-138A9.2	BCL2L14	RP11-347P5.1	ITGA5	RPS12
CYP17A1	CTSH	RPS6	GUCY1A2	FYN	LINC00877	ALDH1L2	AC104820.2	ITGAX	SH3BGRL3	COL8A1	CYBA
F10	HNMT	PBXIP1	TUBB6	TMPRSS11E	DSE	YPEL5	RP11-222K16.2	CKLF	FMNL1	RASGRP3	RPL12
ATP5I	DUSP2	SELK	RERGL	CASP1	FCGR1B	LSP1	BIN2	SLC43A2	MYO1F	AFAP1L1	AREG
PDIA4	ARPC5	PDE4D	ELN	RBPJ	FOSL2	CCDC186	CHST12	CLN8	HBB	CCL14	FAM65B
ATOX1	RASGEF1B	GPR183	CARMN	TRIM59	SNAI1	RP11-960L18.1	RPS27	CECR1	CD53	SLCO2A1	HVCN1
NDUFB2	F13A1	GMFG	PDE1A	DEF6	LYN	TXNDC5	RPS3	CD1D	CD8A	RASAL2	RPS13
ATP5J2	NFKB1	CD27	PRR16	GZMM	SOCS3	IGKV1D-39	FYB	RPS9	GTF3C1	MMP2	SLC2A3
HGD	FCGR1A	ZBP1	CD248	DUSP16	SCIMP	LPIN1	COTL1	RP11-476B1.1	RAP1B	GIMAP6	RCSD1
MASP2	PABPC4	PLK3	PTGIR	STK17A	HLA-DMA	EDEM1	HAVCR2	VIM	TRG-AS1	KIAA0355	WDFY4
AIG1	H2AFY	DOK2	NES	MALAT1	C3AR1	IL7R	PDE4D	H2AFY	BCO2	PIK3C2A	TEX9
C4BPA	PLIN2	RGL4	NGF	GRAP2	RGS18	AC016831.7	PTTG1	CCL17	GPSM3	CHRM3	RNGTT
ASGR2	GMFG	TMEM71	ECM2	APOBEC3G	HMOX1	SSR3	ARHGAP30	SERPINB1	PTPN4	CTTNBP2NL	RPL14
SLC27A5	ARPC3	ARHGEF1	NTN4	TESPA1	LUCAT1	FCRL2	AIM1	GNA15	C11orf21	NES	FAM49A
CRP	LCP1	FAM65B	SYTL2	ITGA4	C9orf72	HM13	ICAM3	TGFBI	RARRES3	THSD7A	BTLA
IDH1	RB1	APOBEC3G	RASL12	MAP4K1	HSPA1A	MIXL1	RP11-305L7.3	RGS19	PSTPIP1	FZD4	NRROS
PON2	BASP1	RPL26	FRMD3	HS3ST3B1	IRF8	AIM2	DDX24	CXCR4	HBA1	KCNN3	FNBP1
CCL16	LCP2	TRGC1	FBN1	CARD17	LSP1	RP11-326I11.3	TC2N	S100A11	SAMSN1	BMPR2	GPSM3
GAPDH	BNIP3L	RCAN3	SEMA5A	RGL4	GPX1	IGKV1-39	PIK3IP1	NEGR1	RGL4	SNRK	UCP2
GSTK1	ARRB2	IPCEF1	TBX2	GPR171	MGAT1	SPCS1	LRMP	CAPG	PIK3IP1	ECE1	TUBA1A
COX6B1	CD72	TUBA1A	DAAM2	AP003774.1	CHMP1B	IGKV1-27	MIAT	G0S2	RP11-973H7.1	MALL	SCIMP
PRDX1	SLC7A7	AKNA	SGCB	CYFIP2	LINC00936	IGHV6-1	RP5-1171I10.5	RGS1	CD52	MECOM	ZNF165
PROC	ACTB	GPBP1	ADAMTS9	FAM46C	SLC16A3	AC026202.3	NELL2	CIITA	PTGER2	CX3CL1	STK17B
ELF3	YBX1	RPS27A	AOC3	TNIP3	UBE2D1	DNAJC1	LMNB1	GLIPR2	SLFN13	F2RL3	EEF1G
TAT	MMP19	SP140	DDR2	OAZ1	HSPA6	RP11-689B22.2	ARPC2	RTN1	AC016831.7	PDE2A	RP11-624C23.1
NDUFA2	EVI2B	RPS25	ADGRF5	RCAN3	AOAH	GNB3	MYL12A	EIF3L	LBH	LAMC1	KMT2E
STRA13	LIMS1	RPL13A	HOXB-AS1	DDIT4	CFD	IGHV3-7	TNFAIP3	FCGR1A	CCDC65	DGKZ	RPL7
TFF2	NR4A3	AC058791.1	SPECC1	TRAV8-2	GPBAR1	PRSS16	CD44	GCSAM	HSPD1	RAPGEF5	RP11-138A9.1
PHB	IFNGR2	PTGDR	TUSC3	TSPAN5	TMSB10	EIF2AK4	BATF	CCR7	ARHGEF1	MAPK3	ALOX5AP
CCL15	RAB20	CD28	PMEPA1	IL10RA	FYB	CASP3	TMEM2	HLA-DRB5	ABI3	KANK3	RBM38
NME1	FAM49B	RPLP2	TNC	CFLAR	FGD4	ZNF296	KIF2C	RPS15	SYTL1	PHLDA3	RP5-1171I10.5
C20orf24	SLC31A2	TESPA1	FKBP7	NR3C1	AP001055.6	IGKV3-15	ITGB7	CYP2S1	CELF2	PCDH12	AC016831.7
TMEM97	ARPC1B	TXK	ANGPT1	WIPF1	CD163	IGHV3-23	CAMK4	MAP3K8	HSH2D	ERG	RASGRP2
QPRT	C10orf54	ARID5B	FSTL3	AC006129.2	IFNGR2	IGLV3-9	SRRT	PYCARD	JMJD6	DKK3	RPL17
TKT	IGF1	SYTL1	BMP1	RORA	CLEC4D	SEL1L	2021-09-07	TRIM22	CD3E	RUNX1T1	RPS19
ACAA1	ARL6IP5	RPL23A	NFASC	H3F3B	EVI2A	RPL21	ITGB2	TLR10	RP11-104L21.3	APLNR	CD82
RBCK1	SH3BP5	CTSW	ITGA7	UBE2D3	RGS2	AL109761.5	TMEM155	ALOX15	SELK	FAM43A	BCL2
ASL	FNIP2	EVI2B	PROCR	SERPINB9	ANKRD22	SP140	APBA2	FYB	MAPK1	SYNPO	ATP2A3
HPR	THEMIS2	ITGB7	FAM13C	S1PR4	TWISTNB	EZR	GTF3C1	RPL18A	B3GAT1	PXDN	MAP4K1
TMEM205	ARHGDIB	GIMAP7	TBX2-AS1	CGA	CTSB	ELF1	MKI67	ST14	DDX5	EPHA4	RPS5
EFNA1	VMO1	MEI1	ID4	GCNT1	BNIP3L	SDF2L1	TERF2IP	ATP6V1B2	MMP23B	NPR1	TAGAP
OSGIN1	IL4I1	RPL36AL	F3	TUBA1A	PARVG	IDH2	IKZF1	ADAM8	TSPAN32	SULF2	2021-09-01
ASS1	AVPI1	BTG2	INPP4B	BCL2	METRNL	EEF1B2	ZC3HAV1	ABI3	IKZF1	TMCC3	CPNE5
ACSM2A	CD300A	RALGAPA1	SFTA1P	VDR	CLEC2B	CRYBA4	RP11-305L7.1	HCST	PATL2	RAPGEF3	RPL36
PSMD4	ABCA1	CXCR6	SLIT3	OXNAD1	CD53	HID1	MATK	CHMP1B	EZR	GALNT18	RP11-960L18.1
GCHFR	RHOG	ARHGAP9	SSTR2	ARPC1B	LRRC25	LINC01484	RNF19A	NR4A2	ARHGEF3	FAM101B	RBM39
MRPL12	TBXAS1	PIP4K2A	COL12A1	LPXN	CD300C	DERL1	CMC1	LILRB2	RASSF5	LIFR	PABPC1
ROMO1	CCRL2	PDCD1	MRVI1	IFITM1	GPSM3	CCND2	PDE4B	RPS29	PPP1R2	TMEM233	ADGRG5
NDUFS2	NFKBIZ	RASSF5	ADGRA2	RASAL3	IL10RB-AS1	LINC-PINT	LYAR	PILRA	SLC38A1	GATSL3	SRSF7
GPX4	MOB1A	CELF2	LRRC17	SOCS1	THBD	TAS1R3	KLRC2	KLHL6	CNOT6L	SOX7	PTCRA
TMCO1	M6PR	FMNL1	LOXL1	OPRM1	PSTPIP2	IGLV1-51	ZFP36	RPS23	ETS1	PCGF2	TTN
PTP4A1	NFE2L2	SPN	SGCA	TUBA3D	TNFAIP3	IL16	PSMB9	TNFAIP8	UCP2	NOV	TRPV3
MTHFS	SNX2	RPL3	EDNRA	SLC35F2	DNAJB6	ARID5B	CCND3	OAZ1	MAPRE2	RNASE1	ARID5B
TCEA3	ARHGAP18	IL2	ARHGAP10	HNRNPLL	TNIP3	IGHA2	LAPTM5	ACTR3	STK4	TBXA2R	YWHAZ
COX5B	LAMP1	FCMR	ARHGEF17	ACTB	LYPD3	CTA-293F17.1	ARHGEF1	PABPC1	SIDT1-AS1	ADGRG1	GNB2L1
ACAT1	IQGAP1	LPAR2	CDH11	CNOT6L	RNASE2	VOPP1	PTGER4	CSF1R	TNFAIP3	TSPAN18	CDC42SE2
CYSTM1	GLIPR1	SLC7A5	GPX8	TMEM156	ADGRE2	MANEA-AS1	CALM1	TVP23A	ZC3H12A	HSPA12B	PMAIP1
ATP5H	CLEC7A	RASGRP1	LGI4	RP11-553L6.2	RHOG	ATP2A3	HNRNPA1	CD52	PMAIP1	MCF2L	EVI2B
TSPAN8	GNAI2	IGLC3	RBMS3	B3GALT2	NFKBIZ	CTA-292E10.6	ZNF80	LILRA2	SPOCK2	FKBP9	CREM
SPON2	KDM6B	ADAM19	TCF21	IKZF4	PTGIR	SRPRB	CCDC141	RPL28	RPS15A	RPS6KA2	SWAP70
TMEM141	CD302	KMT2E	PRRX1	CD48	ARPC3	SSR2	DENND2D	MCOLN2	SRSF7	ITGA10	ZFAS1
A1CF	RCAN1	CACYBP	PHLDA3	AC104820.2	H2AFY	TAPBPL	GFI1	MPEG1	JUND	LOXL2	RUBCN
MRPL55	GPSM3	RP11-763B22.4	CERCAM	FCRL3	MEFV	FBXO18	FAM177A1	CCRL2	ARID5A	SASH1	USP36
ATP5B	ACTR2	GLIPR1	PAMR1	GEM	FXYD5	IGLV3-10	CHI3L2	LIMS1	PPP1R16B	NRN1	COL4A3
FTCD	CCL13	SIT1	CSPG4	UGP2	GCA	BANK1	CCDC64	FUT7	LMNB1	RBPMS	PTPRC
FAM213A	SLAMF8	IL32	PRKG1	FYB	CEACAM3	IGHV1-46	IRF4	APOBR	RBM39	FCN3	CAPG
TM4SF5	FXYD5	EEF1A1	PXDN	REC8	CST3	ITGA8	HSP90AA1	CLEC5A	TGFB1	AGRN	RPL28
NQO1	ARL6IP1	AC104820.2	ISLR	LINC00861	HCLS1	IGHV1-69-2	SEMA4D	VAMP8	CBLB	GAS2L1	RPS11
SERINC2	CLEC4E	INPP4B	SMARCD3	MAL	SERPINB1	ERAP2	FCRL6	TLR2	RALGAPA1	DGKH	AFF3
UQCR10	BRI3	RP5-1171I10.5	NEURL1B	HLA-F	RNASET2	GYPC	NUSAP1	CD53	SUN2	SH2D3C	AP1S3
HPN	SLA	TNFRSF25	SULF1	RASSF5	CD300LB	RGCC	DOCK8	SRGAP2B	HBQ1	RAPGEF2	SRSF5
REEP6	COTL1	NSG1	SNHG18	EED	OSCAR	CCR6	CENPF	RIPK2	RBM38	FSTL1	RPL5
MIR4458HG	HERPUD1	PRDM1	PLCE1	LIMD2	PFDN5	FKBP2	CACYBP	FERMT3	PPP2R2B	KIAA1462	MYCBP2
ATPIF1	CLEC2B	RPL18A	IL34	CD82	GLIPR2	FGFR1OP2	DNAJB6	PPA1	OSBPL7	FRY	SLC38A1
PSMA7	SMPDL3A	FYB	FOXF1	ADTRP	C5AR2	GLTSCR2	HENMT1	CNN2	LEPROTL1	EHD2	PVT1
TMEM14B	RILPL2	PRF1	FAP	CCR4	CSF1R	IL5RA	GPSM3	ARRB2	RPL21	BCL6B	ANKRD13A
CERS2	MERTK	FAS	SYDE1	ZC3H12D	RPL26	THEMIS2	AC002331.1	NFKB1	DENND1C	TSPAN15	AP001059.6
VDAC1	ZEB2	TMEM173	KCNS3	RPS26	BST1	IGHV1-69	FNDC9	TBXAS1	CCNJL	FGFR1	DDX21
FAH	STX11	TBX21	MOK	UBC	TRAF1	C15orf57	DNAJB1	CD300C	PDE7A	RBMS3	NAP1L1
HEBP2	SAMHD1	BCAS2	LZTS1	NT5C3A	THEMIS2	RP11-284N8.3	ANXA1	PMAIP1	PRSS57	PGM2L1	FCRL3
C1R	HCK	G3BP2	HEY2	AC002306.1	HLA-DMB	IGLV4-69	SKAP1	PDE4B	2021-09-01	LXN	RASSF2
SNRPE	FERMT3	CCDC88C	PHLDB1	DDX5	ZNF267	CCR7	TUBA1A	CASP1	GPBP1	TMTC1	RPL4
SERPINA5	CELF2	RASAL3	LAMC3	ANXA6	LAT2	RP11-385D13.3	CFL1	LYPD3	FGR	CSGALNACT1	MDS2
COX5A	IRF8	EML4	CASQ2	IL23R	PDE4B	AQP3	DENND1C	WARS	RELB	GABRD	MAP3K8
LINC01485	GNA13	FAM159A	SSPN	RP11-796E2.4	ALOX5AP	MS4A1	LRRN3	RASSF5	SLC2A3	GIMAP8	SIT1
APOC4-APOC2	IFI30	RPL27A	INMT	MEI1	PFKFB3	2021-09-01	G3BP2	BTLA	ORAI1	SCARF1	RPS16
SRP9	LRRC25	RARRES3	HRC	SAMD9	GABARAP	RP11-245D16.4	RRM2	P2RY6	RP11-542M13.3	PTPN14	RPA2
SDC1	RARRES1	PIK3R1	EDIL3	LPAR2	PNRC1	APOBEC3G	TSPAN5	ENTPD1	PTGER4	ATOH8	RPL19
AURKAIP1	FCGR2B	RPL41	MAP1A	LAPTM5	TBXAS1	SRSF2	PRDM1	CTA-384D8.34	CALM1	ARHGEF15	GGA2
SHFM1	SFT2D1	NELL2	OLFML1	ZC3HAV1	FTH1	SLC35F2	CCR5	RP5-1171I10.5	CDKN2D	SHE	SERPINB9
EIF6	IL10	DOCK8	ADAMTS12	CLIC1	HMGB2	VPREB3	CCL4L2	LAP3	LCP1	SEPN1	FAM60A
SLC22A18	HEXA	TNFRSF17	MAP9	LY6E	GPR132	PTK2B	DDX5	RASSF2	DENND2D	SLC2A14	CHD2
ECHDC2	UBE2D1	SH3BGRL3	KCNAB1	ACTR3	NOD2	MSI2	RPS15A	RP11-863P13.3	LRRFIP1	PAM	CNTRL
SLC25A39	OSTF1	BATF	ADAMTS2	CBLB	CD14	HSP90B1	DEF6	LYN	HSP90AB1	LRRC32	PLEKHG7
C8B	TNF	ANKRD12	LINC01197	PSMB9	ZNF385A	RPL36AL	TNFRSF1B	PPIF	ARPC2	PLEKHG1	DOCK8
MTCH2	GNS	MAP4K1	ANGPTL2	MIR4435-2HG	NR4A3	EHMT1	SLFN12L	C9orf72	TMEM120B	EPHB4	HCG18
GPX3	RASSF4	RPL28	MSC-AS1	CCDC88C	CCDC109B	TBC1D10C	ATP1A3	ANXA1	PFN1	ACE	GPBP1
CANX	PTGS2	FGFR1OP2	EBF2	SGPP2	SAP30	RPS19	SMCHD1	GRN	RNF166	PTPRN2	RPL30
HSD17B11	PFDN5	FCRL5	LINC00924	ETV7	LGALS9	UFM1	KIF20B	EEF1B2	MCL1	PCDH1	CR2
POR	FOSL2	AC006369.2	NGFR	RP11-356I2.1	GLIPR1	IKZF3	AKAP13	PPY	GABARAPL1	CD200	HLA-DMA
NQO2	GIMAP4	ANKRD28	PDE3A	TRAV6	ALOX5	ALG5	ABI3	ELAVL4	RAB27A	TCF7L1	NCF1
CDO1	OGFRL1	GPR132	KCNA5	LCP1	HLA-DRB5	STK17B	LINC00426	IDO2	FOSL2	NOTCH1	TBC1D10C
TTC39C	STAB1	IL2RB	NR2F2-AS1	RP5-1028K7.2	DRAM1	IGKV2-29	ARAP2	TET2	PIK3R1	CASKIN2	PRMT9
BHMT2	CASP1	IL18R1	VSTM4	DUSP2	SIGLEC10	RP11-596C23.2	PDCD4	C12orf45	AC131056.3	GATA2	LAT2
LMAN2	NCF4	MYO1G	CCDC74A	GPBP1	SFT2D1	MANF	ASF1B	CYBA	ITK	UNC5B	TCOF1
HINT2	CREBL2	EVI2A	PTGER3	PRDM2	CD1C	IGLV3-21	CELF2	IL10RA	FBXO34	TEK	TCF4
KRTCAP2	STX7	TMEM243	GPR20	XXYLT1-AS2	LILRB4	IGLV2-8	UCP2	SMAP2	KIR3DX1	MYO10	TRIM22
ACAT2	NCF2	P2RX5	MRGPRF	PIM1	IL1A	RPS3	GBP5	EFHD2	MIAT	NID2	DIRAS1
UQCRH	NLRP3	TCF7	ARHGEF25	CIRBP	ATP2B1	MIAT	CYFIP2	FMNL1	TIGIT	FGD5	HMHA1
RPL30	MNDA	LCP1	EPHA3	GNA15	KMO	SLC38A10	CENPM	NCKAP1L	TNFRSF1B	JAG2	RPS20
MRPL14	QKI	FNBP1	NTF3	PDE4B	HSPA1B	ANKRD36	TAP1	CMTM6	SLAMF6	OLFML2A	CYB561A3
FAM195A	MAP3K8	EOMES	PTH1R	REL	MSR1	RP11-138A9.2	ID2	CSTA	ZC3HAV1	FLT4	WHSC1L1
CNPY2	ADAMDEC1	TANK	FHL5	CENPM	RNF19B	TBCEL	CD244	RBPJ	EMB	TMEM150C	C1orf132
PSMB5	RAP2B	DEF6	PDE5A	CEP55	CEBPB	STK17A	INPP4B	SNX10	CIRBP	SCGB3A1	RPS9
ZNHIT1	TTYH3	DNAJB6	CACNA1C	RHBDD2	CPVL	SLCO5A1	LY9	RPS11	AC006129.2	EVA1C	FXYD5
RBP5	BCAT1	RPL10A	EGFLAM	C4orf26	MB21D1	SELPLG	RPS19	TES	GIMAP7	MCC	LPIN1
JTB	AOAH	SLAMF6	CBLN1	CALM1	KCNN4	CEP97	REL	C3AR1	SLA	RHOJ	ITGB7
RPL8	FABP3	POU2AF1	MIR497HG	CD58	OLIG2	MEF2C	MYADM	STK17B	SLC15A4	LHFP	C1orf186
SAT2	UNC93B1	ITGA4	CTD-3193K9.4	LGALS1	CCL2	CLEC2D	TAGAP	DCK	RPL31	PDGFB	BCAS2
TST	FNBP1	AQP3	PRSS35	RPL36AL	NUP214	TRAC	RP11-47L3.1	RAB11FIP1	CHI3L2	TAOK2	SIDT1-AS1
DNPH1	TCN2	GFI1	C1QTNF2	FCMR	CDKN1A	RPL23A	NAP1L4	IL16	PDCD4	PLXNA2	LINC-PINT
NDUFB4	CCR1	IFNG-AS1	LINC00702	TRAT1	HLA-DQA2	RPLP1	RP11-51J9.5	RAB7B	CD44	GPR4	PNISR
TMED2	GPR137B	CDC14A	PODN	BIN2	SLC31A2	CITED2	BTLA	SNAI1	CDC42SE2	LAMA5	FAM167A
PHPT1	LYN	CCND2	LDB3	LYST	PYCARD	RPL22L1	ITGAL	EMP3	HRASLS2	MSX1	RP11-542M13.3
PDIA6	RGL1	JSRP1	ALDH1A3	TRAV13-2	MS4A4A	CHST12	HLA-F	RPS2	IPCEF1	RIMKLB	PRCD
POLR2F	ABL2	REL	SEMA5B	TSPAN32	SIRPB1	DNAH8	OAZ1	CFLAR	TMEM2	EFEMP2	BCL2L11
HAGH	HLA-DOA	LYAR	AC018647.3	PDCD4	RPS9	IGKV2D-28	RPL36AL	MGAT1	CLK1	KIAA1211L	EMP3
ETFA	SAMSN1	ANKRD44	ATP1B2	TMSB10	WTAP	RPS29	NCR3	TNFAIP8L2	YPEL1	RP11-382A20.3	COTL1
TOR1AIP2	EVI2A	CALM1	PCDH18	ARHGAP15	VIM-AS1	PTPN7	FNBP1	SNX20	EPYC	SPRY4	CDKN2D
ANXA4	ITGAX	MIAT	FOXC2	PHLDA1	HCAR2	CD55	BCAS4	LRRC25	CD3D	USHBP1	EAF2
USMG5	HAVCR2	CD160	TRPC6	CHN1	SLC24A4	HIST1H2BH	LINC00861	SENCR	AOAH	PREX2	RASGEF1B
TSTD1	2021-03-01	OXNAD1	REM1	RP4-594I10.3	MFSD1	RP11-347P5.1	CCDC88C	LDLRAD4	JAKMIP1	HIF3A	NFATC1
GLYCTK	LINC01272	PSTPIP1	ANGPTL1	GABPB1	CXCL16	SLAMF1	FMNL1	RPS15A	LGALS9B	TSPAN9	RASGRP1
ACOX2	FRMD4B	ARID4B	LAMA2	C21orf91	HACD4	RPS6	SELK	HRH2	C1orf56	ST6GALNAC3	RP1-313I6.12
ATP5C1	FAM105A	CD79A	OR51E1	ARHGAP30	DNAJA1	CD69	MALAT1	ATP1B3	PHF20	FAM84A	ELMSAN1
POLR2L	FAM49A	SLC4A10	CNTN4	TAGAP	DUSP2	HIST1H1C	RBM39	CD55	TOX	GALNT15	AMZ1
SOX4	EFHD2	PMAIP1	NRIP2	SLC38A1	THAP2	PPP3CC	KIAA0101	AP1S3	CD226	PROCR	NIN
MTDH	FEZ2	CLK1	MUSTN1	UBE2B	PTPRC	LPCAT4	HMHA1	PTMA	ZNF331	VEGFC	IGHV4-61
ASPH	SKAP2	KLRD1	VGLL3	IKZF3	RP11-24F11.2	IL21R	ZEB2	GDI2	RP11-539L10.2	EML1	ARHGAP30
UQCRC1	SLC38A6	ARID5A	HAPLN2	ZFP36L2	TSPO	IGLV8-61	P2RX5	MS4A7	PCSK7	COL21A1	MYO1G
CARHSP1	RBM47	IGKV1-12	RP11-879F14.2	ARPC2	ARRB2	H1FX	AHI1	GPR132	RP11-138A9.2	EXOC3L1	CCR6
PRDX5	EPB41L2	PRKCQ	MYOCD	ZNF331	MPEG1	EDEM2	CDK1	NAMPT	GBP5	VASH1	RHOF
PFDN2	CARD16	MORN3	HOXB2	ITGAE	RNF130	CCR10	CDCA5	SPTLC2	LYST	AKT3	UGT8
PON3	GAA	SLA	SLC38A11	SELPLG	H3F3B	BICD1	TMEM154	ADGRE2	SMAD7	RBMS2	C9orf72
MDH2	PLEKHO1	PTPN4	DMPK	AKAP5	2021-03-01	KLF3	GIMAP7	SPECC1	ARHGAP30	ARHGEF10	HOPX
NDRG1	EPB41L3	FKBP11	SELM	TNFAIP3	CD1E	TRADD	AFAP1L2	NPC2	METRNL	DLL1	ADGRE5
PDZK1	AP2A2	MATK	ARHGAP15	PDE4D	EHD1	TRABD	TESPA1	KCNK6	CD6	MANSC1	GCC2
MMAB	GCA	RPL13	PARM1	MCF2L2	NR4A1	IGLV4-60	TMC8	MRC1	H2AFX	TANC1	CD1C
SCARB1	GM2A	DEDD2	ANO1	NUSAP1	HBEGF	MAL	OXCT1	RPL4	OSBPL5	FAM110D	LRMP
DHCR7	CNPY3	SLFN12L	AFAP1L2	TERF2IP	CECR1	SLC38A1	ITPRIPL1	SLC8A1	LINC00861	FAM129B	FCGR2B
SEC61B	SLC16A3	XBP1	ABCC9	ARHGAP25	CCL7	RPS6KA5	BZRAP1-AS1	ACTG1	FAM65B	CD300LG	PHACTR1
FUOM	NCKAP1L	HNRNPUL1	MMP23B	AKNA	LILRB1	UBE2G1	CCNA2	ATG3	ICAM3	FBN1	TNFAIP8
HSPA9	GNB4	SEMA4D	KIAA0040	ARID5A	HIF1A-AS2	EPN2-AS1	MTHFD2	KDM6B	TSEN54	LINC00961	ATP2B1
COX17	EBI3	NCR3	PLEKHA4	ITPRIPL1	ATP1B3	IGHV4-59	PCED1B	MEF2C	ADAM8	A4GALT	ADAM19
TMBIM6	PLEKHB2	AKAP13	EMP1	RAB11FIP1	RNF149	RPL4	SCML4	DOK2	IL27RA	MAP3K6	ARID3A
PSMB3	CHCHD6	CBLB	DENND2A	MYL12A	WARS	GTF3A	HMGB1	MAP4K1	RP11-51J9.5	NAV1	COL4A4
ENY2	NRP2	BAZ1A	ATP1A2	TRAF3	BTG1	ZNF215	RAP1B	DNASE1L3	PLCH2	RARG	FUT7
NHP2	TMIGD3	TXNIP	FMOD	ITGB2	TNFRSF1B	IGHV3-21	ARL6IP5	NAAA	GSTP1	SEMA3F	LAMP5
MRPL24	NRP1	CHRM3-AS2	MT1M	ODF2L	PMAIP1	RPS10	CNN2	RPL27A	SRSF5	CNTNAP3B	CMTM6
DECR1	SLC15A3	IL21R	PDGFA	SP100	SLC2A6	TUBA4A	IL18RAP	TRAF1	RPL17	SEMA6B	RPS3A
NDUFA6	NCF1	EMP3	C5orf46	OXCT1	SPTLC2	ADAM19	GTSE1	RP11-426C22.5	STIP1	HOXB7	PCNXL4
GOLT1A	NFKBID	FAM129A	PDLIM2	RSBN1	SNCA	CECR1	KPNA2	PFN1	SNX20	ARHGAP31	LYN
UQCRB	FCHO2	IFI16	TCF4	CAMK4	IFNGR1	B9D1	RGS13	FNBP1	INPP5D	TEAD4	TAF1D
GRINA	LPAR6	CASP8	P3H3	FLT3LG	PLXDC2	FRGCA	IL7R	SLC7A7	GLIPR1	JAM3	ARHGDIB
TBCA	DOK2	AP3M2	TSC22D1	RUNX3	GCH1	IGKV2-30	PDE7A	RPL11	HLA-F	GPRC5B	CHRNA1
GDF15	TLR2	PRMT9	RND3	CUL9	GPCPD1	GAB1	PBX4	ALOX5AP	LINGO2	RP11-736K20.5	MGAT5
H1F0	ADORA3	RP11-356I2.4	NID1	LINC01480	LIPN	PLCG2	FAS	IFNGR2	RP11-763B22.4	ANGPTL2	STRBP
SPP2	YBX3	RP11-284N8.3	IGF2	TET2-AS1	PLK3	TIFA	RBM8A	ANXA5	TES	FAM212A	TRAF3IP3
SELM	DPYSL2	HAUS3	MYADM	LINC00519	KLF4	IGLV5-45	RPL28	CNPY3	SELPLG	KIF17	MZB1
F5	NUP214	VAMP2	PEAR1	PSMB8	ITGAM	AF127936.3	LPAR2	RPS6	MAP3K8	NOVA2	SPINT2
DPYS	CD33	CCDC64	ILK	THADA	MOB3A	IGLVI-70	ANXA6	GABARAP	NMUR1	ARHGAP23	HNRNPA1
CXADR	TNFRSF1B	KLF6	CACNA2D1	CBFB	SLC1A3	CYTH4	MCOLN2	AVPI1	RORA	ARAP3	RALGAPA1
UGP2	SCARB2	ORAI1	TMEM74B	ITGB2-AS1	ATP6V1F	PLD4	TBCC	RPL12	HNRNPA1	ZNF462	ZNF296
LAMTOR5	PLSCR1	NLRC3	FNDC1	LINC01229	LAIR1	ODF2L	GYPC	ARHGAP30	GRAP2	CLEC1A	HLA-DMB
POLR2K	IL18BP	SLAMF1	HAND2	TNFAIP8	CD33	TAP1	UBC	RPL15	ARF6	ZNF366	ARID5A
SSBP1	SH2B3	HERPUD2	DZIP1	CHRM3-AS2	EPSTI1	PDE4D	SLC2A3	SRGAP1	CDHR1	FAM69B	DGKD
RP11-798K3.2	CD209	ZSWIM4	NTRK2	RBM8A	IL6	RPL34	TPX2	ASB2	SCML4	HOXD8	AC007386.2
NAPRT	FGD2	CSRNP1	ITGA11	RP11-214O1.3	PRKCB	TRPV3	PPP1R16B	NR4A1	SEMA4D	CDC42EP5	SNN
YIF1A	RIN3	SH2D3A	RAB34	IFI27L2	CFLAR	RPL7A	MCL1	EEF1A1	C9orf142	FOXC1	RSL24D1
MRPS15	PTPN6	TPT1	RNF180	CPA5	ETS2	BTN3A2	NCAPG	MILR1	COLQ	NOS3	FAM133B
PEG10	NAIP	RSRP1	LINGO1	PRKCQ	CD300LF	VCPKMT	EDARADD	NFE2L2	TC2N	DCHS1	ZBP1
AK4	CLN8	ZNF831	IGFBP4	CDKN1B	LRRK2	RP11-147L13.15	CASP8	RPS3	RASGRP1	EPB41L4A	MAP1A
HNF4A	MITF	AC018816.3	DTX3	DNAJB1	VAMP8	BIRC3	DLGAP5	CCDC88A	FGD3	CCDC85A	CLNK
COX7A2L	ABI3	DGKA	C1QTNF7	HNRNPA1	PPP1R15A	RASGRP1	FXYD5	FXYD5	TRMO	RP4-575N6.4	SP100
MPLKIP	NABP1	CCR4	NDRG2	CD274	CELF2	SEC61A1	NDC80	PSMB10	SBK1	RASGRF2	ANKRD37
IDI1	SPINT2	GYPC	EPAS1	CELF2	ARL5B	SARAF	RASSF5	PRMT9	RP11-7F17.8	HOXD9	VOPP1
CFI	SIRPA	SMAD7	FABP4	EMB	ARPC2	CDC42SE2	RCAN3	CAP1	ZFAND2A	FBXL7	ZFAT
SERPINA4	SCIMP	ANKRD36	MYOZ1	SEMA4D	CD93	TRAT1	ARID4B	RPS8	PIM1	GATA2-AS1	CTD-3252C9.4
RRBP1	DHRS9	RP11-589C21.6	OLFML2A	PPP1R18	EMILIN2	TRAM1	FAM179A	PKM	LAX1	FAM124B	RPL7A
MRPS21	HBEGF	ARL4C	RASD2	BHLHE40-AS1	MOB1A	RP11-489E7.4	RP11-489E7.4	LY96	STARD3NL	ZBTB46	IFNLR1
MIEN1	MIR155HG	ARF6	PBX1	CASP8	BCAT1	MZT2B	IL12RB1	LAIR1	CSRNP1	DNM3	P2RX5-TAX1BP3
APOA1BP	FMNL2	HLA-F	GALNT16	PVT1	PPT1	ITGA4	CENPK	PTAFR	CEP78	RFTN2	BLNK
PCK2	LILRB2	RPS15	PTK2	RP11-462G2.1	DDX60L	EMB	HIST1H1D	NCF1	ABHD17A	SULT1C4	C16orf54
TM4SF1	ADAM9	CCDC109B	FGF1	SYNE2	CTSC	ERGIC2	KIF23	GPR35	CLEC2D	PKN3	RPL22L1
ALDH6A1	IL10RA	CCDC65	RARB	RP11-104L21.3	PTPN6	RCSD1	ARL4C	PLBD1	PTPRE	FAM171B	ANKRD12
RNASE4	METRNL	HSPA6	SUSD2	DUSP10	CEACAM4	HBD	KIAA1551	UBA52	RP11-305L7.1	CCM2L	PHF20
COPRS	BMP2K	RBM39	ADCY3	PDCL3	SLC5A3	TRAF3IP3	BTN3A2	DUSP2	DNAJA4	SHANK3	ICOSLG
ISOC2	PTPRE	WHSC1L1	PPP1R12A	FNBP1	NBN	RUBCN	SMC4	ETV3	ZFYVE28	THSD1	CCNI
S100A13	OTUD1	AAK1	MT2A	TRAV16	NT5DC4	FAM174A	TRAF5	PRKAR2B	FCRL3	ADAMTS7	TRAF3
PRDX2	CCDC88A	GLTSCR2	GPR176	RAP1A	PIM3	ANKRD36B	FCMR	GNA13	TNFRSF18	SCN4A	TRIM38
KRT10	PLAU	TTC39C-AS1	C2orf40	TMC8	SLC7A5	SLAMF6	NR4A2	MOB1A	VAMP2	CHST1	RELT
SELENBP1	TFEC	PPM1K	FHL3	MIAT	VEGFA	RP11-768B22.2	MAD2L1	SFT2D1	LRMP	RP11-768F21.1	SP110
SUB1	AP1B1	SLA2	ARID5B	CKAP2	DMXL2	LINC01353	ARF6	MOB3A	AKAP13	CRISPLD1	ICAM3
ADH5	PRKACB	RP11-89F3.2	CD59	ACP5	LYPD2	KDELR2	MOB4	SKAP2	IL21R	GIPC3	CD44
PUF60	FPR1	SNAI3	MIR4435-2HG	ASB2	FOLR3	FAM60A	RSRP1	HNRNPA1	IFI16	PTPRR	PIKFYVE
CNN3	KYNU	TERF2IP	WISP1	COMMD6	EFHD2	ANKRD36C	IRF1	HCAR2	GLIPR2	LINC01235	NPIPB5
TUBB2A	CMTM3	SRSF5	KCNMB1	RPS29	CTSH	RP11-727F15.9	NIPAL3	STK38L	LINC00996	TAL1	TWISTNB
ARL6IP4	APH1B	RPS2	MYH9	HERPUD1	AVPI1	LMTK3	SIDT1-AS1	LINC00936	DEF6	RP11-404O13.1	AKNA
FMO3	SESN1	SMAP2	POPDC2	PFN1	FNIP2	B4GALT3	FAM129A	TREM1	RP4-728D4.2	RP11-251M1.1	CCNH
C5	FRMD4A	UBC	COL5A3	CFAP20	ZC3H12A	HIST1H1E	FUS	CFL1	EFHD2	BOC	TGIF2
NDUFB7	TM6SF1	CARD11	SCN4B	ARF6	MAP2K1	RP11-108P20.4	HSPH1	MYD88	CCDC69	HAGLROS	HSH2D
UQCC2	SLC16A10	ARHGEF3	RGMA	IKZF1	IL18	IGKV6-21	KIF18A	PRKCB	RPL36AL	KIF26A	NFKB2
SEC61G	SIGLEC1	ITPRIPL1	JAM3	RGS10	BIRC3	AEN	RAD51	ETV6	GGTLC1	TRIOBP	HLA-E
RAB2A	DAPK1	MYL12A	CHD9	MTHFD2	MARCKS	TMED9	LAIR2	OSM	C5orf56	ASAP2	BEND6
NR0B2	SIGLEC7	CCR2	SLCO3A1	RP11-51J9.5	MX2	IGKV2-24	SUPT3H	MIS18BP1	KMT2E	SOCS3	ARHGAP15
CRLS1	ZNF267	LY9	MAP1LC3A	FMNL1	SPP1	PECAM1	UNC13D	LPXN	ULBP2	PALD1	CDK5R1
C14orf1	PLEKHO2	ICAM2	CBX6	SNX20	FFAR3	SYNE2	AURKB	RNF130	DDX6	CUBN	CELF2
EDF1	DRAM1	SKAP1	COL10A1	MPZL3	SIGLEC5	AC022182.3	SOCS1	SRGAP2	ID2	KL	ZBTB24
LSM4	MEF2C	PVRIG	TRPC4	RPS3	NETO2	HIST1H2BF	ATG2A	RP11-76E17.3	MAP2K3	PTP4A3	TMC8
CLDN3	PTAFR	RP11-16E12.2	CD151	FGFR1OP2	UCP2	CTD-2020K17.1	UBB	TNFAIP2	LINC00092	SYNE2	NPM1
SMLR1	RGS18	RP11-23P13.6	TNS2	LINC-PINT	FGD2	PRKD2	CD101	PFDN5	IFRD1	HOXB3	PIK3CG
GCSH	DMXL2	ANO9	MPRIP	TACC3	DOCK2	EMP3	EVI2B	SLC16A3	MFNG	SNTB2	GCSAM
COX20	CMKLR1	HIST1H2BG	LPP	CENPC	NCF1	PYCR1	TYMS	MICAL1	ZNF600	DBN1	RP3-453C12.15
ALDOC	PLEKHA2	KLRC1	GPR4	ERI1	CKS2	HIST1H2AE	RORA	CD44	RELT	ADGRL2	RPL6
METTL7A	PIK3AP1	IRF1	OGN	RPS19	OGFRL1	FAM159A	AC131056.3	ARL4C	RP11-489E7.4	TMEM173	MIDN
NDUFS4	PARVG	AC090498.1	ZNF703	NAP1L4	PFN1	DUSP26	SRSF2	CD4	BAZ1A	FGF12	PTK2B
CMTM8	COLEC12	LIMD2	OAZ2	RAB27A	H3F3C	B2M	FABP5	IL4I1	HMHA1	ADAMTS9	LINC01374
HACD3	LILRB3	PABPC1	MSC	PPM1K	ALDOA	CHAC2	PVRIG	LINC00877	GFI1	ADARB1	MOB3A
C1orf43	DOCK2	SPNS3	HSPB8	ARPP19	SLC16A6	LCN8	JUNB	FCGR1B	DIP2A	ABCG2	RASGRP3
SDC4	SLC8A1	P2RX1	CCL2	WHSC1L1	CCR5	RPL6	ARID5B	RPL10A	CHMP1B	STC2	PFN1
PCYT2	CD93	CTD-2017C7.1	NTM	FAM65B	ABL2	RP11-480C16.1	LRBA	MB21D2	ADGRG5	MGLL	PVRIG
RAB4A	SLC7A8	CD8A	LTBP2	GPRIN3	IRG1	RP11-204L24.2	PCSK7	PDE4A	AC007349.5	FMNL3	PKHD1L1
EI24	PDGFC	RP11-664D1.1	RASAL2	CCR5	FAM49B	IGLC7	CHN1	C1QA	RPS3A	CA4	WDR74
MLXIPL	GFRA2	OASL	NFATC4	2021-09-07	PLEKHB2	ISCU	PPP1R18	GNB2L1	IRF8	HMBOX1	SYK
AOX1	LTC4S	PIK3CG	PDGFRA	IL23A	HSPD1	SYVN1	TXK	RP6-91H8.3	RPS26	CTBP2	ZNF430
ALDH7A1	SUSD6	INPP5D	LAMB1	DDX6	MAP2K3	RPN2	ARID5A	CXCL9	POMC	SLC35G2	AC090498.1
LRG1	CLEC4A	PNOC	COL8A1	UBASH3A	IL4I1	IL10RA	PIK3R1	KCTD12	FXYD5	HOXB6	TAF4B
TXNDC17	P2RY13	HELB	RP11-175K6.1	ANKRD44	TES	RPLP0	LITAF	F13A1	AC090498.1	UTRN	RPL37
HMGCL	ANKRD22	RPS10	CALHM2	DOCK8	IL10RA	AGA	DEPDC1B	PSMB9	RPL26	CEP68	EPHB1
GLO1	TLR4	RP11-553L6.2	RP11-598F7.6	B3GAT1	LIX1	TMC6	SYNE2	RP4-737E23.2	PDE4A	PTPN12	GHRL
S100A10	HPGDS	NABP1	CST2	TRAPPC1	CCR1	CORO1A	BIN1	CARD16	RPLP2	RP11-536O18.1	UVRAG
COX14	MILR1	PPP1R15A	ZBTB16	DUSP11	LRRFIP1	BLK	PHF19	EPSTI1	IFNL1	TIMP4	RBM4
POLDIP2	IGSF21	CTC-505O3.3	LAMC1	JAK3	FAM65B	MC4R	CHRM3-AS2	C20orf27	AES	IFITM1	FGD2
CFHR3	TNFAIP8L2	CD8B	MALAT1	IZUMO4	RPL34	IFIT1B	PTMA	LINC01356	ZNF276	RGL2	PCSK7
CCT3	SLC43A2	IL4	RGS6	OBFC1	MYO1G	IGKV2D-29	SHC4	BTF3	SP140	CA2	MYBL2
SLC25A33	MANBA	IL12RB1	EID1	CHST11	GAS7	IGLV3-27	BTG3	C1QB	OAZ1	KCTD15	ODC1
POLR2I	CNRIP1	GNA15	ATP10A	FAIM2	LTA4H	NUP210	ZWINT	AP001055.6	FOSB	GFOD2	RP11-347P5.1
GPRC5C	SYK	TMC8	TWSG1	LINC01550	ZEB2-AS1	TRBC2	CDCA4	LILRA5	CD8B	SH3BGRL2	LPXN
IER3IP1	IRAK3	IL27RA	SLIT2	LMNB1	SERPINB8	USP48	YWHAZ	EMILIN2	RPS27A	GNAS	NSMCE3
LAMTOR2	HACD4	HSPA1A	TMEM108	RP11-356I2.4	OTUD1	TMED3	JMJD6	CTSZ	PPP1R18	LPAR6	LCP1
PDIA3	EMILIN2	IL10RA	EIF4A1	CDKL2	BCL10	IGHV2-5	H2AFZ	SLAMF7	SKAP1	HOTAIRM1	N4BP2L1
VPS28	ANXA1	IL23A	LDHB	AC147651.4	MTHFD2	RASSF6	APOBEC3D	IER3	GPR35	SPINK5	GTF2B
SMIM14	ZNF385A	ERLEC1	NT5DC2	BFSP2	NCR3LG1	DUSP4	VAMP2	LILRB4	BTN3A2	RHOC	MCOLN2
TCEA1	KLHL6	SUPT3H	RP4-621F18.2	DUT	ARHGDIB	ZNF791	JAML	C10orf105	NFKB1	SERPINH1	RPL15
KDELR2	ABCC5	RP11-539L10.2	ADAMTS9-AS2	IRF4	SLPI	RP3-477O4.14	MFNG	SNAP23	HSPA1B	HES1	VASH2
PGM1	S100A9	SATB1	APOLD1	LINC00649	F13A1	BCL2	RP11-902B17.1	RPS19	SLFN12L	PEA15	VCPKMT
ANGPTL8	CLECL1	FASLG	LIMA1	SMCHD1	WSB1	TMEM258	CLK1	SEMA7A	ANKRD37	CHSY1	AP001046.5
SDF2L1	LHFPL2	TAF7	CALU	APOBEC3D	IFI44L	NOMO2	SLF1	MFSD1	CYCS	CAV2	RNASET2
SLIRP	ITGAM	DPEP1	RGS4	COTL1	LPCAT1	PIF1	ANKRD44	EIF3M	ARID4B	EPB41L4A-AS2	TNFSF9
STOML2	ADGRE2	RPSA	LAMB2	ANAPC16	IQGAP1	SLC4A10	SRSF5	GPR65	RP11-553L6.2	SLC2A3	MAP9
ETNK2	CLEC10A	RASA2	ARHGAP29	KMT2E	GADD45B	MIS18BP1	ATP8A1	ACTR2	UTS2	TNFAIP8L1	SFPQ
AKR7A3	MIR3945HG	PCSK7	AGAP2-AS1	GPR68	SLC8A1	FLT3LG	AC133644.2	S100A4	RPSA	NOX4	VASP
PRELID1	HPSE	HMHA1	ST6GALNAC6	CCNDBP1	SPN	KLRB1	TUBB	CARD9	KIR3DL1	DPYSL2	SNX2
SUCLG1	FAM198B	KLRF1	INHBA	KIF2A	SLC6A6	CTBP1-AS	GPBP1	C1QC	RGS9	JUP	VIPR2
RAB13	ADRBK2	RUNX2	ANXA6	MAPK13	ISG15	SPINK2	LINC00239	IRAK3	RPS6	SMAD6	NR4A1
LAPTM4B	PLA2G15	BTG3	APP	ZBTB38	GPR42	CAMK4	PPP2R2B	B2M	SERTAD1	GJA5	RASSF5
CADM1	STAC3	IGHG1	MYL6	GLCCI1	ACSL1	CHST15	DBF4	GNAI2	PNRC1	ITGB1	RP11-16K12.1
IGFBP2	SCN1B	HSH2D	CD36	SPNS3	PTGER2	IGHV3-48	SUN2	SPNS3	RASGRP2	ITGA9	DOK7
MTTP	LILRB1	CYLD	TMEM165	HBP1	GIMAP2	DQX1	ARHGAP15	RPL22	SPON2	PDZD2	PPP3CC
NDUFB3	ZNF812P	CHORDC1	PDE1B	ARHGEF1	RAB20	RPL18	BIRC3	DPYSL2	RP11-47L3.1	DOC2B	TNRC6B
HAO1	SIGLEC9	NR4A2	PLSCR4	DCP1B	PABPC4	PREB	GIMAP4	RASGRF1	AGAP2	PML	COMMD6
HMGN1	FMN1	FCRL6	PYGM	DENND1C	PHLDA2	SUB1	OXNAD1	DOCK10	LINC00623	LIPE	CIRBP
SEC11C	GAS7	PASK	CCL21	IL26	RHOA	IRF4	CKS2	MCL1	CD3G	LAMB1	BCLAF1
PSMB2	CSF3R	PATL2	RRAS	TNFRSF8	B2M	HIST1H2BC	POLR1E	ST8SIA4	RP11-13P5.1	ODF2L	AC104699.1
CTSA	GSN	FAM92B	JADE1	ALDOA	KCNAB2	CHID1	RPL21	AIM2	ARL4C	MARCKSL1	SMIM5
STARD10	RAB42	NR3C1	TMEM119	INPP4B	TLR4	IGKV5-2	CD226	PSAP	MUC12	PEAR1	ZNF891
FKBP2	TNNI2	ZC3H12A	AKAP12	DBF4	ATP6V0D1	TOR3A	S1PR5	FGD4	MYL12A	C1QTNF5	AKAP13
SNRPC	FCGR1B	RP1-34B20.21	FBXO32	MIR3142HG	CACNA1G	RPL10A	LY6E	PLB1	S100B	ZNF521	DERL3
MRPL36	KCNE1	ANKRD37	MEIS3	PFKP	ADGRE1	RPS8	TANK	H3F3B	PPP3CC	ITGA1	FKBP11
DPM3	CD300LF	TTC39B	GPX3	SMPD3	CACNA2D4	IFNLR1	ZBTB1	S100A6	ARHGAP25	SNHG7	DCK
PROX1	DPEP2	RNF19A	C3orf70	HACD1	ITGB2-AS1	ARSA	KMT2E	DUSP4	RP11-629G13.1	MYO6	MATN1-AS1
HIST1H1C	DNAJC5B	TRDC	CACNA1H	PGAM1	HSPA1L	IGKV1-8	PARVG	RHOF	MB21D1	ANXA3	MTMR6
RPS7	CD180	JUND	HSPB7	RNF145	TGFBI	BIN2	CLSPN	RUNX3	FAM46C	DAB2IP	CCSER1
PFDN6	SUCNR1	TRG-AS1	EPB41L1	KCNN4	CMTM6	KMT2E	RPL31	RPS14	COLGALT2	IL6ST	RP3-508I15.21
CYP4F3	NFAM1	JUN	ADAMTSL2	YPEL5	FERMT3	RPL26	FAM159A	PRCP	MYLPF	APOD	LDHB
RHOB	SLC37A2	UBASH3A	HCFC1R1	CD226	FABP5	TVP23C	GNGT2	HMHA1	IL12RB1	ENTPD1	RP11-325F22.2
GPAA1	LINC01094	CITED2	NID2	NCAPH	RP11-598F7.3	MYO1G	VRK1	LRRFIP1	ANXA2R	CLSTN1	PLCG2
CHCHD2	L3MBTL4-AS1	KLF13	PTPRS	HSPH1	TAOK3	N4BP2	UHRF1	P2RY13	NR4A2	NPNT	LPAR2
SLC22A7	CXCL9	HNRNPA1	VIPR1	ENO1	P2RY2	PIK3CD-AS2	HERPUD2	FES	TANK	LIMA1	TRA2A
C17orf89	GBGT1	TMEM120B	RNF24	MFNG	B3GNT5	SMDT1	MCM6	STK4	TRIM22	RAPGEF4	ADORA2A
CKS1B	CYTH4	PPP1R16B	RSU1	FGD3	NRIP3	CDKN2C	TRIM59	H3F3A	BTG2	GGT5	RP11-1070N10.3
HAAO	C4orf48	GBP5	SFRP4	EVI2B	RELT	APOBEC3C	SFI1	TUBA1B	RGS2	ABHD17A	CHD1
PIPOX	CD81	PDE3B	DCLK1	TRAV36DV7	PLBD1	FCN3	CDCA8	CXCL8	STX11	APOL3	EIF3L
MRPS33	PREX1	LPIN1	LRRC10B	UNC13D	RIN3	SPOCK2	SP100	CD80	SPNS3	EBF3	SH2D3A
CALR	RAB7B	ARAP2	JPH2	CTD-2020K17.1	MYO1F	IGHV1-58	CCDC109B	PABPC4	PITPNC1	GPX8	GMIP
PNKD	ARPC2	KIAA0125	LPL	TAP1	EIF4A3	RP11-302F12.10	CENPE	VASP	RPL13A	PPM1F	2021-09-09
NDUFB5	PMP22	EEF2	DPT	NDC80	B4GALT5	RP11-375O18.2	RPL26	TNNI2	DDX24	STOM	TLE3
SLC38A3	TFRC	ATF7IP	GLT8D2	CTD-2576D5.4	RP11-386I14.4	LINC00544	CHST11	TUBA1A	IDI1	ADAMTSL1	TUBA4A
GSTO1	ZFHX3	CD70	SPRY1	TCAF2	NFKBID	SCN3A	PSMB8	PADI4	STK10	TMEM184B	TERF2IP
SPCS1	APLP2	RBL2	MAPK10	CCDC64	CSTB	NCOA3	RPL13A	LGALS1	UNC13D	HLA-E	ZC3HAV1
TPI1	TNFRSF21	RPL17	FBXL13	DAPP1	CLEC6A	BTG1	SELPLG	REC8	FAM179A	HOXB5	POLR2J3
NUCKS1	ADCY7	TRIM22	LINC00152	LAG3	GPNMB	ENTPD4	DNAJC9	SOCS3	IER2	MYH9	SYTL1
CKB	CD44	DDX6	ZNF667-AS1	HIST1H2BN	DENND6B	IGHV3-73	ANXA2R	HPS5	LGALS9C	MYL9	NR4A3
SPTSSA	PPP1R15A	TRABD2A	RP11-106E15.1	H2AFZ	FMNL1	MYADM	SERPINB9	M6PR	LAG3	PIEZO1	SAFB2
GCLM	PLXDC2	DERL3	MMP2	ZNF831	HES4	IGKV1-17	SYTL2	SNCA	ATP1A3	PIK3C2B	IGKV4-1
AQP9	KCNAB2	RP11-222K16.2	FMO2	APBB1IP	NFKBIE	MYBL2	WDR54	RPS25	PRR5L	RABGAP1	RAB30
PARK7	MCTP1	CBFB	GALNT14	GZMA	SRGAP2B	GPX7	LINC-PINT	AXL	HIPK1	VAMP5	TMF1
PRDX3	MYO9B	LRRC8C	CHN1	SELK	SPHK1	MYCBP2	BARX2	PTPN2	RP11-121A8.1	FYN	RGS19
COA4	FES	RP4-594I10.3	CYB5R3	MORF4L1	FCAR	DOCK8	RPS15	PTPN18	GNGT2	CPLX1	ARF6
PTMS	TFPT	TPRG1	C1R	TNIK	EPB41L3	IGKV2D-40	ACTB	ZNF267	CDC42EP3	KIAA1217	LINC00996
FIS1	RBPJ	FXYD7	LEPROT	CCNI2	SLAMF9	NAPA-AS1	SPNS3	PTPN1	SRSF2	EBF1	RNF139
GSDMD	CAP1	FAM19A1	ARHGAP42	CRADD	HPSE	RIC3	CASS4	PLCB2	RP11-305L7.3	TTC28	IGLC6
MRPL27	RHOQ	RBM8A	COL16A1	RP11-326N17.2	ZDHHC20	EEF1A1	RP11-763B22.4	RASGEF1B	RTP5	C2CD4B	DENND4A
NDUFV3	KMO	ORAI2	CALM2	TRAV8-6	LPXN	SLC17A9	TMEM71	LILRA1	PIK3CD	SEPW1	RP11-35G9.3
PDCD5	NCEH1	TMEM2	UBA2	AC006369.2	PKM	SEC24A	LINC00152	ARL6IP5	OASL	NCOA3	ANKRD33B
MRPL13	AC079767.4	LMOD3	MMP14	ANO9	CD1D	BUB1	GABARAPL1	LYL1	SLC5A3	AQP7	UPF2
QDPR	CYFIP1	LINC01215	CYBRD1	PPDPF	CDC42EP3	AC009133.17	ANP32E	RNF149	IL16	ABCG1	OSTN-AS1
CHPT1	SOAT1	LCN8	TPBG	NPM1	GNA13	SEC61B	HAUS3	BAZ1A	CTB-31O20.3	MAPK11	RP4-800J21.3
MGST2	CAPZB	N4BP2	S100A3	ZC3H7A	RP11-452H21.4	CBX7	ZNF430	PLXDC2	KLF2	CETP	CENPC
ATP5A1	EIF4A3	CTD-2035E11.3	PLPP1	CCND3	PIK3AP1	PMEPA1	CNTRL	SMCO4	CASP4	EHD4	BDP1
ALDH3A2	CD9	FGF22	ST5	RP13-580F15.2	NFE2L2	DEF6	NOP58	EBI3	NLRC3	NXN	KIAA1551
ACP1	ADM	KMT5C	PACSIN2	C2CD4D	RPL21	INPP4A	PKM	NMI	RAB8B	NRP2	C12orf42
RNF181	MCL1	LTA	EPN2	ADAT2	MT2A	RPS14	ABHD17A	FCHO1	RP11-73E17.2	LYL1	RALGPS2
C19orf53	ELL2	S1PR5	MAP2	SIDT1-AS1	ARPC5	RNGTT	MCTP2	DRAM2	LY6E	ADAMTS5	RPL35
HIGD1A	SH3TC1	TMEM200A	APOD	ABRACL	BAZ1A	AMER2	KIF11	STAC3	PRMT2	MAP4	WIPF1
HTATIP2	FGR	RP11-415F23.2	CLMN	IL16	SKIL	SHCBP1	BAZ1A	CCNI	PDE4D	EFNA1	PRRC2C
TNFRSF12A	RCSD1	HIST1H1D	MOCS1	CLK1	NR4A2	C19orf38	PMCH	CCDC26	LGR6	KLF4	EIF3F
CAV2	LYVE1	CD55	CD9	CARD11	MMP19	MSLN	LINC00539	NABP1	TERF2IP	RIN2	TAF7
PMVK	CMTM6	SLAMF7	PTK7	BARD1	SH2B3	ODC1	FCRL3	APAF1	MEI1	GIMAP5	RNMT
FH	IFI16	UNC13D	CREB3L1	BTN3A2	SKAP2	RPL13A	UBE2D3	NLRC4	FGFR1OP2	PINK1	NCOR1
FAM96A	SPIC	LINC00539	ANXA5	SNRPN	ZBTB43	IGHV3-15	ORAI1	SNAI3	PRR7	SPNS2	MCL1
GTF2H5	DPP7	DTHD1	DUSP14	SLC7A6	FKBP4	ZFAT	CLIC1	PNRC1	GMFG	BAALC	CHST2
C14orf2	ATF3	CEP128	2021-09-02	PARP8	SNAPC1	CH17-224D4.1	RPSA	LPCAT2	PRKCB	EFCAB14	ZNF10
TNFSF10	CDCP1	IL23R	IFITM2	GFI1	RPS24	LRRK1	PTPN4	RSL1D1	TRAT1	HOXB4	CCND3
LSR	NR1H3	GPRIN3	SERPINI1	EML2	VDR	IGHV3-74	LPIN1	RNH1	APOBEC3C	LINC00987	JAK3
MRPL20	KLF7	GZMB	COLEC10	P2RX5	CSGALNACT2	SPRR2A	PPP3CC	TPM3	CXCR6	TMSB10	LRRK1
FBP1	DCK	JAK3	GSTP1	BCAS2	AZI2	HIST1H2BB	LPXN	PTGS1	EIF5	KCNC4	TFEB
CAMTA1	PDE6G	TOX	DNM3OS	CCDC141	RP11-212I21.2	TAF4B	TRDC	FNIP2	RPL27A	RALB	NCOA3
ERP29	DSE	LINC01550	CABP1	PHF19	CH25H	PNISR	FAM118A	RPL32	2021-09-07	FNBP1L	RSL1D1
DDIT3	KCNJ5	SLBP	ASPA	MYL6	AATBC	ZDBF2	FGFR1OP2	ZEB2	GFOD1	TMEM109	NAF1
SLC50A1	GAL3ST4	MB21D1	RXFP1	TNS4	LIMD2	ADA	PFN1	PLAC8	AC069363.1	BTBD3	RP11-147L13.15
MSRB2	PTPRJ	SKIL	ITGBL1	PTP4A3	APOBEC3B	IRF1	HNRNPDL	RP11-126K1.6	SH3BP1	CALM1	SMDT1
ESPN	RAC1	BTN3A2	NUDT4	HCLS1	SYK	KLK1	NUF2	DBNL	RPL28	PLCB1	DENND3
UPB1	CSF2RB	TRAF1	NTRK3	WNT10A	C11orf21	ARHGAP25	ORC6	CTD-2006K23.1	TMC6	ACTN4	RGPD5
TMEM14C	NAAA	TRGV10	CCR10	ANKRD12	RP1-239B22.5	TEX9	YPEL1	RPS28	FAM159A	COL6A2	SAMSN1
MRPS12	NR4A1	RPS18	FBLN2	RP11-25K19.1	PPP1R18	LRRC16A	RALGAPA1	EIF3F	KCNA3	CD36	SNX9
PSMB7	GRB2	TSPAN5	LOX	AIM1	SLC46A2	IGLV3-16	NAA50	METRNL	SCX	AFAP1	DPF3
DNAJC19	PLBD1	RLN2	FAM26E	HAUS3	CNPY3	DENND6B	RGS4	PSTPIP1	C1orf21	AES	ZFP36
NDUFB1	AP2S1	CHI3L2	NFIB	STAT3	CYSLTR2	DENND5B	SNX20	RPL9	ATP2A3	CAPN11	ARL4A
PHGDH	GNPDA1	ANKRD36B	RBFOX2	RNF19A	NSMAF	PSMB8-AS1	CHORDC1	RIN3	TAP1	P3H2	CCDC88C
PDZK1IP1	DOK3	PKHD1L1	PAM	PPP2R5C	ZNF703	TERF2IP	NLRC5	HERPUD1	ATP8A1	FAT4	NPIPB11
CISD1	TCHH	NSMCE3	SHISA3	NCK2	HRH2	BORCS8-MEF2B	NCAPH	SLC25A19	CTC-523E23.1	TUBB6	JOSD1
NDUFA5	CD37	RAB27A	MT1E	THEMIS	LPCAT2	TARSL2	NCAPG2	PLCD1	SLBP	ADD1	RP11-386I14.4
NDUFS5	HIF1A	RP11-325F22.2	DACT3	DDB2	AQP9	TMEM208	UBE2S	RAP1A	UBE2D3	TPM4	BZRAP1-AS1
MRPS18B	EPSTI1	ZNF430	COL9A1	CES4A	CTB-114C7.4	TCF3	MAPK13	SRGAP2C	CYSLTR2	ATP2B4	CD72
C10orf10	JUNB	IGLV6-57	ADGRL3	ZDBF2	RPH3A	TMF1	TGFB1	NAGK	CTD-2020K17.1	ADAMTS6	PNRC1
SERF2	PPP1R18	SIRPG	C11orf70	SMC4	NFAM1	STT3B	RPS6	RPL35	EVI2A	EMP2	SLC15A4
LINC00493	IGFLR1	CDKN1B	GFPT2	DGKA	HK3	FAM214A	CCNB2	LGALS3	PARP15	CD320	GEN1
HDHD3	TNFSF12	CD79B	HHIP	RP11-395B7.4	RHOQ	WIPF1	C12orf75	SH3BP1	RP3-467K16.4	YWHAH	RSRP1
ZCRB1	SIGLEC10	MZB1	THBS1	CRLF3	TNNI2	RP11-350N15.5	SH3BP1	PTGIR	STYK1	CDKN1C	NUP210
MRPS26	SGPL1	RP11-596C23.2	HTRA3	C16orf54	POU2F2	EIF2AK3	BUB1	IFI16	LINC-PINT	PRKCH	CYFIP2
CDHR5	ME2	CASS4	MOXD1	MBIP	GBP2	FNDC3A	FGFBP2	NCF4	APOBEC3D	RRAS	HNRNPA0
SAR1B	RNF149	TMEM154	ARHGAP1	RP11-563D10.1	CARD9	RP11-297B17.3	EVI2A	CST7	CH17-189H20.1	DYNC1LI2	HIVEP1
DNAJB11	LINC00998	ATG2A	TTLL7	PTMA	NCF4	UNC13D	DDX6	RPS10	RP11-25K19.1	PLAT	ADRBK2
MDH1	KIAA1033	SYTL2	SLC35F1	ZBTB20-AS1	SNAP23	RPS25	KCNQ5	RPL31	NME8	LRCH1	FOSB
KTN1	ALOX5	CCSER2	SVEP1	PTPRN2	CASP4	ARID3A	ARHGEF3	PKP2	HBA2	ICA1	CCDC186
TIMM13	SECTM1	MYF6	CTBP2	IQGAP1	NABP1	KIAA0040	CIRBP	CNTRL	CFLAR	KAZN	PTMA
DHRS7	YWHAH	NCF1	FEZ1	CD4	IL1R2	SLC2A11	ARHGAP25	SH3TC1	TH	SORBS3	SBNO1
TMEM37	PRCP	LMNA	MXRA7	NCF4	ADGRE3	TMEM214	SAMD9	TRBVB	CELF2-AS1	PREX1	RP11-258F1.1
METTL7B	ACP2	WNT10A	OAT	TRBV28	ITGB8	ZBTB38	OSBPL7	AP003774.6	ABHD12B	PIEZO2	PARD6A
ST13	SCPEP1	CYFIP2	HIC1	SLC2A3	TNNT1	FAM215B	TTF2	LDHB	MRGPRX2	LAMB2	RPL27
NDUFA11	RANBP2	ARHGAP30	CTD-2334D19.1	ITPKB-AS1	HAVCR2	CD48	SYTL1	CHRNE	IL5RA	MFSD6	DUSP22
G6PC	RP11-1143G9.4	RGS9	NR2F1-AS1	TRBV3-1	YBX3	SRM	ATF7IP	CLNS1A	ITGB7	TGFB1I1	C6orf48
MRPL51	CMTM7	EPHA1-AS1	SLC12A4	TDP1	PNPLA8	CFLAR	CTD-3252C9.4	GADD45B	RNF168	HOXD3	FXYD7
DSP	DNAJA4	ANXA2R	RAB6B	DOCK10	SIRPA	IGKV2D-30	MPZL3	TIFAB	FAM107B	PLCB4	ATM
PLOD2	LAT2	IGKC	PTGIS	PCSK7	TET2	IGHV2-26	MIR155HG	GPR84	PRKCQ	MYO1C	CARD11
CCT5	CR1	EHD1	MYL12A	SLC7A5	RNF13	RAD9A	TNFSF8	MAP2K1	GCSAM	CTNNB1	RP3-508I15.14
GALE	SLC11A1	RP11-326C3.2	SERPINE2	GPR19	ADORA2B	CD180	ADGRG1	HAPLN3	CHD1	HPCAL1	EMB
TCEB1	AP001055.6	AC022182.3	ACTN4	ITGB7	DPEP2	TCF19	IFI27L2	SHTN1	TMC8	HBEGF	BOD1L1
RNF5	PTGS1	RPL4	C12orf57	MFHAS1	STK38L	ARL5A	CKAP2	EEF1G	CCDC88C	HES4	ANKRD11
NIT2	ACER3	TNFRSF18	TRIB2	VPS37B	CLK1	RP11-81H14.2	ARHGAP11B	SH2B3	P2RX5	CAPN2	PADI4
C8orf59	ETV5	RGS2	SPOCK1	RPL34	ETV3	PRKD3	TRAF1	CDK2AP1	RPS19	KALRN	DENND1C
NDUFC1	SPG20	SNX20	CYTH3	SLAMF6	FBP1	ITGAE	CYCS	PTGER4	BZRAP1-AS1	WASF2	KLHL6
ACADM	AMDHD2	TARSL2	HAND2-AS1	AC090498.1	ALOX15B	HIST1H3G	MELK	BIRC3	PTK2B	SNED1	AP003774.1
DDRGK1	THBD	DENND2D	C8orf4	SLFN5	CLN8	GATA3	TMC6	ARPC5	CTD-2619J13.14	CRACR2B	MED26
GOT1	OSCAR	RPL32	LINC01615	DFNB31	BATF3	LEFTY2	MYB	NUDT16	MOB4	TMEM44	DDX27
SNF8	CD300C	TGFB1	PRICKLE2	UXS1	RBPJ	RASSF5	PRKCQ	YBX1	BCL11B	GRAP	RANBP2
EBPL	HVCN1	ZNF165	HSPA12A	METTL9	GRASP	PTGER2	CASP4	OSTF1	APOBR	BAZ2B	RP11-413H22.2
MRPS7	B3GNT7	GCC2	CCDC8	ARG2	HIF1A	C11orf24	SLBP	LCP2	RPL34	DDIT4	CTA-384D8.34
AFMID	PDCD1LG2	MDFIC	PPIC	AHSA1	PCBP1	RP11-850A17.1	MYO1F	CCDC109B	TLE4	TDRP	DRAM2
FTL	SMAP2	RPL36	FN1	NDFIP2	UBXN11	PPP2R5C	FGD3	CHAF1A	DENND4A	PHACTR2	ARAP2
TSTA3	GAB2	TBCC	GPBAR1	CYLD	CTSL	CCDC189	PBXIP1	ITGA4	HELB	DENND3	EIF3E
PLA2G16	MYO1F	AC078883.3	RAB23	GALM	ATP13A3	ESR2	TOP2A	UBE2D1	RP11-405M12.4	ATN1	BEND5
MGMT	DOK1	DENND1C	DNAJB4	HAPLN3	ATP6V1G1	ANKRD44	ABRACL	TFEC	GOLGA8R	S100A16	SOX4
MEA1	ITSN1	ITGAL	MYOF	KAT2B	IRAK2	WDR64	NLRC3	SEC11A	RUNX2	ARRDC2	VAMP2
TFG	FOS	C11orf80	DUBR	TSPAN14	NBPF19	RPS27A	GNLY	ZNF331	MBP	ADM	PTPN6
ERGIC3	SCAMP2	IL16	DYNC1I2	GYPC	ADAM17	SYNE3	LTB	RAB7A	H3F3C	CD81	TRABD
ENAH	PTPRO	PNRC1	SCD5	AKIRIN2	ERO1A	CRIP1	JAK3	FAM117B	MRPL10	ELMO1	SOCS1
BOLA3	STX12	SIDT1-AS1	HOXB4	PPP1R16B	ACTR2	CCDC112	CD28	ARHGAP18	ITGB2-AS1	PLCG1	IL6
EIF2S2	PLXND1	LINC00623	SSBP2	MSI2	HAMP	ERGIC3	ARHGAP11A	RPL6	TAGLN2	OAZ2	MGEA5
SLC37A4	PIK3R5	CTD-2020K17.1	YBX3	VCPKMT	SIGLEC7	PSMD5-AS1	FUT8	HBEGF	DBF4	MIR4435-2HG	AP001059.7
FASN	GRASP	HECA	ENC1	AC013264.2	TFEC	DKFZP434I0714	CHEK1	SLC2A3	JOSD1	CNN3	MCM5
C8A	FAM72A	C21orf91	COL25A1	FERMT3	MRC1	KDELR1	PBK	PPM1J	MLC1	AOC3	ANK1
TATDN1	EMP3	MGAT4A	ZMAT3	TRAV38-2DV8	RPS3A	N4BP3	SNAP47	RPL41	FGF22	ANXA2	TMC6
MRPL37	HK3	RSBN1	WNT6	TRAV8-4	H3F3A	CD3E	ACTG1	DUSP1	LINC00484	SMAD9	RNASE6
AGPAT2	DNASE2B	RAB30	GRIP2	IKBKE	SMAP2	RP11-553K8.2	NCL	TRPV2	KDM6B	DGKE	MOB1A
NAA20	SERPINB6	TIFA	TLN1	C9orf16	RCBTB2	GPRC5D	KCNK5	RPL13A	MYBL1	LCN6	LBH
ACOT13	ATP6V0E1	MFNG	FIBIN	RP11-18H21.1	LINC01503	RP11-745C15.2	AP003774.1	CTSC	KDM2A	FERMT2	PPP1R15A
BORCS7	CALM2	GPR35	SLCO1C1	GTF2B	FAM117B	PRDM2	TMEM173	CLEC2B	PDE4B	ANKRD65	SPINK2
PSMB1	MYO5A	FGD3	RASGRP2	DNAJC9	FOSL1	HDLBP	BCL2	ACER3	CTC-523E23.11	ADM5	SNX29
ERBB3	HSPA1B	USP36	CLIC4	INPP5D	SH2B2	C6orf99	RPLP2	SARAF	RP4-800J21.3	SLFN5	P2RY14
MKKS	ME1	B3GALT2	ADCY5	HOXB2	FAM110A	SCFD1	CPNE7	CLIC1	CYFIP2	PLLP	SARAF
GLUD1	CD164	BTLA	HGF	EPSTI1	VASP	CCDC163P	PLK4	THBD	DUSP5	LRRC8C	SF1
NUDC	SLC18B1	ADGRG5	OMD	HNRNPK	AGRP	DERL2	PRC1	FCGRT	LPXN	LEPROT	SYNGR2
GCAT	PQLC3	SEL1L3	NRGN	ITGAL	ARL4A	RP11-455F5.5	C5orf56	C5AR1	TSPAN2	WARS	DDX6
PTGES3	ICAM4	YWHAZ	PIP5K1B	RNF213	ARHGEF2	SAMD9L	ASPM	RPL7	ST8SIA6	IGF2	COL19A1
RDH16	SRGAP1	RPL6	C8orf88	TMC6	RPL28	TRIM61	ODF2L	PFKFB3	MMP25-AS1	RP11-286H15.1	CBFA2T3
SORBS2	SPRED1	AC093818.1	C9orf3	AC018816.3	PDE4A	RPS18	F2R	VMO1	TPRG1	TIMP2	SKAP2
POLR2J	ETS2	GIMAP4	C1orf54	RP11-455F5.5	MIR22HG	C16orf74	RAB8B	TIGAR	VAV3	MYO5C	PDCD4
PPP1R1A	PRKCB	RPS21	TMEM136	CFL1	NCKAP1L	MOGS	C11orf21	DOCK2	CLNK	CPNE5	G3BP2
NEDD8	CEP170	DOCK10	MICU3	RABGAP1L	ARPC1B	RSRP1	GTF2B	ARPC4	CYLD	IFI44L	SULF2
STAU1	LGALS3BP	SLC7A6	ELOVL4	PKIA	RP11-362F19.1	RICTOR	HNRNPK	APBB1IP	CARNS1	VGLL4	CHI3L2
SDHB	LPCAT2	LPXN	SLN	RP11-493L12.4	CHST11	ABCD2	PKMYT1	SLCO4A1	ITPRIPL1	KLF9	ALOX5
RER1	RGS19	ACER1	SLC2A4	RP3-477O4.14	MILR1	DDOST	HN1	BCL11A	PRPF38B	RAC1	UBA52
ATP5O	ST8SIA4	IGHG4	FAT1	TRAV12-3	RPS13	HMCES	PSMB10	RPL14	ARHGAP15	EDN1	NKX3-1
NDUFB10	RHBDF2	NFATC1	RASL11A	RP5-1171I10.5	TRIM22	PBX4	KIF15	RPS27	ICAM2	CYB5R3	NEK8
PSMB4	TMEM106A	CFLAR	EEF2	RPS15	RASSF2	IGHV4-61	RPL23A	RPS18	LETM2	PRKD2	GNL3
CCDC167	TLR1	PHF20	SNX31	SLCO4A1	DOCK8	ERMN	CEP55	CYTIP	BCAS2	HOXB2	C9orf139
PEPD	GSAP	CLIC3	CRIP1	CD200	TPT1	KHDC1	LAYN	RB1	GRK6	CHST3	KCNQ5
HSP90B1	TLR5	RCSD1	CA4	TNFSF8	QPCT	CHST11	NPM1	GRASP	ADRB2	NAA38	EPC1
CAT	RAP1A	HSPA1B	TWIST2	EIF3J	ENGASE	CHPF2	CYLD	RPLP2	N4BP3	PKIG	C1orf228
TRIB3	NRROS	LL22NC03-75H12.2	IFT57	IL27RA	TM6SF1	IGHV3-13	HIST1H1B	TAP2	AAK1	TNFRSF10D	SYCP3
CEBPG	LINC01503	ANKRD36C	SLC12A2	SELT	PLXNC1	MYF6	KHDC1	TPT1	AP003774.1	TRIM56	RUNX3
AK2	MKNK1	GTPBP1	HTR1F	HIST1H4C	ZGLP1	HIST1H4C	EZH2	CLEC4D	GK5	KCNE3	MIS18BP1
ARPC1A	POMP	LTK	PNMA1	TUBA4A	SAMHD1	CTD-2012K14.7	C9orf142	DENND1B	MRPL18	INPP1	ISG20L2
ADRM1	ATP6V1A	RASGRP2	IFITM3	PTPN1	RP11-169D4.2	MCEE	UBE2C	CBFA2T3	GLB1L2	COL18A1	HNRNPDL
AKR1A1	SIGLEC12	ABRACL	PLEKHH2	EPC1	SH3BP5	GCC2	IL27RA	TWF2	IL17C	FJX1	RPLP1
HSBP1L1	SFMBT2	RP4-539M6.22	TWIST1	ZBTB1	CLIC1	RPS5	LINC00649	RAB20	KLHDC4	CD1D	CCDC141
MST1	MFSD12	CHST2	PDE8B	LINC00239	P4HA1	ACADVL	CSK	ICAM1	VIM-AS1	FRMD8	IGHE
TMEM106C	ASCL2	CHD1	CLEC18A	NLRC3	PTAFR	TMED10	MZT2B	SPN	TAF7	GIT1	SLBP
NUDT5	SMIM3	MOB4	ST6GAL2	ARNTL	LILRA6	HIST1H3J	FUBP1	PLEKHB2	ZNF571-AS1	MIDN	ELMO1
BPHL	ATP8B4	CHD2	DPYSL3	RPS27	AP003774.6	MFNG	DHX36	STX7	KIF21B	FAM174B	ZDHHC21
EMC3	SLC25A24	LINC01260	LMCD1	VAV3	RP11-356N1.2	CAPN10-AS1	BTN3A1	SLC12A3	KMT5C	JMJD1C	SMARCB1
RPLP0	MMP12	RBM38	ZEB1	ALOX5AP	RPL18A	BAK1	MSC	FILIP1L	MFSD14A	OSBPL1A	NCL
ECHDC3	SNX5	LINC00402	GPC1	S100A5	ARL8B	TAPBP	SGOL1	RPL13	PRMT9	CTNND1	TOX
PPCS	SDS	RASA3	GAS1	DGKI	DOK3	AANAT	KCNAB2	FAU	HENMT1	DOCK1	ADD3
ANPEP	CEBPD	ADAM8	MYC	POU2F2	KLHL6	DCC	LAX1	RPS16	PTGDS	NR2F1-AS1	PPP1R16B
NDFIP1	CCL8	TMC6	CCDC184	BIN1	PLAU	KLHL14	TSPAN32	JARID2	ZNF14	ITGA2	BACH1
SKP1	SNN	KIAA1551	B3GNT2	ADAM19	PLB1	LINC00426	RNF166	ZFAS1	ZNF430	CHMP3	ATF7IP
CYP2C8	FLI1	SPINK2	LRRC4B	ARID4B	TGIF1	XKR6	TNFAIP8	LPAR6	IL21R-AS1	FAM65A	SYNGR1
COA6	FGD4	RPS28	SOCS3	LINC00539	SECTM1	RNU12	LINC01550	OXCT2	RP11-160H22.5	MMRN1	2021-09-07
RPN2	OSM	RABGAP1L	NRXN3	UBASH3B	CACYBP	RHOF	PATL2	COPS3	SYTL2	NCKAP1	RLF
TMEM230	PTPRC	IGLV5-48	UBE2E2	ANP32E	MCL1	MOXD1	SLFN5	DNAJA4	RGPD4-AS1	PXN	FCHSD2
CFDP1	RBMS1	ARL6IP5	GLIPR2	MOB4	DUSP1	COL9A3	GBP2	SNX8	RP11-556N4.1	RAB13	MBD4
NENF	SWAP70	AGAP2	PCDH7	ARL4C	SRGAP2	MZT2A	RP5-1028K7.2	ADPGK	CTD-2373H9.5	CRK	TMED8
PRODH2	SIGLEC11	JMJD6	PDE1C	SYTL1	CMIP	POU2F2	H2AFX	UBE2E2	RP11-90D11.1	ALPL	TGFB1
NDUFA13	PFN1	CTD-2544N14.3	PDLIM5	SAMD3	PRNP	CDKN1B	ZNF101	GNAQ	ZMAT4	TSPAN12	CAMK1D
C12orf75	LACC1	SUN2	SYNM	GPR132	LINC00937	TRIB1	DFNB31	CDKN1A	ARL14EPL	ZNF423	FCER1A
TMEM59	CD163L1	ATXN7	LMNA	DLGAP1	CD72	ARID3B	ITGAE	CTD-3116E22.8	SMPD3	CYTH3	CORO7
PLOD1	CH25H	POLR1E	MGST3	AC058791.1	DAPK1	ITK	HNRNPLL	EAF2	PPP1R15A	TOX2	DDX17
LAPTM4A	PICALM	SC5D	SLC39A13	ZNF101	IL23A	PPM1K	MB21D1	CDC42SE2	RP13-977J11.2	IFITM3	ANKRD36B
PDCD6	SLAMF9	LINC01480	GPR161	LRBA	CD1B	IGHV3-64	TK1	RASSF4	MRPS6	MIER2	IGLV1-40
LACTB2	NAGA	GNAO1	AP001347.6	RP11-737O24.1	RP5-899B16.1	NPAT	RGS9	SELL	SAG	CEP112	TTC21A
DAP	VAPA	ESR2	ALG9	H3F3C	AMPD3	LRP10	SNHG15	CATSPER1	HEMGN	GPR146	HMSD
MRPL34	SLC9A9	NAF1	PDLIM4	NSG1	RP11-426C22.5	FUT8-AS1	CENPC	LILRB1	MATN1	SERPINB6	UBXN1
HAX1	ATG7	TRAV8-2	TACC1	HMHA1	NFKB2	MCL1	EED	OSCAR	SYT11	HID1	SLAMF7
AFM	SRGAP2	A2M-AS1	FGF7	JAK1	KCNE3	SLC44A1	HMMR	IL15	CTD-2035E11.3	TMEM121	IGHV2-5
PAIP1	TMEM86A	SDR42E2	SBDS	PATL2	HSPE1	RPL27A	CDT1	MTPN	GOLGA8Q	RP11-536K7.3	ERICH1
IL32	IQGAP2	SLFN5	CDKN1A	CCNG2	RSAD2	TIAM2	CARD11	DOCK5	PAPOLA	SLC39A10	FANCD2
TXNRD1	P2RY6	METTL9	PTMA	SON	CACNA2D3	IKBIP	BCAS2	HIC1	LINC00539	C11orf96	LINC01480
CYP7A1	CETP	IFITM2	ZNF580	TRAV3	NAIP	RPS6KB2	TACC3	TGIF1	GNPTAB	DUSP7	ARGLU1
EMC4	VAV1	MRPL18	SCARF2	RP11-794P6.6	RP11-483P21.2	ATM	RBM38	TAOK3	RBM8A	SMAGP	S100Z
MSRB1	MARCO	XXbac-BPG299F13.17	RASD1	CTC-490G23.2	TMEM71	AC007386.2	BRD2	DNAJB6	GTPBP1	RAPGEF1	CH17-264L24.1
PSMA2	MFSD7	CPNE7	ENOX1	KPNA2	RASSF5	RP11-102N12.3	RP11-553L6.2	SYNGR2	C21orf91	TMEM132A	STX5
PSMD3	NTAN1	IGHV4-61	KIRREL	FUT8	ANKRD37	HLA-DOB	PLK1	CSK	RP11-428G5.5	BCAP29	RABGAP1L
CHMP2A	WIPF1	NIPAL3	TRABD2B	ZNF267	S100Z	RASGRP3	HACD4	TPM4	RP11-867G23.3	MXRA7	RPL29
PSMA5	RP5-899E9.1	IGKV1D-39	CENPP	RBM38	SIGLEC9	RP11-77H9.8	SPC25	ARL5A	EMP3	FHOD1	GALNT3
APMAP	GNPTAB	RP11-47L3.1	RBMS1	UBE2N	KCNJ2	EFHC1	CKAP2L	LSM6	S1PR2	ELAVL2	TRAF5
FADS1	PSTPIP2	DUSP5	VAMP2	AQP3	NLRC4	ST8SIA4	INCENP	RHOA	FHL3	SMAD1	CHAF1A
TMEM147	LRP1	FAU	PRICKLE2-AS1	AC074366.3	RAP1A	UBXN4	EID1	VPS35	CLDND1	P2RY1	GTPBP1
POLD2	WSB1	PPP2R2B	SPRY2	CASP4	NUMB	TMEM154	TMEM156	RP11-212I21.2	GPR68	PMP22	CYTH1
HIST1H2AC	RNF135	CYTH1	PFKM	CDCA7	MBD2	EVI2B	RP1-90J4.1	STXBP2	CD70	MYL12A	RP11-796E2.4
UBE2V2	ALOX15B	LRRFIP1	ARL2	ARHGEF3	SLAMF8	RP11-474P2.6	GPRIN3	DEF6	RP11-89F3.2	IGFBP6	MACC1
NARS	TRPS1	LMNB1	ARL3	MZB1	GPA33	DOPEY2	TRAV4	FPR3	AC241377.2	MMP28	IGKV1-6
EXOSC4	LAP3	RP11-413H22.2	CAMK2N1	ZNF292	SQRDL	AC092580.4	RSRC2	RPS27A	CTDP1	MCTP1	CHMP7
CYP4A11	AMPD3	IGLL5	GATA6	SLFN12L	PTK2B	RP11-664D1.1	LIG1	ANKRD20A3	SNAI3	RP11-902B17.1	TNFRSF17
RPL37A	WASF2	FBXO34	SYNE1	CHORDC1	ARHGAP18	CD52	AES	PPP1R18	SUPT3H	KCNJ2	ITM2C
PPIC	GIMAP2	CTD-2012K14.6	CHST2	LINC01260	MYO9B	HIST1H4H	SGOL2	PTRHD1	RAB11FIP1	HIP1	RLN2
SF3B6	SNX8	ATP2A3	RP11-284F21.11	CENPK	GBP1	BMF	AGAP2	ZNF467	RP11-89K11.1	LMNA	RRAS2
CRYZ	GALC	CD38	RHBDF1	IL18RAP	CCNA1	DNAJC10	COMMD6	CKS2	GYPC	OTUD7A	ST8SIA4
TMEM45B	RTN4	FAM133B	DCBLD1	PTPN4	RP11-1149M10.2	CSTF3-AS1	FSD1	RNF166	AKAP5	LATS2	PWP1
TP53INP1	ZFP36	BTN3A1	COL11A1	BLM	RPS15	KCNA2	AC069363.1	HSPH1	DNTTIP2	CD151	CYLD
CTSF	JAML	RP1-313I6.12	ADAMTSL3	ANKRD36	PELI1	CH17-212P11.4	MCM10	NAGA	RP11-875O11.1	MACF1	FUS
SUMO1	SRGAP2B	LRMP	WNT2	RP11-47L3.1	M6PR	CCDC88B	PPDPF	UVRAG	TRAF1	ROM1	RPS24
EIF3I	RP3-522D1.1	CXCL13	TRPV2	HPCAL4	CDC42	SYTL3	C1orf228	ZMYND15	RALGDS	DPYSL3	ZNF506
AHCY	SLC12A5	RP13-494C23.1	FBLN5	MGEA5	TLE3	DCPS	CDCA3	RPL7A	P2RY11	FGF2	AC058791.1
NDUFAB1	NUDT16	IGHG2	CFAP36	ZC3H8	CMTM7	CTD-3252C9.4	CHD1	AF064858.8	KCNQ5	PHLDB1	ANTXR2
CALD1	ADPGK	RP11-104L21.3	SPG20	PROK2	NAGK	KLHDC4	CCSER2	THAP2	ARAP2	NID1	COBLL1
ST6GAL1	ARL11	EPB42	MYH10	TTF2	AC091814.2	BASP1	CRLF3	CRIP1	GCH1	FOLH1	RP3-508I15.22
SNRPD2	TRPM2	RP11-1399P15.1	REXO2	HPGD	UTF1	C5orf56	REC8	GALNT3	HNRNPUL1	PPARG	SIGLEC10
ALG3	ABCG1	FGFBP2	SVIL	IFNG	KIAA0513	BIK	CRACR2A	PGLS	SPATA2L	KLF7	LRRFIP1
BANF1	ACTR3	RP11-161M6.3	ZP1	RNF125	DRAM2	RP11-791G15.2	SHCBP1	INTS10	IRF4	APBB2	APOBEC3C
AGMAT	SRGAP2C	PDE7A	FIGN	SUSD3	GNGT2	PATL2	RAD51AP1	NUBP1	RNF115	CTC-526N19.1	NAPSA
PECR	TNFAIP8	COLQ	SCN7A	PCYOX1L	ACTR3	AC159540.1	CFLAR	AKR1B1	ANKRD28	PITPNC1	ARHGEF1
RAD23B	CD59	RP4-742C19.13	PCDHB16	ZBP1	CLEC4F	COL4A4	WHSC1L1	ICOSLG	SLC16A3	EID1	RP11-489E7.4
SDHA	TREM1	FSD1	SNAI2	VAMP2	MRPL18	RP11-367G18.1	FAM65B	RYR1	CACNA2D2	NTN4	EML4
SWI5	EGR1	ZNF683	SCG2	ENTPD1	FES	IGHV4-4	KIFC1	RPL36	EEF1A1	CNRIP1	LINC01116
SLC38A4	SAP30	FAM102A	KAZN	PSMB10	MTMR11	MIR181A1HG	CAP1	ALDH3B1	PRKACB	PPM1D	CLN8
HSPB11	GNAQ	IL17A	FOS	RAN	MIR181A1HG	NCLN	AC002306.1	GPR137B	CTD-3075F15.1	AMOTL1	NUAK2
ATP6V0B	PAPD4	LINC01116	MAP4	RSRC2	MYD88	SNRPN	STK10	ZFP36	CDH20	TMC7	RP11-381K20.2
MRPL57	HK2	CPNE5	PPFIBP1	SLC25A12	LAMB3	IKZF1	ACTR3	RPSA	AIM1	TGFBR3	RGS13
MANF	ATP6V0D2	IER2	SGCD	ACTG1	RP11-670E13.6	OSTC	TESC	SNN	AC006369.2	RBMS1	USP8
TMEM56	SGPP1	C2CD4D	SORT1	PIP4K2A	RP1-266L20.2	OSTN-AS1	ARGLU1	TRAPPC1	PIK3CG	PRMT1	RP11-76E17.3
NAT8	OLFML2B	AL109761.5	FKBP9	CLNK	LINC00243	OST4	HNRNPC	FOSL2	RHOG	NCK1	USP15
YIPF3	LPXN	STMN3	CIRBP	ARAP2	JAK2	TP53INP1	GYG1	SNX3	SYNE2	SH3BP5	RP11-544A12.8
TCEB2	SEMA4A	GCSAM	CLEC18B	PTTG2	FCER1A	KLHL6	PPP1R12A	ATP6V0D1	ZNF80	MALAT1	EHMT1
PSAT1	FCGBP	TLE4	RP11-382A20.3	LGALS9B	HOTAIRM1	RP11-693J15.5	CARD16	RPL23	ZNF570	MOB2	NOMO3
ALAS1	COLGALT1	UTS2	DBN1	KIAA1324	CX3CR1	HIST1H3H	RHEBL1	ANKRD44	ERICH6-AS1	AGAP2-AS1	BHLHE41
MLF2	CAB39	RP13-580F15.2	GSTM3	STIP1	ASCL2	COBLL1	PFKP	CAPZB	TMEM217	PNMAL2	HDAC9
HSPB1	TBC1D9	TRBV28	P2RY14	CEACAM21	KBTBD8	HIST1H2AI	GSPT1	JAK2	RAP1GAP2	ADAMTS4	MAPK1IP1L
TMEM9	ARL8B	SPCS3	STOM	TIAM1	PNP	PIP5K1B	PCNA	BID	LINC00954	CDR2L	BRCA2
MRPL52	DNAJB1	SELPLG	DNAJB5	PAIP2	MCTP1	TMEM39A	RASGEF1A	ROBO3	HIST1H2BH	CTC-499B15.5	EIF2AK3
VNN1	CAPZA1	LINC00426	IL33	DTHD1	CYLD	NSG1	HIST1H2BH	TTYH2	PPM1K	LAYN	CLEC2D
NDUFAF3	ALDH3B1	MALT1	TGFB2	EDARADD	PTGS1	RASA2	RPS25	RPS6KA1	SNHG12	AHDC1	EIF4B
SARS	ATP6V0D1	PARD6A	ENG	RSRP1	ABI3	KRT10	HELB	UNC93B1	CSF2	SHC1	RPL23
HFE2	ARAP1	TAP1	AC133644.2	C17orf49	TMEM167A	RPS15	NCR1	JUNB	TBCC	EOGT	AC137932.4
GPAM	JDP2	ITPKB	KLHDC8B	LINC00954	CREB5	ITPR3	FAM78A	SECTM1	EHD1	RASSF1	FBXO41
UQCR11	RASGRP4	ATG9B	FAM129A	BPGM	FLT3	STAT4	INPP5D	CCL3L3	HNRNPDL	LY6H	NCKAP1L
VPS25	TXNIP	LDLRAD4	CDC42BPA	ARL6IP6	GNAI2	HIST1H4E	SRSF3	BZW2	ADAMTS17	SPTAN1	ZNF141
SRP14	SYNGR2	PPP3CC	LAPTM4A	PTGER4	BEST1	LEF1	PPM1K	CMIP	CRACR2A	C8orf58	RP11-408A13.4
NR1H4	SEC14L1	NDUFV2-AS1	BMP5	SLC8A1-AS1	INHBA	TBX21	RP11-395B7.4	CCR5	USP28	PDCL	TTPAL
AKR7A2	RAB8B	CENPC	A2M	RP11-539L10.2	TTYH2	UQCRH	ASF1A	SLC24A4	FAM43A	GBP4	PGAP1
CSNK2B	VOPP1	RP13-977J11.2	CLIP3	ZNF430	SLFN11	RP11-18H21.1	GLCCI1	HOTAIRM1	2021-03-03	RNF115	DNTTIP2
DHRS3	RP11-472N13.3	COX6B2	YAP1	ATG2A	LACTB	PPP1R16B	EIF5A	JMJD1C	TTC39B	ADIPOR2	N4BP2L2
HSD17B2	SPP1	KIF19	AP2M1	RNPS1	JARID2	GPBP1	C21orf91	RAB34	NUP98	RP11-4L24.3	CCDC69
SERPINA10	SELPLG	CSF2	SYNE2	NTNG2	ODF3B	SLC7A5	KMT5C	NAIP	EPB42	EFCC1	TAPBP
CFL2	OLR1	TRAV4	DYNC1LI2	LOXL1-AS1	PLD4	ZNF706	CKLF	SP110	TGIF2	WDR60	CTD-2020K17.1
PCCB	KCNE3	SPTY2D1	DCLK3	SH3BP1	RAC2	HEMGN	ATAD5	CCL4L2	MORN3	CALHM2	DDX24
FETUB	PKD2L1	JMJD1C	HHIP-AS1	RP11-489E7.4	RUNX1	RP11-81H14.1	SUB1	MX2	FAS	CSNK1A1	RP11-354P11.3
FDFT1	UBE2D3	PVT1	APBB2	RANBP1	RTN1	LCK	TMEM120B	AFF3	SLC1A5	KIFC3	ERN1
MAP3K13	PTCRA	COMMD6	PCDHB7	IL4R	KLF2	NUGGC	CLIC3	SIGLEC9	CASS4	JUNB	TFEC
CNIH4	CD80	IGLV1-40	IL17B	CHD1	PLA2G7	COPE	SLAMF1	PAPD5	DGKZ	CDC42EP4	TIAM2
MAD2L2	HOMER3	TRAV17	MYO1C	HMGN2	SRGAP1	MAP4K1	PRPF38B	NSMAF	LDLRAD4	FAP	BAG5
SLC51A	PRKCD	PRDM8	SERTAD1	RP1-101D8.1	AGTRAP	AKAP9	EMP3	GRB2	TXNIP	NTAN1	SAFB
ADH6	IRS2	CHRNA1	FOXF2	SLC3A2	SLC36A4	ARHGAP15	HNRNPF	CTD-2020K17.1	RAB27B	PTTG1IP	TPT1
NDUFA10	LPAR5	APOBEC3C	FOXC2-AS1	MICAL2	PTPN1	HMGB1	STAT5A	BTG1	EVI2B	FLNB	PFDN5
GLMP	CPEB4	RPL9	UNC5C	LRRC8C	P2RX7	C1orf186	HJURP	CTD-2319I12.2	ZNF394	MAP1LC3A	LINC00426
TUBB	CD38	WNT10B	RP11-803D5.4	ZFYVE28	SH3BP1	FAM65B	REG4	NETO2	BTN2A2	HOXA7	RGS1
FASTK	PLCB2	UBB	ECE1	CDR2	BLM	GLG1	KIR3DL2	FAM110A	ODF2L	CLIC5	STIM2
C7orf55	ARPC4	IGHGP	CCND1	BZRAP1-AS1	CYB5R4	ANKLE1	TIMD4	LRRK1	SLC4A10	SYDE1	JAK1
PIGT	FKBP5	BCL2L11	RCN1	HIST1H2AJ	IDO1	BTN3A1	PAPOLA	APOL4	GPR132	PDE7B	BBX
GLRX5	GSDMA	DBF4	RRAD	MDFIC	CSF2RB	CENPC	ADGRG5	GNGT2	FKBP4	PLEKHG5	ASIP
BAD	SNAP23	CHST11	DIXDC1	RP11-111F5.4	RP11-114F3.4	ODF3B	RPS8	IL27RA	IFFO2	IFI44	CEP126
SLC22A1	MAMDC2	CHN1	BICC1	HN1	EAF1	TRAV13-1	KCNA3	EIF3E	IL12RB2	PPP1R13B	NGLY1
SPATS2L	FILIP1L	TES	CBFA2T3	RPL13	GIMAP4	SELT	GTPBP1	ADRBK2	ZBTB1	CYB5D2	RPL22
MALSU1	RUNX1	IRF4	ID1	RAB30	PSMB10	NSD1	PSME1	SLC6A6	LRBA	SNAI1	AP1G2
DHRS4L2	TGIF1	MYO1F	RP1-193H18.3	AE000662.93	SLC8B1	ANKHD1	PPIA	GPR141	EIF4A2	MYL12B	GNA12
ZNF593	ARRDC3	ZNF791	HDDC2	LINC01033	TNFSF15	CTB-25B13.5	DGKZ	RAP2B	LIF	LBH	CTB-152G17.6
ARL4D	CNEP1R1	ZFAND2A	H2AFJ	EIF2B5-AS1	CD244	LINC00539	IL10RA	HLA-B	PRKD2	TRIL	CCDC109B
SPTBN1	TNFRSF11A	CRELD2	PELO	FAM53B	DENND5A	CD70	FANCI	GNB4	SMCR5	MLXIP	JMJD1C
TOM1L1	SERPINB9	TRERF1	LGR6	DDHD1	LYL1	NOMO3	TPM3	ERICH1	RPS21	CDC42EP1	PASK
ACSL1	TGFB1	ZBTB1	ENDOD1	ZNF394	S100A10	BTN2A2	USP36	ARHGAP22	P2RX2	RSU1	SNX8
COX7B2	MXD1	CTC-523E23.11	FAM228A	GLIPR1	ADM	RPS11	BAK1	RPS17	SEC14L5	MGST2	CTD-2371O3.2
PRPSAP1	PDGFB	RP11-796E2.4	PDZRN4	HAVCR2	NAAA	SLC35E2B	EML4	C10orf128	SLC6A17	AC116035.1	GPR132
TUFM	SPATA7	ZNF571-AS1	IKBIP	GCC2	CD80	RLTPR	ATXN7	RNASEH2B	RP11-225H22.4	PARVA	CRLF3
TAF9	ZYX	ANK3	SORBS3	SGTB	RP3-395M20.12	AP003774.1	NAP1L5	RPS6KA4	RP11-156L14.1	ZNF667-AS1	QRSL1
PSMA4	IL10RB-AS1	RLN1	ACTB	IFITM2	MAPKAPK3	AC006369.2	CCDC65	H3F3C	CD55	KIAA1671	KIAA0922
SLC27A2	PTBP3	CRTAM	OSBPL5	HSP90AA1	CST6	RP13-494C23.1	RP11-596C23.2	LRCH4	PROK2	IL33	PCF11
TKFC	STARD3NL	RPL18	RTN2	MAT2B	ABHD5	SIL1	ANKS1B	AHR	GABPB1	ARHGEF12	CDCA7L
LYPLA1	SNX18	JAKMIP1	RP5-966M1.6	CMTM7	NRGN	IP6K1	HNRNPA2B1	TAP1	RP13-131K19.7	MPRIP	AC002306.1
CHP1	LPL	FAM118A	CCNI	MFSD14A	SGTB	FBXL8	RBPJ	NAV1	ITGA4	SLC10A6	MBP
DAD1	CFLAR	RAB11FIP1	ANGPT4	JUNB	PPP1R17	H1FX-AS1	MEI1	MS4A4A	MAP4K1	GNAQ	SHOC2
PROS1	ICOSLG	MIXL1	PLPP4	TBX21	CTD-2555A7.3	TNFSF8	TMIGD2	DDX21	ADRB1	SORBS2	MRVI1-AS1
ACADSB	TNFRSF14	ITGAE	DAPK3	RAB8B	SLC15A3	MRPS31	RPL27A	HCAR3	TSPAN5	HES5	MICAL3
LPIN2	SLC46A3	ZBTB25	NREP	MED21	RAB8B	RGS13	ZFYVE28	EIF4A1	BIN1	CNTNAP3	OAZ1
NDUFA12	STX4	TRIM59	RUNX1T1	YWHAB	SLC22A16	CRYBB1	APOBEC3F	ZNF581	CD83	CARD10	ZNF439
CLDN4	SPIRE1	AMD1	GPAT2	PARP15	TPP1	GABPB1-AS1	TNFSF4	SAMD9L	TWISTNB	CADPS2	E2F5
SYPL1	FCHSD2	EDARADD	FAM109B	MED4	SEZ6L	FAM3C	IFITM2	LINC00528	ATG4D	CYTL1	FBXO34
AP1S1	APBB1IP	EEF1B2	ATL1	CCSER2	CD4	SEMA4A	CCDC12	NRG1	PILRB	RSRP1	LAX1
HSD17B13	LAMTOR4	MLLT3	C2orf27B	ANKRD36B	CD58	ARRDC5	CDC45	NUDT1	PRCD	LCA5	FNBP4
NIPSNAP1	CD36	RELT	ABI3BP	ZEB1	CDC42SE1	SSSCA1	BCLAF1	EVL	DLX2	YES1	PARP1
RPS5	CRYBB1	CCNI2	ZDHHC1	ADGRE1	APH1B	CCDC144A	RP11-539L10.2	PPM1M	APOBEC3H	LINC01117	LPAR5
SLC35B1	SIK1	DNAH8	BSG	STAMBPL1	SP110	CLINT1	CAPZB	IL18R1	RP1-8B1.4	AP001627.1	SETBP1
SHARPIN	CAPZA2	TNFRSF4	C5orf38	2021-03-03	BLVRA	HOPX	UBASH3B	EDEM1	RAB29	EML3	AMD1
SLC2A4RG	PTPN18	PARP15	CDC42EP4	RP11-262H14.4	MGC16275	NME1	AC013264.2	NACA	TCF7	FBLN5	CSF2RB
RGS14	HDAC9	C10orf54	ITGA3	RP11-415F23.2	ARL11	RALY	RPLP0	CREBL2	CHST11	MFNG	ANXA6
CLDN1	IRF5	IGKV1-27	RASL11B	CCDC186	CTA-384D8.34	CCPG1	SRSF9	BNIP3L	THEMIS	HMGB1	RPLP0
MRPS16	RASSF2	TNIK	TIMP4	RHNO1	BACH1	LIMD2	CCNDBP1	UPP1	COX6B2	CDC42BPA	C15orf57
GHITM	TPM4	LINC00582	RAPGEF5	HNRNPDL	RP11-404O13.5	SND1	CCDC69	RPL17	RAVER1	AHNAK	ANKRD36C
ACOX1	ZSWIM6	CCDC186	KLC1	LFNG	FZD2	IQCB1	CD200	UBASH3B	LINC01116	FAM219A	BFSP2
SIGMAR1	CCNI	IFNL1	RP11-332H18.5	RPL26	GNAQ	AC137932.4	MFSD14A	TNFRSF1B	STX16-NPEPL1	2021-09-02	IKZF3
MTCH1	KIAA0930	RP11-1070N10.3	KLF9	NAB1	PIK3R5	CTD-2562J15.6	SS18L2	CASS4	TSPYL4	TSPAN5	SLC35F2
TTPA	PDXK	SCNN1B	HOTAIRM1	MAD1L1	TANK	FXYD7	ANKRD12	TLR1	HAVCR2	CDK2AP1	RP11-452H21.4
FAM45A	SQRDL	NAP1L4	A4GALT	RP11-850A17.1	NRROS	SLC7A1	KIAA1324	IQGAP1	BAALC	IQCK	BTN2A2
CLPTM1	SNX24	RP1-187B23.1	LINC01436	CEP135	LFNG	TPT1	ELOVL4	ADAP2	GIMAP2	PDLIM2	HMGA1
REPIN1	P2RX7	TSPAN32	TFPI	HNRNPA1L2	LGALS12	EIF3F	LETM2	MPHOSPH6	TBC1D19	SRP14	ST6GALNAC4
ANGPTL4	TPM3	SRSF2	ACAN	FAM215B	ANKRD33B	RP11-160E2.6	LDLRAD4	MYO1G	EFNA5	S100A13	IDI1
AK1	LYL1	IL5RA	ZEB2	DLGAP5	PAK1	IGHV4-31	BRCA1	AKAP13	KDM2B	TUBA1A	SLC44A2
TOB1	SNCA	RP11-291B21.2	DCBLD2	BARX2	CASP5	CHRM3-AS2	NCOR1	NME8	MAP1LC3B	2021-09-10	TNFRSF10A
TXNL4A	ATP6V1C1	H2AFX	NRP1	RLTPR	CTD-2545M3.8	RBM6	HNRNPUL1	HAS1	RP3-395M20.12	KIAA1549	SMKR1
TPM1	CDC42	LETM2	2021-09-08	TPO	MFSD2A	GABPB1	RPS5	ELF1	SAMD9	ARHGAP26	PPP3CA
DPY30	NLRC4	ERAP2	GLI3	NCBP2-AS1	VAV1	MAN1B1-AS1	WDHD1	RPL18	ACSS1	DUSP1	GABPB1
GNMT	LILRA6	BUB3	STMN3	IL21	IGLV4-69	ATG2A	GCC2	AC079630.4	SYNE1	HOXD4	CHD7
TMA7	PCBP1	IGKV3-11	TNFAIP6	HK1	JDP2	ARFGAP3	SLC35F2	ROCK1	SNHG15	CDK17	IRF7
AMN	RPL12	RP11-902B17.1	AMPH	AAK1	MANBA	LINC01358	MFSD6	CASP4	MCOLN2	ANKRD11	BAIAP3
PPA1	LOXL3	MRPL1	GSTM5	RPL18	ATG3	NELL2	IQGAP1	SLC1A3	SLC14A1	TNFAIP1	RSF1
TMED9	GGA2	HIST1H2BJ	CSNK1E	RPS6KA5	CAPZA1	GALNT2	SRI	PRMT2	SERPINB9	MYLIP	PBX4
TMEM120A	CCDC109B	RAP1B	ABI2	KCNAB2	IRF7	IGLV7-46	GEM	HMGA1	ELOVL4	H1FX	MALT1
LRRC59	SNX29	IFRD1	PLCB4	RPL18A	FPR3	RP11-374M1.5	CENPA	RPL19	RP11-325F22.2	ACKR3	EIF4A2
GGCX	CARD9	ITM2C	NR4A1	NCKAP1L	CD22	CCNC	RPA2	HIGD2A	ZNF571	ABL2	SCRN1
NDUFA3	DICER1	PRDM2	C1orf198	ANKS1B	LIPE-AS1	RP11-660L16.2	ATP1B3	CCDC6	RNF165	ENDOD1	TOR3A
MRPL42	TMEM144	SFI1	MBNL1-AS1	MLLT3	IL15	TVP23B	PIK3CG	CCL19	CTB-31O20.2	MKL2	RASAL3
ASPDH	MTHFD2	ACSL6	NMD3	UHRF2	TRIM25	STRBP	PDCL3	FAM118A	STAP1	SMAD7	LINC01353
LSM5	PLB1	DNAJB9	PLTP	CTSW	MTPN	ZNF92	GGA2	MGC16275	CATSPER1	MSRB3	DOCK2
HADHB	ZGLP1	CLIC5	ITGB1BP1	TRIM22	EAF2	MORN3	TRERF1	CD84	SLFN5	TCN2	CCDC50
GTSF1	C9orf72	PSMB8-AS1	TRIL	HSPA1B	SNX20	RP11-281P23.1	CCDC186	PSME2	MICB	ZFYVE21	SLCO5A1
CIB1	TIFAB	LINC01126	FOSB	TTC19	RNF175	RP11-326I11.4	TRIP13	SHKBP1	GIPR	EPHA2	AP001055.6
TIMM8B	TM4SF19	IGHV3-21	KCNK3	ADGRE5	BHLHE40	SHISA8	TMEM243	RP11-360L9.7	AC067959.1	TRIM47	C2orf69
ENTPD5	GPR84	BPGM	ZFHX3	MCM7	RP11-190C22.9	RP11-600F24.7	HELLS	MBOAT2	RP4-539M6.22	SGK223	GRAP
UBL5	SIGLEC14	LINC01353	CRTC3	SHC4	IL24	VAMP2	SAFB2	RGCC	MIR155HG	CDH24	ZBTB25
NDUFA8	TCIRG1	RP11-689B22.2	CDH13	CHD3	TCIRG1	GOLGB1	GPR132	SH3BP5	NAF1	PGF	RP11-473I1.5
NADK2	DOCK10	IGLV3-10	STON1	KIAA1551	MS4A14	KLHDC7B	TUBB4B	ZC3H12A	DOCK8	RP11-381O7.3	CNPY3
TPD52	HSPA1A	PITPNC1	SASH1	ZNF490	ST14	CASP8	TRA2B	STAT5A	DMRT1	TMOD3	RBM5
EIF4G1	TGFA	BHLHE40-AS1	SLC22A17	RPL31	PPP1R15B	CXCR5	ZNF394	IRF4	FOXG1	MEF2A	SF3B1
DLD	HS3ST2	IGKV4-1	JUNB	TTN	TNFAIP8L2	GNL3	GINS2	KBTBD8	LINC01513	RHOB	GLIPR1
MYO1B	DENND4C	NOP58	FGFR1	DENND2D	GALNT6	RP11-93G5.1	DOCK2	CCDC112	CTD-2515A14.1	RFX8	PACSIN1
RP11-295G20.2	GNA15	IGKV2-30	MFSD10	CMTM3	HAS1	SOCS1	RP11-325F22.2	BTN2A2	AC104653.1	ZNF160	CEP135
PLPP2	ZMYND15	ACSS1	PRRT2	ATP2A3	TCHH	MYBL1	PHF20	FABP5	JARID2-AS1	PDLIM1	RSRC2
MRPL40	LINC00936	ELOVL4	CNPY4	SSRP1	SNHG15	LACTB2-AS1	TNFSF14	ZYX	RP11-350N15.6	HMHB1	SEMA4D
IGSF8	TMEM51	RP11-415F23.4	RHOC	IRF9	EIF2AK3	CRACR2B	RP11-25K19.1	GBP1	AC005775.2	PPP1R16B	GRAMD1B
ECI1	P4HA1	PTK2B	TEAD2	FAM110A	NFIL3	GRK6	ZNF296	CTTNBP2NL	RP11-358B23.5	RCN1	SNHG15
BAMBI	PPM1M	TIPARP	CHST3	AGAP2	SLCO4A1	UNKL	CDCA2	TRMT1	MS4A6E	ITPKB	MED17
STEAP1	MT2A	HERPUD1	SGIP1	MKI67	CHD1	CTD-2371O3.2	RP11-796E2.4	CYB5R4	RP4-666F24.3	CAPNS1	LTA
CCT6A	CLEC12A	RPS6KA5	MEIS1	SYNGR3	LAP3	H2AFV	SMC3	RELT	RP11-438F14.3	MYH10	NR3C1
SLC25A3	ACRBP	CRACR2A	MTMR2	USP47	DEDD2	MBTPS1	AIP	HMGB2	ANKRD44	KCNN2	TIGD3
FGF21	CTDNEP1	RP11-166B2.5	CACNB3	BAK1	CYTIP	KIAA1524	IRF9	CREM	NAP1L5	SLCO3A1	PTPN7
MRPL19	IER2	CASP4	COL13A1	MAF	NFATC1	RPLP2	SRRM1	RPL5	RP11-294N21.3	RCAN2	EIF3D
NFIA	PTGER4	CTD-2576D5.4	RGS11	NCAPG	RABGEF1	NUS1	PPP4C	HK1	JAK3	SH3GLB1	RP11-327F22.2
HPGD	ADPRH	CCDC136	RP3-525N10.2	HIST1H1D	METTL9	SIT1	NSMCE3	VASH1	RP11-168O16.1	GINM1	PCM1
SLC25A18	ABI1	RP11-223C24.1	RP11-395G23.3	KLHL28	ETV6	DNAJC4	B3GNT2	KDM2B	TMEM156	PVRL2	CEBPZ
PA2G4	TGOLN2	CHD3	TMTC3	PDE7A	CD180	UBE2QL1	ANO9	DENND6B	CHD3	ABI3	IKZF1
EGLN1	SLC36A1	NDC80	GNAI1	SRSF2	CD101	LMAN2	NUP210	MAN2B1	ASTE1	CHST15	DNAJC10
HIBADH	PLXNC1	EPC1	CDH19	PTK2B	DENND3	PAX5	ANKRD36	GPRIN3	CYTH4	KLC1	PMEPA1
RAB17	CYB5R4	TRAPPC10	CCDC146	RPS6	SIGLEC14	ATP13A1	LINC00623	PSMG2	CTC-505O3.3	SPRED2	APOBEC3D
CCDC47	RP11-11N9.4	IGKV2D-30	AMOTL1	GLTSCR2	CLCF1	RRBP1	RP6-91H8.3	VOPP1	IL10RA	YWHAE	CHMP1B
NELFE	CTD-3116E22.8	RP3-522J7.7	ANKRD10	LINC01089	BNIPL	IGHV3-11	MASTL	FKBP5	UBE2S	PBX1	IGHV4-31
ONECUT2	CYBRD1	C11orf21	TSPAN3	MFSD6	NAF1	AC074289.1	TRAPPC1	RASSF3	PAK6	SP6	ACTG1
C7orf73	MAFF	RNF139	CLSTN2	CTC-505O3.3	NOCT	AP000769.7	NAF1	RP11-796E2.4	DUSP8	ZNF827	REV3L
CYB5R3	MRC2	DNAJA4	HIP1	RP11-214O1.2	DLGAP1-AS2	TMC3-AS1	DNMT1	LA16c-444G7.2	METTL9	RSF1	TRAM2
TEX264	ALCAM	CH17-189H20.1	GLI2	CAPZB	P2RY13	SPTY2D1	PRKCB	KCNN4	VILL	FRYL	SNHG7
TMEM38B	DLEU7	IGLVI-70	ADD1	TRAV13-1	TMEM251	ETS1	SON	ETS2	TESC	JDP2	IL23A
CREB3L3	DOCK8	TSEN54	AKT3	RP11-554E23.2	RAB34	RPSA	RPS27A	COMMD6	FAM117A	SAV1	MGA
GLYAT	HLA-DQB2	CNKSR1	RFTN2	ADAM8	USP15	DGKA	RPS26	MIF4GD	HERPUD2	ZNF532	POU6F1
DNPEP	GCNT1	MCOLN2	NFIA	EIF4E3	CTD-2020K17.1	CHD2	HCLS1	DNTTIP2	WDR37	NOVA1	FGF22
TMEM98	TSPO	PCED1B	YWHAQ	FAM124B	RAPGEF2	AC005618.6	AC058791.1	RPL23A	SNRK	CPAMD8	DUSP2
PSMD2	CYB5D1	FAM179A	KCNK17	RP11-223C24.1	SPINT2	GIPR	KDM5A	MYLPF	RP11-317N8.5	MAP3K11	FLT3
HLF	ABRACL	PHF1	ATP2B4	SLBP	IGHV3-20	TMEM19	FERMT3	PTEN	RP11-403I13.7	SERTAD1	PIP5K1B
TOMM40	C20orf194	ITGB2-AS1	PLK2	HELLS	SRC	IGHV3-66	MCM5	DOCK8	SNHG22	DHRS7B	TOPORS
LINC00261	ARHGAP30	CTD-3222D19.8	AFAP1	RPS15A	PSEN1	PARD6A	DNTTIP2	HGSNAT	HIC1	CCNY	NPAT
HSD17B4	SOCS3	CIRBP	LINC00672	RP6-91H8.3	SLC25A19	MYL4	CKS1B	CEBPD	XXbac-BPG299F13.17	SGCB	RBM6
RP11-119D9.1	IFI44L	DNTTIP2	ROCK1	SLC6A6	SFMBT2	KIF3C	KIF2A	HMSD	LINC00239	FKBP10	IGHV4-28
PSMC5	RAB3IL1	IGKV1-39	TMEM98	TIFA	AP001059.6	XXYLT1-AS2	SGPP2	BCAT1	C12orf75	FOS	TANK
ALDH4A1	MMD	HIC1	ACTG1	SRSF5	SIPA1L1	NGLY1	RBL2	ANP32B	SATB1	CDC42BPB	KCNK17
MRPL43	PARVB	GABPB1	FOXC1	PTGER2	NOTCH2	ARF4	ZNF791	RAB8B	HIST4H4	FOSB	B3GNT7
SHMT2	IL2RA	CTBP1-AS	2021-09-10	LINC01116	C1QC	LINC00324	CALM2	CCL3	PSMB8-AS1	MTRF1L	ETV6
CYP4F11	B3GNT8	C10orf91	TNFRSF21	ABCD2	CTNNB1	TNKS2-AS1	PRR5L	HMOX1	ZNF184	PPP3CC	ZNF852
TSKU	MMP14	SRSF8	BCAS3	CCDC136	BCL3	LMF1	TRIM22	TBC1D22A	IL4	CTA-212A2.4	LINC00539
RPF2	CTSA	LINC00324	KRT17	RAP1B	RYBP	TRG-AS1	VDAC3	KCNAB2	PHF1	HID1-AS1	KDM4C
HSD17B8	TRIM14	ADA	TIMP2	TUBD1	PRR13	SEC24D	TMA7	ASCL2	ZNF708	LPCAT2	TCF7
C8orf33	COMT	AC007386.4	C4orf32	RPL21	STAC3	COX18	DIP2A	IL10RB-AS1	ZNF296	PARVB	CCDC88B
LECT2	DNAJB6	TRADD	FAM180A	AC092580.4	DDX21	TNFRSF25	A2M-AS1	UBE2D3	SLC7A1	ZNF704	C16orf74
SC5D	SIGLEC8	TNFRSF1B	PHLDA2	ZBTB25	ADGRE5	ASPHD2	KATNAL1	CBL	TBPL1	PLEC	NEIL1
UQCC3	RALGDS	CRLF3	CALM1	RP1-90J4.1	SRGAP2C	HBA2	AC090498.1	CAPZA1	RP11-263K19.4	ZBTB8A	FBXW7
EBNA1BP2	TNFRSF1A	ZNF394	CHSY1	HELB	SH3PXD2B	RAB3GAP1	RNPS1	CD163	RP11-425D10.10	TRIP10	IGHV4-59
CNIH1	PAK1	RELB	SMTNL2	WDR53	ARPC4	TESPA1	LMOD3	DNAJC4	SFI1	SLC12A2	RNF139-AS1
SLCO1B1	CXCL1	RP11-455F5.5	EVA1B	GIMAP7	B4GALT1	PTGDR2	PRMT9	LINC00937	MAST3	TFPI2	CENPM
DHTKD1	UBE2E2	NLRC5	RGL3	GRPEL2	DNTTIP2	HELB	PREP	NFE2L3	TOX2	PRCP	RBM23
MOCS2	TNS3	SAMD9	ZNF532	LY75	RP11-11N9.4	KB-208E9.1	RPL10A	S100Z	RP3-477O4.14	GAS6-AS2	DAAM1
DDAH1	SASH1	ABCD2	ADRB1	DNAJB6	BID	AC009784.3	PPP2CA	RAB32	RP11-357H14.17	SLC52A3	XKR6
SMIM19	RAB7A	PROK2	KCNB1	RHOG	CST9L	TRAV23DV6	NASP	PCBP1	GLTSCR2	FBLN2	RPS6KA5
SEC62	ACSL1	HCG18	AGTR1	RP13-977J11.2	STARD3NL	HIST1H2AH	EHD1	TMEM154	RP11-430H10.1	MYL6	ZCCHC11
PPIA	GIMAP1	GNB3	MIR22HG	CCNF	SGMS2	RP13-20L14.6	TAF7	PTGS2	H1FX	PPFIA3	AKIRIN1
PVRL2	MOB1B	KCNK12	CCDC153	RP3-395M20.9	TET3	THEMIS	GLMN	ARHGAP20	B4GALT4	FLYWCH2	RNPS1
SEC14L2	CREBRF	ANTXR2	OSMR	CCNB2	GRB2	ARF6	HK1	MYL12A	AGK	TAGLN2	JMY
GPS1	KCNQ1	TRAV12-3	SERPINE1	C11orf21	SOAT1	LRRC8C	ATXN1	AKIRIN2	FLG-AS1	CDKN1A	TRAPPC2P1
IARS2	RNASEH2B	PLCH2	GADD45B	RPSA	ZFAS1	SETDB2	MYBL2	OXSR1	CTA-212A2.2	IVNS1ABP	RP11-25K19.1
DGCR6L	CCL2	ANKRD55	ENTPD1	HMGN4	UBE2D3	G3BP2	POLR2A	TGFB1	OR51B4	HLA-C	PPHLN1
OAF	HRH2	RP11-542M13.3	PTMS	CDCA2	TRIM58	GPR171	PTGDR	TPMT	AC009478.1	LTC4S	HCLS1
CHST13	CTTNBP2NL	UBE2D3	HACD1	EIF5	AC064834.3	ADGRE5	PIM1	COMMD8	RP11-161M6.3	SLK	CMTR2
AGMO	CHST11	TRAV13-2	CRMP1	CKS2	CDA	CLEC4G	RP11-398K22.12	TMEM243	CSNK1G2-AS1	EDIL3	POLB
COPS5	PDE4DIP	PTPN2	RABAC1	RIC3	RP11-405M12.3	HLA-F	RGS10	CD300LF	CSK	PTMA	MIOS
COASY	BAG3	USP15	ZSCAN18	RP11-584P21.2	TICAM1	PTPN4	RP3-477O4.14	NDEL1	TSPYL1	ZNF503-AS1	SERTAD2
RHOD	PECAM1	KIF2A	NAP1L1	TMEM120B	RASGRP2	PLEKHN1	PRDM2	SAP30	CCDC173	PDE10A	RP11-16E12.2
GPI	PLA2G2D	N4BP3	PEAK1	STMN3	PLEKHO1	KLK2	IFRD1	PIM3	IL18R1	CHD9	TBCC
COPS6	RASSF3	HIST1H3G	DACT1	EPB42	IVNS1ABP	STX16-NPEPL1	C1QBP	CD300E	MTFP1	TEAD2	PTPRS
SPR	HSPH1	ZDBF2	PAPPA	SUMO4	DUSP6	ATP11B	CIB1	YBX3	GLCCI1	STXBP1	ZNFX1
MRPL2	DIRC2	CCR5	ENAH	WDR74	LMOD3	IL27RA	MAPRE2	BANK1	SYNGR1	DDX5	ARFGAP2
SYBU	OAS1	DAPP1	PGM5P3-AS1	CASP3	AF064858.8	CD3G	PCBP2	PPP1R15A	CCT4	ZNF467	GTF2E2
SLC25A13	FKBP15	CCDC184	MAPRE2	RP11-603J24.21	TLE4	LIG1	TTC39B	VAV3	VCPKMT	CTNNA1	TSPAN13
PSMD11	B4GALT1	RP11-660L16.2	MORF4L1	ATP1A4	RP5-1171I10.5	RP11-649E7.5	FLT3LG	LY75	EPHX4	BCR	C12orf45
SLC39A1	IRF2	FKBP4	C1QTNF6	CAP1	RGS19	MPG	VCPKMT	GAS7	LINC01551	RPH3AL	EIF4A3
ZSCAN16-AS1	TRIM22	AC092580.3	PCDHB15	AC074289.1	RP11-61J19.3	IL12A	AHSA1	POGLUT1	UBE2B	QSOX1	HLA-DOA
C19orf12	VEGFB	AC009505.2	ANK3	ZNF675	AC147651.4	STIM2	PITPNC1	ATP6V1F	FLT3LG	HIP1R	IZUMO4
FAM114A1	VPS35	HIST1H2BM	PLCL1	NUF2	RP11-728F11.4	IGKV1D-16	IL18R1	HSPA8	ARID3B	STAB1	NOC3L
METTL23	BHLHE41	HIST1H2BI	DGKH	LINC00475	IPMK	SRSF8	GPATCH8	ZDHHC7	CHD2	RUNDC3B	KPNA5
MPC1	EHBP1L1	GPR68	P4HA2	INSL3	FAM102B	GORASP2	FAM133B	NUP214	NFATC2	ZNF677	EFCAB13
RDH11	FLVCR2	AC104699.1	SUSD5	RP11-568N6.1	OXSR1	LINC01215	RPL34	RP11-386I14.4	PPDPF	LOX	KDM2B
RPN1	RP11-489O18.1	RP11-245J9.4	HES1	GSPT1	PSMA6	ANKRD12	NEK2	REV3L	MIB2	CRYBG3	LRRK2
SLC25A4	PER1	IGKV3-20	POT1-AS1	UBE2S	CDCP1	TCF25	APBB1IP	CYSLTR2	G3BP2	TUG1	SLC16A3
RP11-81H14.2	TRPV2	JOSD1	NAB1	PRMT1	RHBDF2	CCNH	SIVA1	NINJ1	YWHAZ	CCND1	PATL2
TLE1	GBAS	KLF3	CAPN2	SRSF10	RP11-213H15.1	HIST4H4	BUB1B	HNRNPA1L2	PAFAH2	LNX1	ETV3
METTL5	TMEM91	PRPF38B	DEGS1	PPP1R12A	SMIM3	SYNE1	LRRFIP1	CD180	NR4A1	CAMSAP2	KNTC1
AAMDC	CUL9	KLRC2	AP006222.2	FAM159A	SESTD1	MACC1	RP11-356I2.4	UBE2L6	RP11-284N8.3	SKI	RP11-126O1.5
DSTN	RNH1	AKIRIN1	MLLT11	RP11-902B17.1	ARHGAP27	SLC52A2	RP11-23P13.6	DRAM1	TIPARP	AC159540.1	CARD8-AS1
NDUFB6	JAK2	LINC00852	TSPAN12	ANKRD55	TLR5	CD96	GALM	SPINT1	ARPC5L	PEAK1	IL10RA
EHHADH	TMEM26	PLEKHN1	TMEM200A	TRAV17	PSTPIP1	HIST1H2BD	RP11-147L13.15	EEF2	LFNG	DOK5	PRICKLE1
F13B	CNDP2	GNLY	EGR1	TMEM243	HIST2H2AA4	ABHD14A	CCNB1	ASAH1	MIR181A2HG	MMP14	AC004951.6
MRPS5	TGFBR1	RNF166	ITGA2	STAT5A	GSTO1	SLC7A6	PIK3CD	RAB4B	HIST1H1B	LINC01330	MED31
HSPE1	ENTPD1	ULBP2	TMEM159	PSMB8-AS1	ABCA1	TRAF3	RPL18A	ITGB7	SH2D3A	ARL2BP	PPRC1
TOLLIP	DBNL	TRMO	STMN2	STAC2	PKP2	CDR2	BIK	CAMK1D	FAM19A1	FAM214A	GRAMD1C
DHRS1	CHKA	RP1-244F24.1	KIF1BP	WDHD1	QKI	SLC1A4	ZBP1	CDC42	CYB5B	MLKL	TXNIP
UROD	VAT1	PPP1R18	CAP2	PITPNM1	ABRACL	RP11-66B24.4	TPRG1	MCM5	CTD-2544N14.3	GNAI1	IFNG-AS1
C11orf54	CSGALNACT2	XKR6	ATN1	HENMT1	IL20	EEF1G	SKA3	TUBB6	RASA3	TMOD2	TTC19
PRG4	ABR	TTC19	MTUS1	DCP2	SEMA4D	GMDS	IKBKE	RAPGEF1	AC104820.2	HLX	TMEM159
MFSD3	GAS2L3	BORCS5	CCND2	TPM3	TLR1	IGHV3-33	ZDBF2	NFKBIA	CCDC12	FEZ2	YTHDC1
CYP2J2	CORO1C	SAG	IL1RL1	PVALB	LEP	IGHV3-43	CASP3	RPL35A	LCN1	AP005530.2	DNAJC5B
CD63	ARRDC2	HEMGN	ARHGAP24	SHCBP1	IRS2	HIST1H3F	FANCA	SIGLEC7	CELSR3-AS1	BCAR1	NBPF14
AUP1	ARHGAP22	CDC42EP3	TANC1	RACGAP1	ADGRF3	GATA3-AS1	RELT	NUP62	LY6D	HLA-B	RFX1
OTUD6B-AS1	GLIPR2	CNN2	TMEM55A	RYR1	RELB	AP000350.5	RP4-728D4.2	ALOX15B	LUZP2	INF2	METTL8
CDH2	SERINC1	DFNB31	PLAGL1	BUB1	OSTF1	RELB	ARPC5	P2RX7	RP11-7F18.2	PIP5K1C	POLM
HSF1	ATF6	HIST4H4	PTPRG	HOXB-AS1	ADCY7	SRSF9	TPI1	AIM1	RP11-714L20.1	GNA11	COL9A2
MAL2	PTK2B	ACOXL	RCN2	MED17	DLEU7	GRB2	TMF1	TCOF1	TRGV4	NFIA	PPP2R5C
TIMM17A	AKIRIN2	ATP8A1	DCTN2	RPL3	SEMA6B	RP11-23P13.6	HMGN2	GRIP1	RP11-140I16.3	GRASP	PARP14
LEPR	MRO	RP11-370I10.12	MICALL2	CCR7	ALDH3B1	CNOT6L	GSTP1	CAMK2D	TRIM34	EPHX4	HK1
ABCC3	CEPT1	CORO7	DOK6	PIK3CG	PLEKHO2	UBE2D2	LTA	SERPINB8	AC068492.1	MPZL2	FAM215B
SLC25A10	MGAT4A	NCR1	CNRIP1	PPP2R2B	RP11-120K19.4	IGHV4-28	TAF1D	SOD2	C19orf84	RHOA	C11orf63
MRPS14	RPP25	CMTM7	DDX5	C6orf163	NMI	METTL9	TCF19	RNF135	DPF3	SOS1	MCPH1
RPL26L1	LSP1	CSF1	ST3GAL4	BCL2L11	SEMA3C	ATF4	EIF5	ADCY7	AGPAT4	FAM63B	PPP4R3A
SHMT1	MAT2A	AES	BHLHE22	TRABD2A	LINC00309	TBCC	HSP90AB1	APOBEC3A	GIMAP6	SLC45A1	BICD1
GMNN	HN1	FBLN7	TRIP10	RP11-55K13.1	RCOR1	SLC25A12	ATP2A3	CDC42EP2	GPATCH8	ITGA8	MAP3K2
NME4	PRDM1	FBXL16	ADRA2B	TRAV23DV6	RP11-327F22.2	C2CD4D	ASB2	DOK1	RP3-508I15.22	PTPRK	NUTM2B-AS1
TMEM208	CLTA	SH2D1B	GNB4	CTB-5E10.3	RASSF3	C1orf167	ZDHHC13	MRPL3	ELMO2	C11orf95	PIK3IP1
VKORC1	GAPLINC	RLTPR	PINLYP	RFTN1	ZCCHC6	UAP1	PARP15	EIF3H	BAG3	TLE2	PSMB8-AS1
DDX1	GPR155	FAM184B	DOK5	SERPINE2	SELPLG	QPCTL	PAFAH1B1	RP11-11N9.4	CTF1	CSNK1E	AGO2
NDUFV1	HSD17B14	ARHGAP25	ASAP2	MCM6	MFI2	PDIA6	ZC3H12A	DPEP2	LIMD1-AS1	SYNM	GAB1
EPHX2	DSC2	MCTP2	CCL11	DNAH8	CREBL2	PTPN1	NDUFA9	MAFB	TEX29	IFI16	WBP11
DCAF6	RP11-160E2.6	RP11-405M12.4	ARHGEF7	JMY	SLC16A10	ZNF14	LSM5	MCTP1	PRSS23	PALM	ZMYM2
TACO1	SIRPB1	GIMAP2	ADAMTS9-AS1	RIPK3	SLC20A1	SAR1B	SF3A2	TPP1	TMEM243	PKD2	GRK6
MRPS28	CERS6	RP11-121A8.1	NR2F1	VAV1	C9orf66	TMED4	CEP78	SIRPA	RBM48	DYNC2H1	ERAP2
PAICS	ARRB1	ZNF276	TESC	AC011893.3	ZMIZ1-AS1	LL22NC03-75H12.2	PIF1	SNHG15	LINC01215	CNKSR3	ZNF675
JAGN1	STAT5A	CTA-293F17.1	PHACTR2	TSHR	GBGT1	SCML4	MORN3	CASP5	NFKB2	MYOF	AFTPH
GTF3C6	EAF2	KLRC4	ITGAV	GTSE1	RP11-809N8.4	TTC21A	HSH2D	ACPP	IZUMO4	BACE2	ZNF431
STAP2	ATG4C	KIAA0513	MICAL2	RPS2	FAM105A	DPP7	RCSD1	IL10	PLCB2	PKN1	GRB2
SNRPF	MAX	YIPF5	ITPR1	VRK1	RP11-340F14.6	DNAJC3	ITGB2-AS1	MAT2A	TNFRSF9	RASGRF2-AS1	TRIM61
CD151	TET2	XYLT1	MYO1B	FAM184B	NFE2	RP11-203J24.8	CDC20	PEA15	ARHGEF2	SNX3	CWF19L2
C11orf31	FAM20A	EIF4A2	LDLRAD3	KIF18A	CPM	SPRR3	MT1F	IL18BP	SIDT1	RP11-473M20.9	RAB8B
PRKAB2	VEGFA	TBC1D19	C1S	CBX6	RP11-126K1.6	BCAS2	ZNF184	FLII	NCR3LG1	TMEM165	ITPR1
NDUFB8	GCLC	TCP11L2	PRKAR1A	POLR3E	UBB	HBA1	CHD2	CACNA2D4	IL7R	SEMA6D	BACH2
CLDN7	LRRK1	GLCCI1	CPXM1	PARD6G	MYOF	RP11-708J19.1	ADA	INPP5F	DFNB31	TRIM2	DHX36
HADHA	RP11-196G11.2	CDCA4	CHRD	NCALD	RP11-79H23.3	TLR10	RBX1	R3HDM4	CHCHD7	CHST12	LACTB2-AS1
FAAP20	BLOC1S2	ASTE1	CYSLTR2	RPL28	ARHGAP30	FCRL1	NAB1	BAG3	IQGAP1	ZFP36	P2RX1
NDUFV2	FAR1	ZNF80	2021-09-05	NIPAL3	RP5-899E9.1	ANKRD37	SMC2	TMEM236	ZDBF2	PICALM	PIP4K2A
CIDEB	SFT2D2	IRF9	C10orf10	SUMO2	PADI2	TECR	MIR9-3HG	MFNG	BZRAP1	LRRFIP1	DBNL
FADS2	RAB34	RP11-147L13.14	MAML2	NABP1	PNPLA1	ARHGAP9	FAM111B	RETN	FAM49B	TBC1D10A	SNRPN
MRPS23	GNGT2	AMER2	ROR2	RNF167	PAG1	AKNA	MBNL1	TMEM106A	PCED1B	HERC2	HMGA1P4
RP11-108M9.4	C10orf128	TTPAL	PRTFDC1	NUDT21	EGR4	PSMB6	ATP5G2	RP11-190C22.9	ZNF266	RAMP2-AS1	PARVG
ACY1	CREM	TMF1	TMOD1	CTC-523E23.11	PRKAR2B	KNTC1	MYBL1	INIP	DSCR9	QRFPR	TARSL2
SLC39A5	ANKS1A	KLRK1	MIR99AHG	RPL22L1	ABR	RP11-568N6.1	GNG4	SMARCA5	RSRP1	SLC12A4	RP3-477O4.14
UGT2B10	GAS6	KIR3DL2	KDELC2	CEND1	PTPN2	C17orf62	PPP1CA	FAM60A	NTNG2	SLFN12	BTG2
ACOT2	EREG	SH3YL1	PGR	TPX2	NLRP12	SRP54	CDC25B	ITSN2	FNBP1	CARD8	SEPHS1
TPD52L1	HTR2B	NDEL1	ZNF25	TLK1	RP11-365P13.5	RPL41	MCM3	CD302	PNRC2	PPIC	DMXL1
MCFD2	OAS2	IGKV5-2	SLC25A36	MAPK1IP1L	VPS35	RPL36	CBX6	YWHAH	ARG2	NDST1	AP4S1
GUSB	DOCK4	NUP210	MARK1	SRI	GNB4	CD37	KIAA1524	WDR41	PRKCG	CALCOCO2	BTF3
BTD	SIAH2	IGLV3-19	COL15A1	ST8SIA4	DAPP1	LARP1B	RASA2	LDLRAD3	C6orf25	TSC2	RP11-532F12.5
POLR2E	ABHD12	APBB1	WISP2	TMF1	AC011899.9	ANAPC5	RPS6KA1	EIF4A3	DYDC1	AC000067.1	IGKV1-39
MRPS34	POU2F2	RP5-1071N3.1	STRA6	NF2	ZMIZ1	HIST1H2BM	IL16	TRPS1	RP11-9M16.2	KLHL5	PAFAH1B1
SERPINA11	NFKBIE	SYNE1	MT1A	RBM19	UBE2E1	RP11-428G5.5	STX11	MTMR14	SPRR1B	PKP4	PFKFB2
GSTM3	RASGRP3	RP3-477O4.14	RP11-195F19.5	CCDC109B	DUSP18	RP11-445F6.2	SRRM2	FMN1	FEZ1	C1orf54	FBXO10
C6	ZC3H12D	AC021188.4	HOXB3	TRIB2	HDAC9	ATP8B2	AMD1	NET1	FAM133B	ADRA2B	NOP58
IFRD2	WDFY3	TNRC6B	CD276	RPA1	C1orf228	RORA	SPATA13	RPL27	OXCT2	DSTN	LETM2
MRPS10	ARL5B	NCAM1	SOGA1	CDC42	UBA52	FAM98A	GABPB1	RAB5A	SEPW1	CCND3	ESR2
OS9	ATP6V0B	ZFYVE28	LYPD1	ZNF80	KCNMB1	AC013264.2	KLRF1	MBP	SLC25A12	GRAMD1A	RP4-728D4.2
SNRPD3	TRPV4	RP3-508I15.22	TEAD3	RPL10A	AC069363.1	TGIF2	DGKA	GSAP	CHIC2	DYNC1I2	CDKN1A
GSTA4	TCF12	TRGV9	TMEM109	C16orf87	PTPN18	RP11-404F10.2	RNF138	N4BP2L1	AP4B1	TNRC6B	TLR6
ASPSCR1	MAPRE1	TAF4B	WDR1	WDR76	SCLT1	EIF2A	RBM17	RAC2	N4BP2L1	RP11-597D13.9	ASH1L
EVA1A	TLN1	ITPKB-AS1	C1orf95	CALM3	DOCK5	ZNF841	RACGAP1	FAR1	ITGAE	NASP	CD80
ABHD2	NUP58	ANKRD13D	RP11-264B14.1	GLIPR2	CHORDC1	IGHV3-53	RAN	TLR5	CTC-529I10.2	CNOT6L	GDPD5
SLC25A1	STXBP2	PGAP1	FENDRR	RP11-763B22.4	ARID3A	SNU13	DOK5	TFEB	RP4-612B15.3	NLRP1	PTPN22
NDUFAF2	ATP2A2	TRAV6	CTD-3064M3.7	CD101	ADRBK2	CCDC134	SNX9	SAMSN1	LPIN1	ROCK2	RPS7
CYHR1	SHTN1	SNHG12	P3H4	DNAJC18	MARVELD1	RPN1	CWF19L2	ISG20	ATM	GABARAPL2	ICA1L
COX11	TNFSF15	ZNF184	FLYWCH2	ATP1A3	ADAP2	TM9SF1	SNX17	SETDB2	RAB37	TFF3	MAN2B1
GPT	LILRA2	SELL	LGI2	TSPAN13	SSH2	EIF5A	DCTN6	HSP90AA1	ZNF701	GNB1	CTC-378H22.2
SSR1	SDCCAG8	HSPD1	C4orf3	CTD-2544N14.3	MIR3142HG	SIDT1-AS1	TGIF2	ABRACL	ITPK1-AS1	ARHGEF3	SLAMF6
SPSB1	IVNS1ABP	SNHG15	SKP1	INPP5F	CORO1C	KRT81	EIF4A2	RPS21	FAM110A	ARHGAP18	AHI1
CYP8B1	ETV3	TEX12	TMEM43	PTPN2	BIN2	SNAI3	DDX27	NCOA4	CTD-2576D5.4	SEMA4C	LSM7
LINC01419	CIITA	ST8SIA1	MYL4	LACTB2-AS1	SH3TC1	TGFB1	AAK1	CDC42SE1	ASCL2	C10orf10	CALM1
MRPL15	ADAM8	RP11-769O8.1	SEMA4C	KDM2B	RALB	YPEL3	SNAI3	EIF3D	LPCAT1	ANXA1	RP11-297D21.4
ATF7IP2	ADAM17	VAMP1	CSRNP3	FUBP1	ARHGAP22	MCTP2	SKA2	GABARAPL2	INSL3	TNKS1BP1	SMG1
HSD17B7	CTB-138E5.1	H1FX	TMEM100	CCDC69	PHF11	GNB2L1	CD200R1	AKNA	ST3GAL5	ZFYVE28	IGKV3-20
SNTB1	MR1	RP3-428L16.2	CTD-2171N6.1	AMD1	SEMA4A	CD320	SAPCD2	FLI1	C8orf89	MBNL2	EDEM1
PTPRF	RP11-4B16.4	RP11-973H7.1	EXT2	MYBL1	SH3BP2	AC020571.3	FOXM1	SH3D21	SLCO4C1	IL4R	HAGHL
POLR2H	ZMIZ1	FRMD4B	ZC2HC1A	MYB	FAM72A	GCSAM	RBM25	MBOAT7	RASA2	RP11-803D5.4	DZANK1
OCEL1	CCNG2	IL12RB2	PTEN	COQ10B	RP11-15F12.1	WDR74	HMSD	RAB8A	TRAPPC10	SLC25A37	CCDC97
TMCC1	RAB10	STK10	EHD3	TCF7	IL16	RBM33	DOCK10	TOR2A	HCLS1	PCSK5	RP11-734K2.4
COMMD4	EGR2	POLR3E	GNG12	EZH2	MTF1	QPCT	SNHG12	FAM95B1	ZNF490	GYPC	NCF4
CPD	RP11-54O7.17	ADGRG3	MYLIP	CD80	CTA-384D8.35	TOX	AP1G2	ATP5G2	CRY1	TNS1	GZMB
DGAT2	SIGLEC5	CERK	CPQ	AHI1	SGK1	CHRNA1	HSPD1	TWISTNB	SLAMF7	RABAC1	IER2
CCNC	LINC00996	ATP1A3	PYGO1	HNRNPM	IL18BP	STARD5	C9orf78	BLOC1S6	NFKBID	ZNF347	POLR1E
DECR2	ZDHHC7	CREB3L2	SEC31A	AC021188.4	TESC	MGAT2	2021-09-09	SLC25A37	RP11-544A12.8	SMARCA2	NXT1
WBSCR22	BST2	ZNF296	S100A11	PPP3CC	FCHO1	TCF7	EXOSC9	WSB1	LINC00426	PPP2CB	R3HDM4
UAP1	PLBD2	CACNA2D2	DST	BIK	FCGR3B	GFI1	PTPRN2	ETHE1	ABHD15	METTL9	KCNN4
CYP4F2	TMEM9B	STAP1	NXN	ASF1B	SPG20	RPL35A	NFATC2	RP11-24F11.2	RP11-381K20.2	DEPTOR	PELI1
CYP2A7	ITGAD	CTD-2501E16.2	RGS7BP	AC009505.2	CEP170	CRHR1	CAPZA1	MEIKIN	ATXN7L2	NOL4L	MED28
UGT2B17	RP11-1008C21.1	RP11-159H10.3	PRDM6	HNRNPA2B1	PPM1N	ATXN1L	CBFB	SQRDL	FRG1	ZSCAN18	BCL9L
BDH1	IL10RB	POU3F1	MACF1	KCNA3	RP11-156K23.3	BTG3	RECQL	INPP5D	TMEM63C	VANGL1	CEP128
UGT2B11	S100A4	HIST1H2BF	HAS2	CCL22	OASL	FAM129C	GLIPR1	ASAP1	AC009133.17	ITPKC	SH3BP5
ADCK3	ZFYVE16	OSBPL7	PDGFRL	GPR65	OAS2	HMHA1	HIST3H2A	PLXNC1	ABHD3	ERC1	SESN3
ABCA6	SLC11A2	IGHV3-23	NMNAT2	OSTF1	TGFB1	ITPRIPL1	SNRPB	COMMD9	BFSP1	TJP2	ARL11
MRPS35	SESN3	QPCTL	ARHGAP17	RP11-258F1.1	ADRBK1	PCED1B	NUTF2	DEK	RP11-596C23.2	RAB1B	PNRC2
PSMG4	EGR3	TNFRSF13C	SYNPO	DDX39A	IL10RB	RP3-324O17.8	NDEL1	THG1L	PRR7-AS1	NEIL1	WSB1
TRAPPC6A	VAMP5	KCNK6	PDE4C	PRDM8	RP11-552D4.1	FBXL16	HNRNPA0	PLK3	RP11-596C23.6	TNFRSF19	RP11-819C21.1
KDELR1	CITED2	ZNF365	ROCK2	UBE2L3	RNF135	DNTT	HIST1H2BN	RCC2	CTD-2561B21.11	PABPC4L	IFI16
PSMC4	REEP4	RNPS1	GINM1	DNAJA2	CARD19	MOBP	TSEN54	NBPF14	F2RL2	DGKD	AC023590.1
LINC00844	CORO1B	PLPP5	LCA5	CTD-2357A8.3	LSM6	RP11-351M16.4	NOP56	MAPRE1	TRPC3	FGD6	LYST
NEK6	LACTB	IGKV2-24	TBX5	RP1-34B20.21	P2RY1	RNASEH2B-AS1	MS4A1	PRKCD	TRGV7	ME3	LSM8
SLC43A1	HEXB	RP11-334J6.7	CPA6	SP140L	N4BP1	POLR3D	ARPC4	PIP4K2A	RP11-746M1.1	KAT6A	INPP5F
ZKSCAN1	GALNT6	MFHAS1	ASAH1	HJURP	ZNF124	IGKV1D-13	CDR2	CTSB	CPEB1-AS1	SBF2	KYNU
HSD11B1	SLC4A7	OXCT1	NPY1R	RP11-413H22.2	TPM4	RP5-1042K10.10	PARD6A	FTH1	RP11-256L6.2	FLI1	DPP3
SMIM1	GIMAP8	HSPE1	RNF11	EIF3L	ZFYVE16	TTC7A	ANKRD13D	CALM2	UNC45B	SLC16A14	HLA-C
OCLN	KCNJ10	SLFN13	DUSP26	AKAP13	GNS	PDXK	AIM2	CSGALNACT2	ATG2A	CYP4B1	RABEP2
GOT2	C6orf62	ARL4A	SUCLA2	CCR2	DUSP5	LINC00152	MYLPF	CEP68	PPP2CA	ZHX3	SETD2
GGCT	STON2	RP11-305L7.3	RPL3	CHAC2	IGLV2-14	NPAS1	DEPDC1	TMEM71	HSPA1L	ZNF580	C22orf46
CCDC58	COQ2	IGSF22	TRIP6	RASGEF1A	USPL1	RP1-29C18.10	PDE3B	TSPO	ZNF483	TNXB	PWWP2B
MUT	NFIL3	VCPKMT	SH3RF1	CEP128	GBP5	PIGK	RIC8A	EZR	DCTN6	BHLHE40	ZNF75A
HSDL2	RP11-680A11.5	FAM215B	DES	RP11-53B2.3	MFSD7	OSBPL10	HIRIP3	ADORA2B	PBX4	KTN1	USF1
C18orf32	FCER2	AC093609.1	SPTB	SFI1	SELL	GSTM2	HSPE1	CCNH	ZNF431	FUT1	ORAI1
ACADS	DCSTAMP	DRAXIN	PPDPF	PPP2CA	AC058791.1	KCNQ5	METTL9	CRTAM	ZNF350	C16orf62	SIK1
SERINC5	CD48	LOXL1-AS1	PKDCC	CWF19L2	PSMB9	BCL11B	C11orf58	ARL11	RP11-737O24.1	SLC27A3	GPM6A
COL18A1	ENPP2	BIK	VASP	RP11-544A12.8	CXCL9	ELL	SLC25A3	IKZF1	TDRD15	VAMP3	TXLNB
POP7	P2RX4	STX11	AC093390.1	BACH1-AS1	CFLAR-AS1	CH507-42P11.8	JAKMIP2	STAT1	GSC	ABR	TTC14
CRYL1	OAZ2	RPS3A	WLS	KATNB1	ACER3	KIT	SKIL	SELPLG	BHLHE40	SLC25A29	GMEB1
NR1I3	TIMD4	PPP1CB	SETBP1	MAD2L1	QSOX1	RNF125	PARPBP	PSMB8	C19orf43	ADGRA2	RP11-802E16.3
PLCXD2	TIGAR	TTC16	MPRIP-AS1	ADD3	UBE2R2	SLC1A5	RAB11B	RSL24D1	CCSER2	KBTBD2	RP11-347I19.7
PFN2	STARD13	RP11-936I5.1	HSPB1	CTD-2031P19.5	ZYX	KLRG1	HMGA1	KIAA0513	MAZ	HOXB8	C11orf80
GOLM1	CCL7	IGHV4-28	SYT11	ZC2HC1A	SLC35E4	DDX11	GPN1	TRH	GOLGA8N	IGFBP5	RFXAP
EMP2	UBE2L6	NUCB2	CCDC85B	CCNA2	CR1	CDK6	AURKA	EIF3K	CCR5	TMEM30A	XCL1
EMC2	SLC2A5	KRTAP5-AS1	SERPING1	CAPZA1	TAGAP	BTN2A1	TOMM22	HVCN1	SRSF3	PTCHD4	PKIG
CDK4	RPL26	TGIF1	GPRC5A	MRPS6	SFR1	DNAAF1	SKA1	RP11-147L13.2	RP11-583F2.5	ELN	ACTR2
WASL	PIK3IP1	GSTM2	MAP4K5	GABARAPL1	ADAP1	FAM117A	TMEM200A	RNF175	RP11-500C11.3	TECPR1	RBM25
MLEC	MAP3K3	LPCAT4	BBX	KLK1	CHRNE	CENPM	GFOD1	ANXA11	GNAL	CPNE8	PPIG
ICT1	PAPSS1	JAML	RHBDL2	RP11-894P9.1	ZBTB7A	TNRC6B	CCT6A	ATP2B1	CASP8	CSRNP1	CRACR2B
PEX19	TTYH2	MRPS6	PTPRA	PVRIG	PABPC1	CLCC1	NCAPD2	WIPF1	CD2BP2	BAIAP2	WIPF2
PDLIM1	LAMTOR3	LAMP5	P3H1	FNDC9	RP11-472N13.3	EPB42	CENPH	NUP93	RP11-563J2.3	SRGAP2B	LILRB1
CPN2	SLFN11	RIC3	ATF4	NLRC5	BRI3	SLFN13	MCM2	HSPB1	USP44	STARD13	RNASEH2B
HAL	TMX1	AC159540.1	PTPN13	PGAP1	EIF3M	LINC00239	WBP11	ARL5B	AC058791.1	PDK4	IGKV1-17
HABP2	CD200R1	PRKCB	RAB11B	TDRD3	HECA	ZNF430	SLC25A12	ST3GAL5	RP11-455F5.5	ACTR1B	RP11-637A17.2
IGFBP4	USP36	C6orf99	CHURC1	RP11-7F17.8	CKLF	RP3-402G11.25	MYL12B	NFKBIE	BTBD7	ITPR1	DBF4
GPD1	OPN3	RP1-101D8.1	EFS	TTC39C-AS1	RP3-388N13.5	TLE4	DEDD2	PTPN22	AC013264.2	UPP1	CD180
MRPL22	ARL8A	GLIPR2	NCK2	NFKB2	RP11-154H12.3	LRMP	VAV1	RASGRP4	RP11-326C3.11	ANKRD28	TMEM8B
CXXC5	USF2	AEN	EPS8L1	BLOC1S2	RAB39A	RP11-46F15.2	ACSS1	PICALM	PCID2	RP11-92C4.6	SLC25A36
ERI3	ETV6	BCLAF1	CDR2L	TMEM216	TRAF3IP3	CMTM1	DTL	RALB	RP3-522J7.7	MYO9A	OXCT1
CPQ	RIPK2	SLC35F2	C14orf180	PAFAH1B1	FKBP15	RP11-540O11.6	HAPLN3	CD38	AP1G2	VAMP2	SLC25A19
HADH	PRMT9	C1orf61	PXDNL	CRTAM	ETF1	ZNF729	VAMP1	SRI	CCDC184	CD40	NDE1
MTX1	RP11-356N1.2	UBE2J1	DSEL	GBP4	CXCL1	CD6	FBXO5	DNAJB1	CYP4F35P	TTLL10	SGPP2
NT5C3B	RAB32	IGLV3-9	DCTN6	BTBD11	HNMT	PRSS21	RPS11	LIMK1	MIMT1	VIP	PSMA3-AS1
NDUFA7	SLC8B1	NLRP1	MEST	XRCC6	RP11-61J19.5	HAX1	WNK1	IRAK2	GPRIN2	S100A6	LYL1
RP11-469A15.2	ADAM28	UBE2S	HOPX	TICRR	RP6-91H8.3	ACVR1C	RUNX2	NFAM1	RP4-534N18.2	TNFSF12	FAM49B
NRBP2	CFL1	JCHAIN	RBPMS2	GMIP	HIST3H2A	MLKL	CD38	POLR1D	SEMA3F-AS1	MPDZ	ZNF821
LURAP1L	PAPOLG	RP11-768B22.2	DGKG	CDK2AP2	HCG20	RP11-279O9.4	TTK	PLAGL1	RP13-49I15.6	FXYD5	AK9
DCAF13	UBA52	LEFTY2	PGM5	RP11-53I6.3	CTB-58E17.1	PPIB	BCL2L11	SLC46A2	TUBB1	MN1	CAMKK1
SUCLG2	LPCAT1	AC073115.7	ZNF462	TMED8	PLCB2	XXbac-BPG299F13.17	SF3B2	BIN2	AC100830.4	PNP	ZNRD1
ORMDL2	RP11-843A23.1	SERPINB9	TGFBI	ZG16B	PDE4DIP	IGKV1-9	HIST1H1E	CHST11	RP11-354P11.8	FZD6	RP11-160E2.6
TUSC2	MBNL1	ELMSAN1	ZFYVE21	AIM2	MRPS6	KDM4B	GLIPR2	SCARF1	RP11-835E18.5	STAT3	MYEF2
CLN3	SNX3	YPEL1	SLC16A4	YWHAZ	DNMBP	PSMB8	EEF1D	ETF1	NPY5R	ATXN3	IGHV3-74
KCTD3	UAP1L1	ARNTL	MBOAT2	FRMD4B	IFITM2	ANXA6	LRR1	ZNF846	RP11-85B7.5	TSHZ2	ZNF292
DDOST	IFITM10	ZNF224	THRA	LY6G5C	NEURL1	IGKV1-6	XRCC6	TNF	TRBV19	PGM5	UBE2I
IMMP2L	PLA2G4A	RP11-7F17.8	BTG3	PPP1CB	BCAS2	HIST1H4B	CPNE1	SPG20	CELA3B	MESDC1	SLC39A3
GLRX2	PPP3R1	APOBEC3D	MARVELD1	RASGRF2	RAB7B	TMEM165	FAM215B	SUMO3	PDCD4-AS1	IFI6	GRASP
FAM136A	MTPN	PTPN13	WTIP	BIRC5	CIITA	IFI27L1	RP11-347C12.1	OXA1L	CYB561D1	ZADH2	DNAJB14
TRAP1	THAP2	IGLV3-25	ZBTB7C	GOLGA8A	SNX8	TMIGD2	RRM1	ARF6	CCNDBP1	LRRC34	WDFY2
HHEX	SLC27A1	IGKV1-16	TULP3	PRPF38B	AC061992.2	ANO9	MIS18BP1	CACNA1G	RBM12	CYTH2	ZFC3H1
MRPS18A	GBP1	MPP7	TSLP	TG	CUX1	NSMCE3	RABGAP1L	SIDT1	SYCP3	RP11-630C16.2	RP11-596C23.2
UGT3A1	ST14	FOXP1	CTSO	TCN1	IL27RA	KAT6B	FBXO34	SCLT1	AC015987.1	GUK1	EDRF1
NSFL1C	PSMB10	RP4-800J21.3	RASSF1	2021-09-09	POMP	OXCT1	PNISR	SLC8B1	DBNDD2	NCALD	ZNF154
IFT20	SPTLC2	EPOR	TMEM45A	CTD-2521M24.5	GLRX	NIPA2	RP11-7F17.8	BLVRA	REM2	TMEM178A	SRSF2
COMMD3	HCAR2	EEF1G	DENND5A	NEBL-AS1	ERICH1	UBALD2	POLG	TMX1	RP3-453C12.15	SIPA1L2	POLR2A
CEBPA	PGLS	AKAP5	LAYN	LINC01012	LPAR6	DENND3	TOX2	PPIL3	GALNT3	RP11-169K16.4	GABARAPL2
NTHL1	PLEKHM2	IGLV3-27	CHSY3	GRAMD4	PARVB	RP11-589C21.6	PSMD8	CYTH4	DYRK1B	SERINC3	TMEM120B
RP11-792A8.4	IL6	CTD-2035E11.4	IFT52	ILF3	ZP3	IRF9	RSL24D1	HLA-E	RBM23	HRCT1	KBTBD8
GTF2I	ANXA11	TCAF2	CEP126	DOCK2	SIGLEC12	H2AFZ	TOPORS	DLGAP3	NCL	IL27RA	MASTL
TMEM106B	GIT2	RP11-431M7.3	KCNC4	RP11-326C3.2	CCR2	MTDH	RAD54L	RP11-16K12.1	RP1-239B22.5	LRRC70	CD200
PTS	HCAR3	OPRM1	RP11-834C11.4	ZNF880	RASGRP4	RBM39	SNRNP70	PRKAG2-AS1	DUSP10	RAB11A	KTI12
OXLD1	LAMTOR1	GALNT3	RPS27L	MALT1	CARD8-AS1	ZBTB32	MLLT3	LINC01010	ELMSAN1	ORAI2	HDAC1
ISOC1	PI4K2A	RBMS1	RNF150	ATP8A1	NAGA	FKBP14	GLOD4	CD58	PAPD5	RP1-142L7.8	FAM102A
HIBCH	GNAI3	IFFO2	JUN	PHF5A	DPYD	CYLD	MTHFD1	SKIL	TBX1	NQO1	XXbac-BPG299F13.17
HACL1	PPIF	FCHSD1	FZD10	ZNF14	TPM3	TEX14	SLC3A2	MALAT1	RP11-707M3.3	SCUBE2	RP11-455F5.5
SMUG1	SULT1A1	CACNA1C-AS2	SNCG	ESR2	TBC1D8	IGLL1	NKTR	DUSP5	LINC01353	NUDT3	SLC4A7
TCEA2	ADGRE5	MYCBP2	LINC00310	RAB5A	C9orf139	APOBEC3B	BIRC5	LRMP	MIR9-3HG	GNB2	PIK3R6
ACMSD	RP13-884E18.2	CDC42SE1	SMC6	RP11-1191J2.5	TSPAN32	FAM19A5	STIL	TNFRSF10B	MIR646HG	BTN3A2	CRACR2A
CFHR5	VAMP3	RP11-147L13.15	ARPC1A	SAFB	KB-1410C5.5	CTD-2501E16.2	SMDT1	ATG16L2	AMD1	TANC2	CD47
PRPF6	HSP90AA1	CEBPZ	HOXB5	SNAP47	HBM	C9orf163	ARL6IP1	FZD1	MSL2	INPP5K	SUPT5H
DST	GRINA	FRGCA	TBC1D1	EIF4G2	CTB-41I6.2	GLRX	BORCS5	EPB41L3	CDK17	AKAP13	PRKD3
ZCCHC9	NBEAL1	RP6-91H8.3	HMG20B	CRACR2A	GALR2	CDK14	ADAM19	CD40	TRERF1	NEAT1	ZNF230
AAMP	ARPIN	AC131056.3	ITGA8	FOXO1	GAS6-AS1	TOP1	SAP18	IER5	RP11-326G21.1	PCDHB4	H3F3C
CPNE3	IFI27L2	NCK2	C8orf48	C3orf38	JOSD1	FAM19A1	PTGER2	LILRA4	WDR47	SH3GL1	DOCK10
CCS	PELI1	TAS1R3	KDELR3	PDCD10	RP3-333H23.8	GRIN2C	POLR3E	PGM2	ZNF827	FAM214B	IGKV1-12
HYI	FAM78A	AF131217.1	SLC39A6	TMEM102	KDM1B	NTNG1	UBE2N	SUSD3	EPC1	COPS8	TLE1
GPT2	RAB38	RP11-287D1.2	ERICH4	CDCA4	CCDC88A	RNF139-AS1	CEP152	RNASE2	A2M-AS1	RBMS3-AS3	FAM13B
ABCD3	PPP1R9B	RP5-1021I20.5	PCDHB14	FANCG	MIDN	UBA5	CASP2	TRA2B	LMBR1L	SLC45A4	IL27RA
SCAMP3	IFIT2	SLC52A1	FJX1	CLNS1A	PELI2	S100A2	RPL41	MEFV	MEX3C	MFSD10	ZNF131
ENPP1	ADRBK1	HNRNPA0	ESD	NDUFV2	EGR3	KCNK12	CDKN1B	CCND3	MIR181A1HG	N4BP3	FBXO21
RHOBTB3	STK24	IGHV1-24	SLC44A2	KIR2DL4	FAR2	TRABD2A	CMTM3	SLC35E4	SP100	SPG7	ADPGK
PLEKHF1	SUMO3	KIR2DL4	RP11-522B15.3	WDR1	TIGAR	RP11-488L18.8	RP11-413H22.2	NBEAL1	MBD5	ITM2B	RP11-368I7.4
AK6	UBE2R2	GTF2B	SDC2	PPP1CA	RP11-442O1.4	ARGLU1	CEBPZ	VAV1	CCDC141	LTF	ZNF540
ESF1	TFCP2L1	N4BP2L2	QSOX1	RP11-973H7.1	C19orf35	RAB2B	SNRPD2	ZEB2-AS1	TUBB4B	REXO2	CHST10
NDUFAF6	CCDC112	RP3-508I15.21	SOX4	XCL1	FAR1	INCENP	SLFN11	MALT1	IRF9	TXNIP	TESC
PCYOX1	SH3PXD2B	IGLC6	SRI	TBCC	GABARAPL1	CTD-3222D19.8	RSBN1	MIR646HG	THUMPD3-AS1	FMO2	RPL24
TMEM53	ELF1	RP11-327P2.5	BPI	AEN	RP11-1398P2.1	CTD-2576D5.4	DUSP11	CYLD	HIST1H2BI	HERC1	BANP
RASSF7	KLF6	VIM-AS1	CD63	ATP8B2	DOCK10	FNBP1	CCDC167	MED28	SFTPD-AS1	PRICKLE1	RUNDC1
GID8	STX6	PDCD4-AS1	KRBOX1	DGUOK	RP11-1391J7.1	RP11-96H19.1	USP15	DUSP18	C17orf50	MPZL1	MEF2C-AS1
FBXO17	MYO7A	SMPD3	LINC00989	ANP32A	CRYAB	CCR4	MSL2	DENND3	TRGV10	PLEKHA1	UBA7
HYAL1	MS4A14	KCNQ5	C10orf107	CLSPN	DHRS9	RPL9	MPHOSPH8	SPAG7	AC009505.2	ERICH1	ZNF107
NDRG2	MGAT5	CDR2	SLC7A2	LMOD3	IFIT2	ZNF831	CD82	FKBP15	JAZF1-AS1	TMCO3	WHAMM
FGFR4	SH3D21	MAN1B1-AS1	AKAP6	RP11-712B9.2	CD302	LINC00926	MND1	CPPED1	RP11-209D14.2	DENND5A	ZNF317
ANXA9	PDE6B	TOB1	ANTXR2	OASL	ULK2	RP11-297D21.4	PSPC1	CRLF3	RP11-4B16.3	C14orf37	FBXO33
AK3	ST3GAL5	RP11-290F5.1	MPG	RP11-313P22.1	RP11-46J23.1	GTPBP1	ST8SIA4	ATPAF2	P2RX6	MKNK2	TNIP2
MET	SETDB2	RP11-348N5.9	EPB41L2	LRP2BP	TMIGD3	MAN1A1	ZNF831	KCNE1	RP4-591N18.2	CDC14B	RIPK2
RP11-372E1.4	WDR81	HAR1B	CTD-3157E16.2	HERC6	NUDT16	RPL32	ANKRD36C	RNF13	RP11-363D14.1	NECAP2	MICAL1
TUBG1	CNTRL	ABCC1	ALDH1L2	FCHO1	RIN2	WBSCR22	RTF1	CMTM7	RP11-981P6.1	CIRBP	PCDH9
APEH	C9orf91	TWISTNB	CYTH2	NUP210	VAMP5	FAU	PVT1	RPL37	RP4-663N10.1	IL15RA	UBR7
ITIH4	PAQR8	KRT13	PLPPR4	PSMD7	RP11-214O1.3	SLC4A1	ISG15	BRK1	NPTX1	TAF1C	CKAP2
ATP6V0E2	RCBTB2	EGR4	UTRN	KMT5C	CTD-2313J17.6	FLJ13224	PRR11	ATP5L	SLC5A1	ABLIM1	CTC1
PAWR	IL1A	CD200R1	PFN2	RBM25	AP001257.1	AC012360.4	NAP1L1	ODF3B	LINC01467	NEURL1B	SCAF11
SIL1	GMIP	FAM117A	SMARCB1	MB21D1	AGFG1	CTF1	MTF2	UBXN1	POLB	ELF2	SPATA2L
CGNL1	CDKN1A	CMC1	AGAP2	DCTN6	RP11-796E2.4	TTC3	SUMO4	SNX29	GSAP	CXXC4	ANKRD36
DCAF4L2	TMBIM4	AC104532.4	PPARG	AKTIP	TBC1D2	TRANK1	RP11-214O1.3	ARHGEF2	TCF25	CYP46A1	CHD9
SCGN	NECAP2	H3F3C	SERP2	SFT2D1	CTB-138E5.1	AC000068.5	DCTN2	TIPARP	NFE2L2	GSE1	CDK14
SCRN2	INPP5D	IGHV3-30	CC2D2A	CTB-47B11.3	MMP10	RP11-20I20.4	DDX17	UBE2R2	XYLT1	DDX17	NUP98
HDGF	SLC5A3	SNRK	C16orf45	KLHDC7B	GAB2	IGKV1D-33	NT5C3A	CREB5	GINS4	AFF4	ZBTB4
RAB40B	ATP6V1G1	INPP4A	LIMS1	RAD21	JUND	RP11-178L8.7	TTN	CH17-373J23.1	BRD7	TBKBP1	RP3-475N16.1
NFE2L1	MPPED2	PDCL3	MRC2	CARNS1	NBEAL1	BACH1-AS1	AKIRIN1	ZNF562	CTB-152G17.6	2021-03-03	ZNF140
F7	BNIP2	AHSA1	PKNOX2	C4orf48	UCN2	EML5	PLK3	TRAF5	ITPKB-AS1	PTBP2	TOB2
ZFAND2B	RAB39A	AC104024.1	DICER1-AS1	CNTRL	PADI4	AP001059.7	SYNE1	RCSD1	TIFA	GLG1	RP11-588H23.3
TCAIM	MPHOSPH6	LAG3	RP11-14N7.2	C9orf78	CTSZ	RPL24	ARHGDIA	STX12	AC093495.4	SLC25A36	KLHL18
KIF22	GPR65	LINC00954	PKD2	PPHLN1	OAS1	HIST1H1B	CENPJ	LTA4H	GIMAP4	GRK5	GOLGB1
KLHDC2	PRMT2	CH17-224D4.1	TLE1	HAR1A	MAFF	WIPI1	CCT4	ABI1	YTHDC1	AFF1	NPIPB4
WRB	YTHDF3	C15orf53	GOLIM4	NELL2	DNAJB4	RP5-821D11.7	AKIRIN2	MIR155HG	ADCY7	NCOA7	ZNF793
NTPCR	GLRX	IGFL2	DPYSL2	SMC2	GRK6	RP11-318E3.9	KPNB1	CORO7	GGA1	HOXD-AS2	MDM4
S100A14	C5AR2	CARD17	MEX3B	SAFB2	TNFRSF10B	FAM78A	NSD1	ADAM19	ATP2A1	CACNA1C	EXOC6
CMSS1	SEPW1	RP11-799D4.4	FAM129B	KIF2C	SPRR2D	REEP5	VAV3	BEND5	DCLK3	MICALL2	SRSF8
EPS8L2	AC069363.1	MMP25-AS1	CSF1	FAM19A2	APOBR	MADCAM1	PRMT2	LACC1	RP11-245J9.4	RAP2A	IGLV3-19
MTFR1	CLK1	CCNL1	WASF2	RLN2	ZSWIM6	DUSP5	VIM-AS1	RP11-598F7.3	LRRC70	TNRC6C	PFKP
RP4-665J23.1	C11orf45	INSL3	RSF1	SVOP	SLA	RP5-1028K7.2	EEF2	SIRPB2	LPAR2	EXT2	EBLN3
MED8	LINC00243	MDS2	TNFSF12	CCDC78	ANXA2	SRP14-AS1	TDP1	ARL8B	MGEA5	REEP3	TMEM67
KLC4	BTF3L4	DEFA3	CCDC144NL-AS1	RP11-431M7.3	C4orf48	RP11-157J24.2	PSMA3	MEF2A	HNRNPA0	APLP2	FAM53C
C1orf115	CLIC1	IGLC2	NAP1L5	HSPE1	ST8SIA4	RP11-287D1.2	BPGM	ATP8B4	CTA-228A9.4	GDPD5	IQSEC1
PGRMC2	HAMP	SP100	RIMKLB	LINC01215	RP11-384K6.8	PHYKPL	ZBED4	CPM	TRGV5	SUN1	BCL2L14
IRF6	DNASE2	RP11-385D13.3	PGM5P4-AS1	RP4-728D4.2	C9orf106	RP11-875O11.1	AC020571.3	ADORA3	NAALADL1	RAET1E	PPP1R2
LPGAT1	CTB-61M7.2	IGHV1-46	CDC42EP1	SMC3	ARFGAP3	TTC39C-AS1	SFXN1	CD300LB	CNOT2	SRI	SS18L2
DAO	EVL	FAM107B	ARHGDIB	SUPT16H	RIN1	DEF8	CHIC2	IL1RN	HS3ST3B1	CTA-243E7.1	STRIP1
TSHZ2	PAG1	LTB4R	B3GALNT1	ASPHD2	HSBP1	UPF2	TADA3	ELMO1	ZNF831	IQCA1	IL21R
CTD-2350C19.2	WTAP	SAFB2	PCNP	CDKL4	MLKL	CCL25	SPC24	HLA-C	PARVG	CXCL12	ZNF224
ALAD	PHC2	TRIM61	FAT3	ATG9B	SUSD6	AC109333.10	EEF1E1	LTB4R	RP11-849F2.7	ZDHHC3	AC010226.4
MTHFD1	RTN1	CCDC69	DIO2	PLAGL2	MTHFR	ZAP70	MED4	SIGLEC5	INPP5B	SSFA2	SACS
GSTM4	SGK3	AC109333.10	NPDC1	LSM6	ST18	RSPH4A	KRT86	C9orf139	LINC00852	NKTR	TMEM170A
NELFCD	BNC2	RP11-596C23.6	SOCS5	CDK1	DCLRE1B	CCR3	PPP1R7	GTF2B	CTB-193M12.5	PHACTR4	SYS1
VIL1	APOBR	TXNDC11	B3GNT9	PSMD6-AS2	GOLGA8N	YTHDC1	POLR1D	TOR3A	AC109333.10	RP11-91J19.3	TCF3
PQLC1	DDAH2	WDR86	PLPPR2	CCNB1	CYP1B1	PPP1CC	HIST2H2AC	SP140	AK5	UBE2J1	MIAT
SLC10A1	CACNA2D4	ZNF571	ADAMTS15	AP1G2	MBNL1	SDR42E2	RP4-594I10.3	TSPAN32	CTD-2083E4.6	NXPH3	APBB1IP
MACROD1	MAN2B1	TSPYL1	ARHGEF10	STK10	F3	RP11-490O6.2	RASA3	RHOQ	KRT85	SPOP	RNF138
C8orf82	TMC6	CES4A	PLAU	TESC	BTBD19	AC058791.1	RNF167	BZRAP1-AS1	LINC01511	NNMT	CD38
LINC00467	UPP1	YTHDC1	GLG1	MZT2A	CH17-373J23.1	TNK2-AS1	ZFP82	JOSD1	PCDHA10	MAP2	RASA2
PSMG1	SGMS1	CENPK	EVA1C	RPL15	ZC3H12C	RP11-584P21.2	NRDC	RP3-477O4.14	RP11-455J20.3	MRPL17	SP2
RP11-1151B14.3	ATG16L2	CD244	RNF146	TNIP2	CFAP58-AS1	LINC00402	NFATC1	FAM111A	TRBV6-2	PPP2R2A	TGIF1
MRPS17	SAMD9L	CTD-2562J15.6	CORIN	2021-03-07	HIPK3	MCPH1	EIF3M	TP53	KRT6B	ACACB	TES
CHRDL2	PITHD1	AC009133.17	HK1	SKA2	RP11-561B11.3	FNBP4	RPS2	CORO1C	CRLF3	BST2	CH507-9B2.5
OARD1	WDFY4	RP11-734K2.4	CAMK1G	CTC-479C5.12	RP11-519G16.3	NANS	SLC7A6	UBL7	RP11-848P1.4	LINC01415	MPRIP-AS1
LIPC	MED13L	FAM60A	ARF4	ACYP1	VRK2	MBNL2	DCAF7	CASP9	FAM129A	EIF4A1	UBE2N
FAHD1	PDE4B	MED30	EFHC1	CLMP	PREX1	RBM5-AS1	ESCO2	CSRNP1	TESPA1	TNFRSF1A	NUP88
NR2F6	SNX9	LRRN3	CHMP3	SH3TC2	IGKV2D-40	CHODL	CEP128	NFATC1	RP11-488L18.8	CACNG8	C9orf66
FBXO22	NDST3	NAP1L5	ISCU	FAM118A	DPYSL2	LTK	CENPU	HAUS4	GPR141	SRGAP2C	MTMR9
MASP1	ACE	RP11-960L18.1	CRTAP	C1orf228	HAUS2	LINC00528	PIM3	ID2	FLI1	PPP5C	MEI1
STRADB	TWF2	CTD-2031P19.5	RP5-1172A22.1	NOP56	CTD-2527I21.7	HIST3H2BB	TGS1	GNAI3	EPG5	CNPY4	SSH2
2021-03-02	RP11-303E16.6	AP003774.1	TSPAN2	ARHGAP11A	PROK2	IL23R	CDKN2D	ARHGAP15	MKNK2	SYCE1L	RABEP1
RORC	CD82	ATCAY	MEF2D	PDCL	ICOSLG	PVT1	TRANK1	PIK3R6	ARL4A	YPEL2	CLIC1
ZSCAN31	GPRIN3	CH507-42P11.7	CSDC2	TAGLN2	ARRB1	STX5	RPL12	CHORDC1	HAVCR1	LIMK2	RP11-156E8.1
TRUB2	LIPE-AS1	PTPRCAP	CEBPD	GSG2	C4orf3	ARHGAP11A	HIST1H4C	KIF16B	CTC-529I10.1	PPT2	MCTP2
NEDD4L	TANC2	IGLV7-43	RNASEH2C	ANP32B	METTL22	CFAP74	GAN	TLR6	RP11-336K24.12	MTRNR2L12	L3MBTL3
C17orf58	TET3	MANEA-AS1	SAMD11	KCNQ5	NBPF14	FBL	SLAMF7	ARID3A	RAB36	CD79B	HIST1H1D
ECE2	IL16	ATM	C1QTNF5	ZNF350	UBASH3B	GPR18	RP11-18H21.1	VAC14	NLRC5	PCDHB10	HOMER1
PSMG3	HEATR3	NPIPB11	UBE2E1	CENPE	TNFRSF8	RP11-127B20.3	ADSS	TRABD	RNF138	RP11-7F17.3	RP11-437B10.1
KLKB1	FOXN3	METTL8	C5orf15	NCOR1	GSAP	INPP5D	ORC1	SULF2	CKLF	HOPX	ST3GAL5
FBXO2	SLC6A6	MAPK13	GDF11	ZC3H12A	RCSD1	CTC-250I14.6	PSMA2	TCIRG1	TCAF2	TSPAN3	SCAMP5
LRRC28	CD40	LRBA	SFRP1	SRSF4	TUBB6	ZBTB25	MIR181A1HG	RUFY3	RP11-373D23.3	ENPP2	MSL2
ABCB4	NBN	RBM4	P3H2	MANEA-AS1	CDH23	GOLGA8A	BCL2L12	CBX6	RP11-214O1.3	ITGA3	PTPN2
HSD3B7	IFI44	GMPPB	AC100830.3	AES	CMTM2	CCDC110	FBXO33	PHLDA2	RNPS1	PDLIM7	RBM48
ALDH5A1	PLXNA1	IGLV3-1	AK5	PLK1	RP11-249C24.10	RP11-752G15.8	SLFN13	PTPRO	LTA	OSBPL3	DGKA
ALDH1B1	BHLHE40	KDM6B	HOXB-AS3	HIST3H2A	RP4-737E23.2	INSL3	NBL1	SLC38A1	ST6GALNAC6	NRARP	SPNS3
DHRS4	CMIP	SLC5A3	CTB-12A17.3	BZW1	RP4-591C20.9	HIST1H3I	MGEA5	IFIH1	C9orf78	OVOS2	RP11-127B20.2
YBEY	PTPN12	SPSB3	IP6K2	HSF4	CLIP4	LINC01126	MCM7	SLC20A1	GMIP	STRN4	COCH
LMAN1	ATP5E	ARID3B	SKA2	RP11-415F23.4	TRMT1	NCOR1	SMAP2	VRK2	ABCA2	WNK1	SNU13
ABCC6	EVA1B	FLI1	FAM122A	STK38L	RP11-212I21.4	KIF2A	SLC1A5	RPL29	MAFF	CCPG1	ZNF236
ORMDL3	HRH1	RINL	RBM20	HBS1L	RNF166	RP11-430H10.1	RP11-734K2.4	ARHGAP9	SSH1	SLC22A23	RP11-255M2.3
TRIAP1	EPHB2	ZNF101	ANGPTL4	PHIP	MITF	RALGPS2	MRPL1	HIF1A-AS2	ARL6IP5	STARD9	APOBEC3G
FZD5	ITLN1	MFSD14A	GSC	SPC25	ZFAND5	EHD3	MED17	PHF11	UPP1	TSHZ1	ZNF92
MRPS25	SH3GLB1	RP11-214O1.2	RAC1	HSP90AB1	SLC3A2	RP11-166B2.5	CENPO	GMIP	RP11-463O12.3	CTHRC1	SCAPER
CRAT	SEMA3C	IGHV1-3	CNN2	GGT1	SLC37A2	RP11-357H14.17	CCL23	RP11-356N1.2	RP13-20L14.6	CFAP36	ZNF136
LINC01287	CISD2	SS18L2	MARCKSL1	NLRP1	AC090498.1	WRN	SMARCA5	PREX1	MGAT3	MGST3	ZMYM5
DDC	NOTCH2	LINC00649	PTPN9	CCDC12	RP11-120C12.3	C1GALT1	PA2G4	SLAMF9	MVD	KCNJ2-AS1	KHDRBS1
PDK2	ZBTB1	FNBP4	SH3PXD2A	SLC4A10	RP11-567J20.3	RP11-430C7.5	ELAVL1	KIFC1	BTN3A1	ADIRF	ANKLE2
IL17RB	TGFBR2	IGHV4-39	CCDC102A	ZNF699	KRT16	RP11-446N19.1	COQ10B	APPL1	PPHLN1	SYNE3	DCAF16
SRPRB	CARD8	ST8SIA4	COMP	HIST1H2AK	KRT6A	CSGALNACT1	CCNF	LINC00243	CEBPZ	C16orf45	SLC7A5
IRS1	HMHA1	RP11-418J17.1	BRMS1L	KLRG1	IFNB1	RP11-356I2.4	CMC2	TPK1	MLF1	IKBIP	TTF1
CSRP2	UBASH3B	FUT8	MOB3B	APOBEC3F	PDE6H	TMEM120B	SRSF1	MMP9	RP3-467K16.2	PSORS1C1	NOA1
ALKBH2	ATF5	MAP9	BST1	ENO2	TRH	CKAP2	MSI2	AP2S1	TARID	KIAA1147	CMTM7
SLC25A47	ANKH	ST6GALNAC4	CHMP5	BTN3A1	SIGLEC11	DRAXIN	STIP1	ATP6V1H	UCP3	SPTBN5	SLC7A11
MINCR	STK10	CDKN2C	ATF3	EEF2	AC079305.10	MPRIP-AS1	E2F4	GBP2	UNC13C	KITLG	VAV1
VSNL1	ZEB2-AS1	BICD1	MKL2	HERPUD2	RAB3D	RPL27	LMNB2	BANP	CTD-2521M24.5	UBTD1	NACA
ACSM1	HGF	RP4-568C11.4	DYNLL1	USP20	CAP1	GMPPA	CIT	PACSIN2	RP11-589C21.5	RP13-1016M1.2	MYL12A
POP5	JUND	GABARAPL1	HNRNPH3	MKNK1	SMCO4	NDUFV2-AS1	FAM60A	APOBEC3C	CMTM1	LRRC3B	TEC
ARL16	MFAP5	NFKB2	BCAM	ZNF683	C16orf72	IL12RB1	PRRC2C	APOL3	FLJ35934	PSIP1	SDK2
MRPL46	LRRK2	FUS	TPGS1	PPWD1	RP11-809O17.1	HMMR	TNFSF9	NRARP	HPDL	RAB3D	SDE2
MANBAL	GBP4	RP1-292L20.3	FAM228B	TLE3	LINC01506	MAPK13	NEMP2	BLOC1S2	CTD-3203P2.3	PELI1	MARCKSL1
KLF15	WWP1	CTD-2313J17.6	MEGF6	AP000251.3	RRAD	RP11-147L13.14	SLAIN1	SDCBP	RP11-418J17.1	ADD3	SPCS3
ABAT	SERPINB1	MED31	YWHAH	PELI1	RP11-514O12.4	AE000662.93	SSBP4	PARVB	RP1-111C20.4	OSBPL5	CTD-2287O16.5
TMEM99	CD28	ZRSR1	GPX7	PLEKHN1	MAP1LC3B2	CR2	SAMM50	IDH3A	LRRC16B	PDE9A	CTA-293F17.1
SLC39A7	RAD51AP1	CLDND1	AC097724.3	BACH1	ADA	RP11-348N5.9	CTD-2020K17.1	RP3-473L9.4	PTGER1	ADAM10	SLC7A1
PPARA	MIS18BP1	TLL2	DAAM1	UBE2D2	CXCL10	MARK3	SYT11	MIR3945HG	FAM118A	SSBP4	ZNF121
PBLD	EYA2	RP11-563J2.3	F2RL2	SLC14A2	FMNL2	LINC00309	PDAP1	MSR1	ANKRD12	SEC62	ZBTB1
NIT1	RPS3A	GNL3	NXPH3	TRG-AS1	CCNH	BRCA2	SLC6A6	ZNF124	RP11-156K23.3	ABI2	ITFG2
PCOLCE2	PYGL	ARRDC5	AP3M2	MYLPF	RNF145	RPL5	RANGRF	C17orf49	CLK4	CLASP1	ZCCHC7
GALT	GBP5	BCL9L	S100A6	PHACTR2	GRN	CDC25B	RPS21	ZNF366	NOP58	RCBTB2	TRAK1
NABP2	FSCN1	IGLV5-45	COPS8	POLR3K	TRAF3	AP000476.1	HMGN1	TMEM9B	JAKMIP2	LPP	HNRNPH3
ACO1	RP11-212I21.2	FAM101B	MDFI	HNRNPA3	TMEM217	MKI67	H3F3C	TNFAIP3	STRAP	C16orf52	ACTR3
DDX49	MBD2	HIST1H2BH	AVPR1A	SLTM	RP3-369A17.4	IGHD	IL4R	CTBP2	PCBP1	CRBN	EPOR
BAG2	TAOK3	KDM2B	MYO10	SAP18	MBOAT7	FAM69A	PPP1R14B	N4BP2	RNF139	RBFOX2	NFX1
TSFM	TMEM87B	KIF21B	FABP5	RSL1D1	DENND4A	PRDM8	RPL14	FOSB	GRAMD3	PPP3CA	VCP
IVD	C12orf4	CTB-25B13.5	HAPLN3	AC137932.4	NAP1L1	ZBED6	RANBP1	DISC1	HSPA4	CHMP5	RP11-16E12.1
RTKN	RAPGEF1	HNRNPDL	KCNQ1OT1	KIAA0040	HOXA1	EIF3A	RPL4	NOTCH2	RPS6KA5	SON	EIF3C
TTC38	RHOB	DHX36	CCDC92	CTA-293F17.1	GPR65	CTC1	RPL39L	AMPD3	TRA2B	CPT1C	ISCU
TMEM199	ARHGEF2	PLEKHB1	TRAK1	RP11-245J9.4	STAT1	CRACR2A	ANP32A	FCHSD2	RP4-593H12.1	ATP8B1	RNF34
MINA	CHMP5	MAPK1IP1L	HEY1	EHD1	RP11-16K12.1	NOC3L	KATNB1	ZNF812P	TRIM62	ARHGEF17	SLC12A6
TJP1	CLTC	ZBTB38	LURAP1L	PDE4A	SFTPD	RP11-15J22.8	FAM64A	FBXO34	TDG	RP11-345J4.3	MZT1
NUDT16L1	AC011899.9	ELOVL5	TBXA2R	ORAI1	RP11-426C22.8	CBWD2	TNIK	SNX2	LINC00299	IFNGR1	EFHC1
FOXA2	MB21D2	VILL	HP1BP3	TMEM87A	PGLS	LPAR2	E2F8	ATF5	SRRT	WTIP	ARID4B
SERPINA3	PDE4A	IGKV1-6	IL1R1	ZNF589	TFRC	XRN1	CDKN3	USP53	TRIM39	RP11-355F16.1	SRPRA
RP11-12G12.7	TSPAN14	RP11-305L7.6	CAP1	COMMD7	CD1A	ZBTB40	C19orf66	SLC9A9	CEP126	ARHGAP5	FARP2
SLC17A4	TPD52L2	CHST6	BATF3	SEPW1	TMEM106A	LTA	MICAL2	DDX5	ABHD17B	NCKIPSD	LINC01473
SLC39A14	CRTAP	GABPB1-AS1	OSBPL1A	LL22NC03-86G7.1	PRKAG2	LINC00342	SATB1	INSIG1	DGKD	NUDT14	CDK11A
CHD1L	TOR4A	RP11-348N5.7	LSAMP	TSC22D4	BCL2L14	HTR3A	TPM4	KMO	SIRT2	KMT2E	RP11-212P7.2
ACSS3	PRR13	CH17-262H11.1	IMPDH2	MAP4K2	THAP9-AS1	RP11-552F3.9	NUP98	FSCN1	DUSP11	SEMA6A	CCDC57
ABCA5	ACOT11	GCNT4	PDS5B	TXNDC15	FLI1	E2F2	ZNF79	MANBA	KAT6A	RAVER2	ZDBF2
ACOT8	SARAF	MPRIP	ADAMTS10	ARHGAP11B	ZDHHC7	AGAP2	SHKBP1	ZC3HAV1	UBE2I	CCDC50	ZNF671
MYO6	AHR	EIF5	ADAM33	ABT1	KRT13	RBM4	GLTSCR2	CSF2RB	CASC16	CAPZA2	CCDC189
MUC13	SH3BP1	DDX27	MEOX2	MYT1L	TNK2-AS1	PDIA2	FLI1	DNAJC15	AF129408.17	CARD6	ARPC3
VSIG10	HPS3	IGLV9-49	PELI2	UBE2C	MED12L	LINC00957	ZNF131	MB21D1	ZNF829	FAM155A	TRAPPC1
RCL1	MAP3K1	RP3-508I15.14	CPED1	SQRDL	AP000695.4	RP11-73M18.10	CD79B	PNPLA8	KRT6A	C19orf33	NAT1
SLC39A4	MTMR6	RAPGEF6	HNRNPA0	TMEM200A	CNN2	INSL4	CSRNP1	UBE2F	WNT10B	FES	PNPLA8
RAC3	PKM	LLNLR-284B4.2	BTG2	HPSE	IKZF1	GSTP1	IKZF2	CLK1	CTD-2501E16.2	NBL1	CASP8
HACD2	GNAS	CTD-2371O3.2	ADGRB3	FBXL16	ARID5A	BUB1B	NCAPD3	GNG7	CTC-550B14.7	TMEM50A	RP11-598F7.3
LYPLA2	GBP2	LDLRAP1	CFL2	TC2N	PTMA	RP4-742C19.13	JAK1	FAM129A	CLIC5	RILPL2	MZF1-AS1
THEM6	SENCR	TUBB4B	HMOX2	NPAT	STK10	C1orf132	FNBP4	GPBAR1	CCDC97	DHH	FBL
C1orf53	UGCG	CDKN2D	CPXM2	RP11-404F10.2	STK17B	PARPBP	RP11-284N8.3	GIT2	LY9	EEF2K	AGPAT5
GNPNAT1	DPYD	KLK1	TOB2	CHMP7	CTRC	AC097495.2	RPL17	UBE2E1	SKIL	RPS28	AC022182.3
HLTF	RCOR1	RP11-258F1.1	REN	E2F2	C1QTNF9B	AC062029.1	CHCHD2	SRC	ANKRD20A4	CFL1	CLIC3
FLAD1	CSRNP1	RP11-496I9.1	CAMK2G	PHLDA2	LINC00968	DENND1B	GOLGA4	KPNA2	SYT5	LDHB	PNN
GPLD1	CD58	VAV1	FAM182B	RPS27L	PCYOX1L	CTD-2227E11.1	WDR74	ZNF880	CDCA4	MAP1LC3B	MKNK2
SDHAF3	DLGAP3	EPHX4	LDB2	FAM126A	C11orf45	LINC00861	LINC00342	ARRDC1	USP36	CTD-2081C10.7	ZNF587B
NCKAP1	RPS6KA1	IGHV1-18	AC140912.1	ING3	RP11-117D22.2	OGFOD3	LINC00324	ANKRD37	FAM105A	CFAP74	PHYKPL
MVK	FEZ1	CCDC144A	FOXP1	LRP8	ZNF90	LHFPL4	ARPP19	RPS5	WHAMM	PFDN1	ARL6IP5
ATAD2	BBS5	HIST3H2BB	ETV1	LLNLR-284B4.2	CPPED1	RP1-244F24.1	GTPBP8	MTHFR	MICA	SYT11	FCHSD1
AMDHD1	GALNT7	PER1	MAPRE3	MYO1F	GALNT7	ASH1L	GMIP	SLCO5A1	AC010642.1	DAPK3	NIPA2
AQP11	STMN1	ACTA2-AS1	ZNF677	BRE	FAM72D	RP5-1068E13.7	CHD3	MBNL1	SPON1	BAHCC1	S1PR4
WEE1	MDFIC	B3GAT1	C5orf24	DIRAS3	CFL1	TMEM151A	PPP6R1	LMOD3	RNMT	BCAR3	SRRM1
EPB41L5	CDC42EP2	LRP2BP	ASAP1	ZMYM2	PTGER4	HIST1H2AJ	ILF3	CD93	CTD-2341M24.1	SH3PXD2A	PPWD1
GPATCH4	CDV3	ZNF250	TMC4	RBM39	LINC01504	GRAP2	WDR76	BICD2	CASZ1	ARL4A	ENTPD1
ARHGEF35	APOBEC3C	RAB8B	CEND1	MORN3	MAP3K2	NIPAL3	CDC26	NOD2	ZNF578	ATP11A	RASSF6
ALG14	HSPA6	RNF145	KLHL42	RP3-508I15.21	INHBA-AS1	EIF5B	SAMD9L	PDE7A	MGAT4A	KIAA2026	BTAF1
NUDT9	OSBPL1A	HMGN4	CKMT2	GRAP	FMN1	PHF19	CLECL1	HSH2D	ZNF222	HLA-F	CKS2
SLC4A2	CABP4	HOXB2	TSPAN15	LCTL	STX7	RP11-763B22.4	RFC5	CHD1	IKZF2	IGFBP2	PIK3CD
FAHD2A	OSBPL3	CTLA4	TTYH1	SNX9	TM4SF19	ARHGEF1	CCNL1	GZF1	PXN	STIM2	MTPN
TMEM223	TRAPPC1	METTL15	DYNLT1	ITPKB	SFXN3	HIST1H2AG	FEN1	AMPD2	KCNAB2	LINC00311	IGHV1-69
LIPG	CCDC170	KPNA2	EIF4A2	BAZ1A	ZNF467	CCDC167	RDM1	PPP1CB	RP5-1142A6.8	RNF145	EPC2
MORN2	CATSPER1	HBP1	REV3L	C20orf197	JMJD1C	HAUS3	DNAJC7	MAPKAPK3	WNT10A	FRMD4A	DCP1A
MLLT4	SPG21	ALDH1L2	BCAP29	NTRK2	HS3ST1	MPHOSPH8	NUDT21	C11orf21	RLTPR	RAI14	USP12
PSPH	CASP4	SLC35F3	C2orf81	PSIP1	FZD1	CD247	SDF2	YPEL5	GS1-259H13.2	RP11-547D24.1	EIF4H
AKAP1	BAZ1A	DNAJC9	BMPR1A	RP11-405M12.4	TIAM1	OAZ1	CHAF1A	NDRG2	RP11-407N17.5	ST3GAL2	MACROD2
EGFR	PHLDA1	HSP90AB1	CHPF	RP11-563J2.3	RALGDS	BTAF1	FCHSD1	PHF20	GTSE1-AS1	NR4A1	MAP4K2
CCDC34	TMEM107	NXPE3	SCPEP1	RP11-347I19.7	APAF1	LRWD1	BARD1	RPL37A	RP11-197K6.1	GMFG	ARID3B
ACSM5	SLC15A2	SLC25A26	ARPC2	SC5D	TMEM154	CDX2	TAF5	IFI44L	TREML2	JAK1	ANK3
PLA2G12B	PRKAR2B	BBC3	CAMLG	DDX50	HAPLN3	IZUMO4	MAP2K3	PPP1R12A	MEGF11	SLFN11	HIST1H2BG
TMEM220	SIDT1	N4BP2L1	BCAR1	GOLT1B	E2F7	BTLA	MXD3	VPS13C	LMOD3	DUSP5	ZNF776
IGF2BP2	PMFBP1	TNS4	LAMA5	SNW1	HTR7	PTTG1	SUZ12	THAP9-AS1	SMAD1-AS1	STON1	VPS51
RTP3	RP11-8L8.2	NAA50	FOXL1	CERK	ADAM8	CDNF	GDF11	TRIM38	RP11-247C2.2	SETD5	PHF1
ERAL1	DNAAF1	GRK6	SOBP	RCSD1	GPR157	RP3-453C12.15	DCP2	CCT8	RP11-245J9.6	SCHIP1	ZNF814
GRB14	ZNF330	ACD	EMP2	KIF15	SAMD4A	HIST1H2AL	ERH	NIN	GFAP	PARP14	SRRM2
BOLA1	CSTA	TPSB2	RRAGA	MYO5C	AGTPBP1	RP11-820I16.4	DTYMK	RAB39A	AC144450.2	RCN2	PXK
KIF21A	TSHZ3	FBXL8	GRID1	AC011997.1	RP11-548P2.2	APOBEC3D	UBE2T	BCL10	CLEC4C	RASL10A	POLR3D
PGLYRP2	C19orf60	DDB2	TMEM158	ZNRD1	C1orf56	CTC-529I10.2	MCM4	RP11-331F9.4	CDKL4	NOD1	KMT2A
NOP16	PIK3R6	LMBR1L	NCOR1	AUH	CNTRL	SFTA2	ALDOA	RPS12	PHF24	SH2B3	METTL21A
SUSD4	MGLL	CELA1	SLC6A9	ORC6	AC113404.1	CTD-2017C7.1	SAR1A	RAC1	DPPA5	ARHGAP27	NAA40
ZHX1	SMYD4	CTB-47B11.3	SSC5D	TMA7	UNC93B1	TRAV12-3	TSSC1	XXbac-B135H6.15	ZNF589	HAGLR	HNRNPUL1
RPP25L	RIT1	ADAM23	DYNC2H1	FRG1	TFDP1	AC004510.3	ANAPC16	SRRM1	HAUS3	CTDSP2	SLX4
DSCR8	TIPARP	PRR7-AS1	FBXO8	HNRNPA0	LINC01410	TMEM125	TRMO	TNFSF12	TRIM59	DCLK2	SAV1
CAMK2N1	BIN2	ZC3H12D	PDZRN3	NASP	CTD-2353F22.1	CH507-42P11.7	LSM2	PQLC3	CPNE7	PCMTD1	HAUS3
AC098973.2	PBX3	IGHV3-7	DNAJC18	SV2A	AP003774.4	RP3-329A5.8	NUP88	CTC-479C5.12	MED31	CTGF	HNRNPK
FST	OLFML3	ZNF131	TMEM263	CERS5	ACPP	CTBS	LSM8	GRSF1	AC093609.1	QKI	MIR155HG
ST8SIA6-AS1	SLC20A1	RP11-96O20.5	ZNF667	MYCBP2	RP3-525N10.2	CMTM7	MYO7A	PSMB8-AS1	STK39	ITGB4	TMEM216
LDHD	CEACAM4	MOB3A	SNRPN	P2RX5-TAX1BP3	LY6E	RP11-413H22.2	CTD-3184A7.4	GNA12	ZNF319	SERINC1	TTC3
CROT	FPR2	CNTRL	C6orf48	RNF138	USP12	TRIM73	DUT	MYADM	BZW1	UVRAG	SPPL2B
GATM-AS1	TMEM219	LACTB2-AS1	PIN1	RP11-515O17.3	RP11-138I1.2	CCDC65	BTN3A3	CCDC115	NPIPB11	TNFSF10	C17orf96
PLA1A	RP11-386I14.4	DENND4A	LRP10	HIST1H1B	PEA15	RPS16	ST3GAL5	NAGPA	RUBCN	GRPEL2	RP11-93H24.3
KANK1	SPAG7	2021-09-09	SAMD14	H2AFV	RP11-67L2.2	SNX20	CCNE2	BCL3	RP3-395M20.9	PRTG	ZNF699
SGCE	TMEM206	IGLV2-11	FAM114A1	BEND7	ATG16L2	SSR1	PSMC3	TTC19	LIPE	TAP2	EHD3
AFP	IER5L	RP11-798G7.8	ACVRL1	FHOD1	LYST	WNT7A	TRA2A	TOMM34	BDKRB1	ARID4B	IDO1
PPARGC1A	FZD1	RP11-294N21.3	BOC	AP3M2	NRP2	CLMP	DR1	ZSWIM7	CTD-3184A7.4	NFAT5	SNAI3
ALG8	LRRC39	AC009133.12	TSPAN9	CASS4	RP11-960L18.1	CERCAM	PASK	IRF7	C11orf86	CHD3	ARHGAP27
TMEM150A	RP11-807H22.7	MBP	SHISA2	HIST1H2AL	KCNQ1	REC8	CDKN2C	BCL2L11	ISG20L2	CCDC102A	RHOG
CERS4	MIDN	PKIA	C1GALT1C1L	XYLT1	NOP10	TMCC2	KIF5B	CNDP2	POLR2A	ORAI1	BAK1
COQ9	FFAR4	VSIG8	SLC26A10	IGFL2	HLA-DQB2	RP11-398K22.12	TNFRSF25	GBP4	RP11-713P17.3	RHPN1	SPEN
TMEM82	CTD-2192J16.22	RP1-151F17.1	TRIM13	CTD-2017C7.1	RNASE3	RASAL3	TRIM13	RPL3	BRMS1L	NR2F2	TAP2
CTH	AC109826.1	ST6GALNAC1	DTWD1	RP11-449P15.2	RP11-701H16.4	AIM1	PTPN2	SATB1	CBX7	RRAGA	C9orf40
IFT43	GNG10	LINC00092	CTDSPL	SLC16A1	LHFPL2	ANKRD53	RPL7L1	OSBPL8	RP5-906C1.1	ADAM17	RC3H1
ACSS2	TANGO2	CASP3	FKBP14	AC104532.4	RP11-72I8.1	TC2N	FAU	DHRS9	LINC01598	LRMP	RP5-1159O4.1
CHDH	IKZF1	RBM6	PRMT1	CKAP2L	YBX1	ERV3-1	PPHLN1	ARHGAP27	OPCML	RAB11B	MREG
LRRC61	CORO7	ETV3	LL21NC02-21A1.1	FAM201A	NUDT1	TCP11L2	C14orf80	NRIP3	ENDOU	PKD1L1	DEF6
DGAT1	OSBPL8	RP5-1142A6.8	NOSTRIN	CEP120	KCNJ2-AS1	VSIG8	UBE2B	REEP4	RP11-244F12.2	ANKRD50	LINC01136
BAIAP2L1	MX2	RP11-277A4.4	TMEM200B	ZNRF1	AC005264.2	RP11-699L21.1	ZNF600	LRRCC1	CTD-2574D22.7	C15orf39	RP11-568N6.1
TRIM24	AHNAK	MYLPF	ATP10D	SRGAP3	IGFLR1	GRWD1	PPP1CC	HN1	CTC-350I8.1	2021-09-07	SFMBT1
PANK3	UBXN11	MYOM2	TCTN1	GPR18	EIF4A1	MFSD9	KANSL2	BIK	HOXC5	CDIPT	SHCBP1
C2orf82	C19orf38	LA16c-358B7.3	FAM65C	WBP11	RECQL	NFKB2	ZWILCH	SLC5A3	LINC01219	SFXN3	FAM214A
ST20	SLC16A6	ABCB9	SOX13	ZBTB24	VILL	HIST1H2BE	FANCD2	IKBIP	SLC17A7	NUMB	LINC00954
MTMR4	COL4A2-AS2	DUSP26	KITLG	CCDC66	RP11-110I1.13	PM20D1	MIF4GD	LSM7	RP11-768B22.2	RP11-405M12.3	ZNF791
GNG12	PPM1N	RP11-166O4.6	METTL9	JOSD1	RP11-486I11.2	SAMD3	KIF14	CMTM3	TCP1	NUDT4	SLC7A6
KLB	MEF2A	GCH1	R3HCC1	PREP	SLAMF7	RP11-109G23.3	FAM111A	LY9	RP11-23P13.6	NETO2	SLC2A11
MGAT4B	CCSAP	MIER1	SLC45A1	ACP6	SLIT1	IGHV3-49	SBF1	SMDT1	LINC00694	IGF1R	ZNF35
TMEM161A	AIM2	RP11-544A12.8	LINC00882	HEXIM1	CTC-260F20.3	RP11-111F5.3	LINC01116	FAM65B	NHLRC4	RP11-187O7.3	SP140L
PIGR	UBALD2	FCRL3	DSE	UBXN10-AS1	ARHGAP26	RHBDD1	MMS22L	NCR3LG1	HIVEP2	SYNE1	CTR9
RITA1	SLC29A3	NLRP7	SCRN1	ARHGDIA	RP11-830F9.6	CHD7	PTPN6	MAFF	GUCY2D	SVIL	H3F3B
AMT	TMEM70	GRIK4	FAM63B	HMSD	PHF19	SP140L	SMG6	TMEM120B	CTRL	ERF	REXO1
CECR5	LINC01506	AMPD1	TOX2	ZNF184	MAML3	DNAJC24	ITPKB-AS1	OPN3	CFAP157	AP2B1	GIT2
ABCG5	PIAS1	MBNL1	NCALD	DLGAP1-AS1	AKIRIN2	SLC25A36	IK	SCRN1	COL23A1	N4BP2L2	DUSP4
H6PD	CTBS	AC010642.1	MRPL32	FAM49B	LL22NC03-86G7.1	NDEL1	VILL	SNX30	GRIK4	SLC1A4	CTSH
SHROOM1	FOXO3	HSPA13	ARHGAP44	KCNK12	DENND1A	AC002306.1	SMG1	DENND1C	CTD-2357A8.3	PRR29	CH17-373J23.1
SMIM24	HPS5	BTBD11	CTNNA1	PM20D1	RBBP8	PLK1	FBXO7	TMEM206	AP1S3	CMTM3	P2RY6
TMEM57	TK2	TOPORS	HLX	MAPRE1	USP36	ZCCHC11	CLK4	FBL	LLNLR-284B4.2	C12orf57	INTS6
FAM8A1	DCTN4	HIST1H2AG	FADS3	HNRNPUL1	AMPH	XCR1	CCT7	THOC7	UIMC1	ENDOU	DUS2
CPN1	LFNG	HIPK1-AS1	ARGLU1	HIST1H2BH	RAB7A	RP11-440L14.4	ARPC1B	VPS41	ZNF540	VEZT	CBX7
NAGS	HLA-A	RP11-25K19.1	DNAJC27	INCENP	CHRNA10	HNRNPUL1	CARS	PLAU	ZFP57	ALPK3	TGFBR1
SPRYD4	MICAL1	LINS1	UGGT2	CCDC59	KSR1	HBB	BZW1	ZMIZ2	ADSS	PRKD1	SMARCA5
LRRC42	ZC3H12C	HIST1H2AE	LHX2	ANAPC15	RAB21	MPZL3	STMN1	NANS	CYTH1	GSTP1	PPP2R2A
PAQR9-AS1	ADIPOR1	SLC26A4	SPON2	PKMYT1	C7orf33	CTD-2035E11.3	USP20	UNC119	TMEM229B	DMWD	BMS1
RP11-140K17.3	RPL21	CARNS1	SPTSSA	STX11	DISC1	XXyac-YRM2039.3	TCF7	FRG1	GBP3	VAT1	SAMD4B
AJUBA	SH3BP2	IGHV6-1	FARP1	KIF11	HDAC4	CTD-2012K14.6	DNAJB14	CEP170	CHRNE	WDFY1	CLNS1A
CEACAM1	PHTF2	ZNF10	FAS	ZBTB43	CD84	HAR1A	WDR46	CTNNBIP1	ST8SIA4	DHRS3	CCDC77
C2orf47	CCDC28A	SESN1	PLEKHO1	EXOSC1	APOBEC3C	LRP2BP	PPP4R3B	AC010976.2	DDX27	EIF4G3	EPB42
CYP51A1	TMEM236	RP4-798A10.2	TSPYL1	PLGRKT	MYLIP	FAR2	RPL3	CBFB	ZSWIM4	VOPP1	USP34
COQ10A	GNB1	RP11-381K20.2	PPP2R4	STX1A	RP11-802E16.3	MFSD14A	SYF2	PTP4A2	HNRNPA1L2	MIRLET7BHG	UBE2J1
KDELR3	ITGA9	SERTAD1	EXTL2	ANKRD36C	CTB-55O6.10	ERICH6-AS1	MED28	ZFAND5	TTLL10	YWHAB	KRAS
F11R	APOL4	RP11-166P13.4	NFIX	MTERF4	MAT2A	RPL31	VTI1A	LINC01504	CNR2	SLC26A2	RBM12
RABEPK	TXNDC16	RBM5-AS1	ITIH5	IFFO2	CEBPE	ZNF70	ENSA	DNMBP	RP1-244F24.1	TBCD	SAMD9L
SSX2IP	PNPLA6	CTB-55O6.13	RP11-59C5.3	NFATC2IP	C20orf197	CLEC1B	ZNF276	FTCDNL1	ZNF69	RP11-322E11.5	RNF41
AC009403.2	IFI6	RP5-1042K10.10	IFI27L2	ADAM10	FCER2	LCORL	ANKRD36B	AC079767.4	REEP4	PLK3	ZNF14
SNX7	TBC1D14	PARM1	CTD-3252C9.4	CTD-2012K14.6	IGHV4-28	CD5	CTB-25B13.5	EIF3G	R3HDM4	LRRC49	ZFP30
ADSSL1	NSL1	PSMA3-AS1	CCSER2	CDC37L1	C17orf107	MXD3	TSC22D4	CCR2	MUM1	SREK1	CTD-3222D19.8
SHBG	MAP2K3	RP11-437B10.1	NOL3	HERC5	RNF122	CCDC144NL	KDM2B	TMEM107	GTF2B	PDE8A	CREBRF
CYP4F12	GPBAR1	RP11-407N17.5	SEMA3C	CLP1	AC004069.2	NOMO1	RNF213	NFKBIZ	MTRNR2L4	RP11-553L6.5	ADAM8
PCSK6	HECA	DQX1	CBY1	FXYD7	RP11-186B7.7	B4GALT7	PPP4R2	PTK2B	EIF5A2	APOL1	EHD1
TRIM55	RNF141	WDR47	VGLL4	ASTE1	RP11-1149O23.4	GOLT1B	STAT5B	NUDT21	RP11-932O9.7	UPF3A	LINC01588
FNBP1L	MAML2	ATP8B2	ZFPM2	ADSS	KB-1254G8.1	POLR3E	LRRC8C	TAF10	RP11-63M22.2	MARCKS	AES
MEST	DTX2	HNRNPLL	APBB1	CENPH	RP4-736H5.3	HIST1H2BN	PSMB6	MYCL	FAM209A	HS3ST1	ENTPD4
PLIN5	RP11-1017G21.5	TSHR	BTNL9	CDC20	RP3-473L9.4	MARS	MDM1	FCGR3A	SPRR3	EEF1A1	TNFSF15
RP11-706C16.7	LIMK1	RP5-906C1.1	REEP3	DDX60L	VENTX	SMARCA5-AS1	SLC7A1	RFX5	ANKRD34A	KB-1466C5.1	RRP7A
LINC01006	RAB5C	DPP4	COMT	DGUOK-AS1	REEP4	SCN2A	ITM2C	SNX5	NABP1	MPP3	CBX6
CLDN15	NANS	ZNF121	CTD-2135D7.5	SMG1	MAPRE1	RP11-495K9.3	STARD7	PTPN7	RP11-769O8.1	TGFB1	TCP11L2
ANXA13	KIAA0226L	PAFAH1B1	GJA5	CACNA2D4	DLG4	HRASLS2	STK39	PIK3R5	ADRBK1	CASP10	MEPCE
RALGPS2	ETNK1	CHST12	ZBTB20	SLC41A1	ADPGK	GZMM	BZW2	SH2B2	RP11-734K2.4	B2M	EXOSC6
RP13-650J16.1	DAZAP2	NTRK2	FUS	KRR1	TNFSF13	IL26	ZNF92	PDGFB	BORCS5	RP11-781A6.1	MED10
GCKR	TSPYL5	IGLV1-47	SH3RF3-AS1	CD8A	C10orf128	GHRLOS	TMEM170A	PELI1	GNL3	RALA	UNC13D
TTC32	RELT	RNGTT	APCDD1	ARL6IP1	GZF1	CTD-2031P19.5	ABI1	FAM210A	ECD	KIZ-AS1	MX2
HMGCR	ADGRE1	FBXO33	BCL6	GPR108	TMEM158	ORMDL3	KIF22	GLTSCR2	BTN3A3	CDA	HNRNPU
DPP4	GIMAP5	CPA5	LINC00960	SMARCA2	FAM214B	ITFG2	ZC3H18	RP11-61J19.5	MED6	JUN	UPK3BL
TOP1MT	ATM	IGKV1-5	PPP1CB	FAM19A1	HVCN1	DDIAS	BRD9	GLDN	ENC1	KMT2A	SELT
PC	RHOBTB1	COQ10B	CCL8	RP11-305L7.6	CHST15	EIF3L	DLEU2	ST3GAL6	SEZ6	IRF9	THG1L
FNDC4	SEC11A	IGKV2D-29	VIPR2	SMARCA5-AS1	WDR17	NRDC	ZNF880	FMNL2	JMJD7-PLA2G4B	RAB6A	WASF2
CPT2	ATG3	RP11-463O12.3	CLDN11	APBB1	RP11-93B14.9	STT3A	ATG16L1	USP32	DNAJB14	SIN3B	PRKD2
SNAI2	MT1F	RNF139-AS1	ZBTB38	RP11-384C4.7	TRAPPC5	TRBV28	ARHGEF39	UBXN11	FCHSD1	FCGRT	PHKB
SRD5A1	HES4	TMEM170A	PCGF2	DDX27	DCP2	RP11-415F23.4	RNMT	ST18	RP11-247L20.4	C5AR2	ZNF93
F11	SLC2A8	SMPDL3B	BACE2	PIK3CD	RNASEK-C17orf49	FA2H	CLNS1A	GPATCH2L	RP11-48B3.3	FADS3	TIGAR
BCAM	SNHG12	BFSP2	PDZD2	RASA2	RP11-542M13.3	NPIPB11	TMEM248	DCP2	RP11-83M16.5	INPP5A	MPG
PLGLB1	CLEC5A	RP11-50I19.2	LIMS2	DNMT1	SNX2	PIK3IP1-AS1	HNRNPA1L2	POU2F2	CD5	RP11-557H15.4	HELLS
TRIQK	CHMP3	DIAPH1	FHOD1	ASCC1	M1AP	IL2	RPS9	WTAP	PAQR6	MLLT4	TDP1
DNAJC22	IFIH1	RICTOR	TPT1-AS1	PEX2	SLC22A4	PIK3R5	PRKACB	NFKB2	RAB11FIP5	SAMD9L	ZNF549
DNAH14	PLCL1	AC109826.1	MBTPS1	ST8SIA1	MAPK7	RP11-343H5.6	RP11-115C21.2	VHL	RP11-73K9.2	FUS	ZC3H8
BBOX1	LINC00847	PIK3CD	ZNF135	LSM1	SLC6A7	UBE2H	AC147651.4	FIBP	SYNGR3	RCN3	KLF13
LMO7	C10orf11	CD19	MYO1D	GALNT10	EEF1G	ST6GAL1	C20orf196	ERP44	RP11-589P10.5	RP11-490M8.1	ADAMTS6
ABCC2	FLII	FBXL3	KCTD10	GCSAM	CTC-479C5.12	SEC61G	CCDC134	EIF2A	CTD-2095E4.5	APBB1	STAMBPL1
SARDH	PIK3CD	FBXW7	PTPN14	RIOK2	LAMTOR3	GLS	CLP1	UQCRC2	2021-09-09	RGS12	HNRNPM
ZNF444	SNAPC1	OBFC1	BVES	SMU1	GAS2L3	EIF5	DCTN3	MED13L	CD300A	PRND	FAM184B
PHYHD1	GYG1	TPSAB1	HAS1	GSTM2	ERCC1	ELFN1-AS1	AGK	RP11-443B7.3	COMMD6	NFIA-AS2	ZNF250
COA7	MFSD14B	RP1-29C18.10	EEF1A1	ZNF791	CTD-2555A7.2	CDRT4	BLM	AGTPBP1	ABLIM1	SMOX	KCTD5
CNKSR3	IFFO1	SRPRA	CLDND1	GLIDR	CCNI	PPP1R2	LBR	MYCBP2	SLC34A3	GPR85	NR3C2
CLDN12	RP11-76E17.3	ZBED4	LIX1L	RP11-166B2.5	HSPB1	GSG2	PRPF31	KHDRBS1	ADAMTS16	ETS2	ANK2
GLTPD2	PMAIP1	HTRA4	CDH26	LRCH4	TSKS	RP4-816N1.6	CASZ1	TMED3	HIST1H3J	ANKRD26	ITPKB
CLGN	LINC00877	RP1-111C20.4	SPTBN1	UBE2T	HAUS8	KIF21B	XXbac-BPG299F13.17	GOLGA8R	DDX4	TCF15	GALNT10
TRPM4	TMEM60	RP11-388M20.1	C14orf28	LUZP1	NDEL1	TRAV36DV7	TTC19	CD226	LINC00640	RP11-532F6.3	ANP32B
APOF	HIPK3	AC241377.2	DUT	NIM1K	AC079767.4	RP11-223C24.1	CASP1	LACTB	RP11-667K14.3	S100A10	SLAMF1
RP1-60O19.1	SLC3A2	RP11-51J9.6	POLR3D	ZNF571-AS1	PKNOX1	RP11-77H9.5	RPL11	FZD2	LINC00618	ABO	SRSF4
MEIS2	ZBTB4	TRABD	FAM195B	MAPKAPK3	RP11-6I2.3	TXK	GRK6	AC090498.1	CTC-260F20.3	PTK2	BPTF
TINAG	MVB12B	RP11-350N15.5	ABTB1	AF131217.1	KLHL8	WFS1	NOLC1	HENMT1	ATP1B3-AS1	ZMIZ1	TP53BP1
NECAB3	KIAA0513	CTD-2012K14.7	HOXA3	CSK	RP11-84C10.2	IRF7	PSMG2	GIMAP4	RP11-348N5.9	RIN1	CD40
PRKAA2	PTPN1	RNU12	KIAA1755	SAMD9L	RP5-1050D4.5	PLCL2	N4BP2	PARM1	ZSCAN10	SRL	PSIP1
AGXT2	CCL23	IGKV1-9	TMEM184B	NIPAL4	NPTX1	RPS13	RBM15	RP11-1000B6.3	PTPN12	KCNQ2	SPDYA
CLYBL	RAB21	NOMO2	PRKRA	HSPA1A	CLCN1	BZRAP1-AS1	RPL15	BCL2	AC113404.1	HABP4	RP11-442H21.2
AASS	CKS2	S1PR2	MATN3	FANCD2	SPATA12	NCR3	EXO1	PHLDB3	RFXAP	C5orf56	PACS1
MOGAT3	EMB	TDP1	CACNB2	RBM14	RP11-156K13.3	BAZ2A	METTL8	CXCL11	ENPP5	SLC14A1	NABP1
PKLR	VPS26A	AC009473.1	C17orf82	ZNF257	GALNT3	DENND1C	SMARCA2	RAP1GDS1	BNC2	CARD19	SH3YL1
UGT1A1	RP3-393E18.2	GPCPD1	CRK	MED27	RNASEK	ARHGAP11B	NDUFV2-AS1	PSMA6	ATXN7	CTDSP1	LSM14A
MPP6	PPP1CB	CCL4	PHYHIP	TOPORS-AS1	DCK	MLEC	ZC3H15	AP001059.7	VAMP1	GLT8D2	EXO5
DRAIC	FAM53B	MED17	IFT43	RPL41	ITGAL	HMGN4	POLH	SLC41A2	LTK	CDKN2D	ARID4A
LINC01018	RP11-483P21.2	TAF1D	NRARP	CLPP	TIFAB	IGHE	BORCS6	C4orf33	CCDC136	ABCD4	SGTB
ELOVL2	ITPRIPL2	SNURF	RASA4	FAM64A	TMEM51	MED26	SERPINB1	MYOF	TRAF6	CMIP	SENP3
SLC6A1	S100B	RP11-649E7.5	RAB31	RP3-508I15.14	VAPA	PPOX	CYTH1	LINC01374	MARK2	PHC2	TRAF1
CIART	ERP44	RP11-158M2.3	SYNGAP1	TRIM46	PDXK	RP11-17J14.2	CEP120	GBGT1	RBM14-RBM4	ZMYND8	ERC1
HOOK1	GPATCH2L	PRR5L	CCBE1	NCAM1	ATP6V1H	CARD8	GINS1	RFTN1	CTA-243E7.4	RP11-663P9.1	CCR2
PAQR9	NUDT1	DNAJB4	ARL2BP	SYT11	CTD-2319I12.2	RUNX3	ASXL2	TNFRSF14	TRIM46	CAMKK1	PLEKHB1
ERICH5	B3GALT4	LCTL	CMTM3	GOLGA7B	DNAH17	PAQR6	COPS8	C1QBP	RP3-508I15.14	HSPA12A	DOK1
RDH10	TANK	AC026202.3	TMEM51	CORO7	ATP5EP2	PHIP	NMI	SIRT1	ZNF496	CTD-3157E16.2	CEP152
UGT2A3	DCLRE1B	ERICH6-AS1	TRPC1	SLC25A26	CSRNP1	FAM218A	DCAF11	PAPD4	VAV1	HAS3	HLA-DQB2
MPDZ	CLLU1OS	CASP10	SNAPC3	RANGRF	TPTEP1	CTB-55O6.13	DCTN5	BTBD19	GYG1	NPY1R	ENTPD7
TRIM16L	PARP14	AC002331.1	RP11-181E10.3	CHST2	CCL23	SNRNP70	CAPN1	TLE3	RBM15	INTS6	ZC3H7A
PCSK9	NPTN	NPIPB5	DACH1	MBNL1	RP11-849F2.7	RP3-508I15.14	NSG1	ARF5	NCALD	FILIP1L	AEN
ACY3	SUSD1	BZRAP1	CRYZL1	RP4-800J21.3	ICAM4	PRMT1	LARP7	AC061992.2	RP11-50I19.2	NRGN	ZNF668
LLGL2	ROCK1	RP1-67K17.4	NGRN	TRMT6	CYB5D1	RP1-43E13.2	CSNK1D	COL9A2	KLF3	BNIP2	ZNF721
CAP2	RIN2	RP11-357H14.17	NFU1	ATF7IP	RP11-8L8.2	BORCS5	FAM110A	NIPSNAP3A	LYSMD2	GPAT2	TRIM62
SLC22A9	KIF1B	RP11-53I6.3	ZNF641	RPIA	LATS2	HSPA5	RPL18	LIPE-AS1	ABCB1	ATP1A1	TMIGD2
ELOVL6	BEST1	RP11-493L12.4	C1orf216	PIM3	LTB4R	RP11-326G21.1	ATP5L	SPG21	DOK1	LINC00152	LPCAT1
SOWAHC	SLC25A36	GFPT2	KCNQ3	RGPD3	HLA-DOA	PVRIG	PPM1M	CARD8-AS1	RP11-727F15.12	ZFPM2	GPR157
RBKS	RP3-460G2.2	KATNAL1	ARSJ	RLN1	SAG	RP5-1171I10.5	CTB-152G17.6	MKL1	THAP2	SYN2	ANO9
NT5E	PDPN	CTC-503J8.4	CHST14	RNASEH2B	RP11-10J5.1	SYNGR1	RANGAP1	TRIT1	DHX8	GCC2	CNN2
CENPV	SDSL	SFMBT1	C1orf123	SLC25A38	RP1-159A19.4	SH3TC2	ANKRD37	RNPEP	AKIRIN1	MMP15	PRKRIR
FAM3B	P2RY11	IGHV3-73	SLMAP	KIF23	RP11-490O6.2	EXOSC1	EXOSC8	CTNNBL1	NECAP1	MARK3	NLRC5
ACBD4	TNKS2	AC092301.3	DOCK6	RP11-437B10.1	SIRPD	RP4-635E18.7	RPS13	NUP98	NXF1	PMEPA1	ILF3
BOK	CCDC115	KLHL11	LGALSL	CRY1	RPS6KA1	KCNK15-AS1	FAM49B	CTD-3252C9.4	LINC01260	ATL3	HMBOX1
GUCA2B	ATP6V1D	IGKV2-29	NCKIPSD	PADI4	PNRC2	MRPS34	DDB2	C17orf107	FCGR3B	USP22	WEE1
DSG2	ATP13A3	RP11-156E8.1	PPP1R15A	FBXO5	CSF3	EML2	ERV3-1	UBE2I	MTF1	MLLT6	ITGAE
RP11-680F8.1	LINC00520	RP11-305L7.1	PARD6G	VCP	ARAP2	HIST1H2AC	ITPRIP	SERP1	SKI	PTK7	RALGPS1
FOXA3	AGTRAP	HIST1H4B	CPM	NINJ2	TMEM91	RP11-398C13.6	CERS5	PAPOLG	AP001046.5	PHC1	PLEKHG2
CFHR4	VPS13C	PCNX	SIX1	TK1	MAP1LC3B	FBXO16	CKAP5	SFT2D2	DRAXIN	RHBDF1	REC8
SLC47A1	DISC1	CAPN10-AS1	N4BP2L2	SRPRA	SLC12A6	VAMP1	BTG2	SLC46A3	UBALD2	ATP10D	LINC00324
GIPC2	TSPAN33	RHEBL1	RAB6A	TUBA3E	BZW1	NAP1L4	GTPBP4	RPL24	LINC00869	GPR3	EVL
2021-03-01	ATP6V0A1	AP003419.16	CREB5	EML4	RAP2B	PRKCQ	HNRNPA3	MVB12B	RNF145	FCHO2	RP11-191L17.1
PANK1	UBE2E1	ODC1	AKTIP	RRM1	KRT6B	BBC3	PSMC3IP	DNMT1	C15orf57	CTDSPL	ASTE1
ARHGEF26	RIPK3	ZNF222	COL21A1	RANGAP1	TFCP2L1	SLC15A2	ACTR1A	FOXN3	GPRIN3	ZDHHC14	RBM34
GPR37	FAM102B	RP11-120K19.4	CERS5	U2AF1L4	CTD-3075F15.1	HMGA1	SLU7	PLA2G4A	LMNA	BDKRB2	UTRN
XYLB	MAN1A1	MIS18BP1	PPM1L	CBX5	RP5-1185I7.1	ZNF350	DIAPH3	ALCAM	LINC00964	SRSF4	SLU7
SLC30A10	SIAH1	HERC1	PAWR	PRR13	PIK3R6	NUDT4	CTDNEP1	ADPRH	CTC-232P5.1	HOXA9	GNB5
AC004862.6	GEM	PCNXL2	CLTB	VAMP1	VPS37C	CENPK	BAX	LMNB1	FNDC9	RPS6	ETF1
SYNE4	OSBPL11	RNMT	UGCG	CLEC2B	TMEM236	FSD1	CABIN1	CEACAM3	ZNF132	WDFY3	DNAJC27
SFXN5	CTD-2376I4.2	LINC00158	ACTR10	TUBB4B	WBP1L	RPL14	HDAC1	DEPTOR	RP11-73M18.10	TDRD10	FAM92B
PACSIN3	APPL1	TMEM102	SON	NAA50	RP11-331F9.4	DDX39A	EIF3A	GBP5	RP11-600F24.7	ZFP36L1	APOD
MYH14	ZFP36L1	RP11-327F22.2	RSRP1	RP11-596C23.2	CCDC26	SYCE1L	IP6K1	ATXN3	ZNF280A	BPTF	HIST2H2BE
ABCG8	XPO6	TXNDC15	STX2	PARVG	WDFY4	RPS27	RNF139	FAM72A	RP11-395B7.4	LRP10	TIPARP
LGR4	CASS4	IGHV2-26	TMEM87A	XXbac-BPG299F13.17	LYSMD2	WDR86	PRIM1	ITGAM	PCNXL4	KIF1C	PDCD4-AS1
CLDN14	TBC1D22A	HSPA1L	TNFRSF1A	ZNF286B	RAP1B	ISL2	USP16	MAP2K3	RP11-589C21.6	RP11-181E10.3	ACSS1
CYP4A22	TVP23A	MSI2	COMMD6	NEBL	RP11-284N8.3	AC007950.2	RLF	KCNK13	TOPORS	OSMR	ZSCAN18
LIN7A	CTA-384D8.34	C11orf63	SLC25A12	DGCR5	CTD-3203P2.3	RP11-770J1.4	MRPL10	SLC25A24	VASP	TRA2B	TRMT44
MESP1	NBPF19	NFATC2	ITGB3	ANKRD10	RARA-AS1	DDHD2	ASTE1	STARD3NL	CRYBB2	AP2M1	B4GALT1
TLCD1	MRAS	SP140L	SERTAD3	SLC25A19	CTD-3214H19.4	XKR8	SSR2	ROGDI	RP5-821D11.7	AC005042.4	RMI2
LAMA5-AS1	RP11-1080G15.1	RFX1	ADCY6	AIP	CTC-203F4.2	CYFIP2	CLDND1	CLEC1A	AC018816.3	TPGS1	ZNF124
GDA	CD47	TNFRSF13B	PPP2CB	TNK2-AS1	CTB-41I6.1	MB21D2	LINC00954	TLN1	VSTM2L	MINK1	ZNF614
TMPRSS6	DENND3	PRMT2	AP2A1	CNBP	SENCR	CTD-2313J17.6	TP73	SUSD6	IBA57	NIPSNAP3B	IWS1
SHD	PLK3	RP11-172H24.4	FRMD4A	CTD-3184A7.4	COQ2	RP3-455J7.4	RP11-894P9.1	WAPL	DNAJC27	KRAS	ZNF460
OTUD7B	RNF19B	PDE4A	ERH	XCL2	NFAT5	HOXC6	PRR14	MX1	AC245100.1	PSMB8-AS1	ZFYVE27
ALG1L	MATK	SLC41A1	TNFRSF12A	NSMCE3	SERTAD2	RNF126	TFDP1	TNIP2	PRDM1	CPM	TAP1
MARVELD2	ELL	NCOR1	NRSN2	NUP37	STAT5A	RP11-381K20.2	TMPO	RP11-196G11.2	ING3	C19orf43	CXXC1
SGK2	PTEN	BZRAP1-AS1	HOOK3	IST1	P2RY12	EEF1D	LUC7L	MCEMP1	PER1	AKTIP	U2AF1
RP11-49I11.1	ANXA2	SUSD3	ADD3	DBNL	IL17RA	FBXO32	RPL35A	NOA1	CTB-114C7.4	RFTN1	MED30
GRTP1	PLAGL1	RBM5	NXPH4	GXYLT1	LACC1	ERO1B	HNRNPL	LIPA	AC004510.3	MTRNR2L8	ITGA4
FAAH	IL15	GTF3C1	SERINC3	AL356585.2	LKAAEAR1	PELI1	C1orf56	RNASEK	RFPL2	STK25	CCNT1
GLYATL1	SNX30	SLAIN1	ERLEC1	ATAD5	ADPGK-AS1	BSPRY	HMGN3	TRABD2A	FAM167A	TTYH2	SIPA1L3
SMOC1	SERPINB8	AC010761.8	IFIT3	SMAP2	TRIM69	HLA-B	MALT1	MBD2	RP11-44N11.3	OIT3	KDM5A
ACOT12	EIF4EBP1	RP11-245D16.4	ITGA10	CCDC28A	TRGV5	SMARCA2	FANCG	RTFDC1	GNAS-AS1	TBC1D1	MAP3K9
TMEM52	GIMAP6	TMCC2	LRRC8A	SYNGAP1	BCL11A	TMED2	GCH1	GIMAP2	CHST10	PDLIM5	QTRTD1
TMEM86B	CYB561A3	JAKMIP2	UNC5B	NPIPB5	LDLRAD3	TSC22D4	GALNT3	NDE1	OTULIN	INTS3	CYTH4
SOX9	MTSS1	RPL17-C18orf32	CXCL14	CCM2	RP11-4B16.4	C11orf85	ZCCHC17	SCNM1	SUPV3L1	PRKD3	CR1
ANXA10	ENPP4	GYG1	SOCS2	PTPN13	ACRBP	TECPR2	SUCLA2	ATP5F1	PER2	PTMS	SNX20
SLC7A9	NENF	RP11-307C12.13	FBXL3	PCMT1	GABBR1	ZNF580	KLHL28	BCO2	BANP	DENND4C	PMPCB
AP006621.5	XXbac-B135H6.15	SACS	HNRNPDL	KBTBD8	RAC1	FDX1	PHF12	MS4A14	SLC13A2	HMG20B	TTC7A
PLGLB2	IL12RB1	PRSS16	ZNF426	RP5-1042K10.10	RP11-463O12.3	FAM65C	MTMR2	FOXN2	AUTS2	RP11-415J8.3	GDF11
PLS1	SLC35F6	ZNF14	ADAP2	CXCL13	RP11-624C23.1	SGSM3	STRAP	ADGRE5	AAED1	FLOT1	XYLT1
ALDH8A1	CSK	PSMD6-AS2	JAK1	DR1	APOL4	SYNRG	HNRNPR	PRR13	AC021188.4	AC046143.3	RCN2
CRB3	BLOC1S6	MGEA5	PPIL4	KCNAB3	FAM124A	JAK3	ABT1	BHLHE40	BOLA3-AS1	HVCN1	ITGB2-AS1
DMGDH	AC147651.4	CWF19L2	TNN	GHRL	HNRNPU	RP11-393I2.4	SIDT1	LMBR1L	NAA16	ADAMTSL2	JAM3
CHMP4C	MARVELD1	C12orf42	TNKS1BP1	DIAPH1	GPAT3	TLR6	HECA	ASPHD2	EAPP	SERTAD4-AS1	SOCS4
PEX11A	G0S2	RP11-712B9.2	EHD1	TBC1D31	RPS19	KCNAB3	VPS4B	H2AFY2	HECA	KCTD10	ORC6
TMEM177	PRKACA	FCRL2	SH3GLB1	MDS2	NUP58	HIST1H2AB	GAR1	RARA	CTD-3222D19.8	WSCD1	ERV3-1
SUGCT	HSPBAP1	TRDMT1	GTDC1	RP11-166P13.4	FOXD1	RP11-348N5.7	APBB1	PNRC2	GOLGA7B	LINC00176	LIPE
FRK	RP11-344B5.2	NUP98	RECQL	HIST1H3G	RP11-375N15.2	RP11-53B2.3	CPSF3L	PRPF38B	CTD-2574D22.2	NDRG1	AAED1
SLC44A3	CAPNS1	IGKV3-15	SNHG23	LRRN3	CYTH4	RP11-1277A3.3	MFSD10	EMB	BCAN	RNF144A	TRAF4
CRYM	RPS13	FGFBP3	TMEM50A	TRA2A	AHR	MIATNB	THUMPD2	SMARCA2	TOR1A	DKK2	C2orf88
GAS2	TRMT1	CENPM	PTPN12	TOPORS	RP5-858L17.1	PRDM15	MIER1	IMPDH1	NIPAL3	BTN3A3	INPP4A
PTPN3	ICAM5	RNF138	HDAC5	CTSV	SETSIP	RP11-598F7.3	ZNF461	TMC8	TAP2	SPAG9	POU5F2
C2orf72	LILRA5	ADPGK-AS1	FAM212B	EXOSC8	ANXA8	RP11-3D4.3	DZIP3	PITPNA	CCDC187	EMC8	EIF5
PNPLA3	CTD-2313J17.6	RP11-290C10.1	NUTM2B-AS1	ZFP57	MORC1	RP11-70P17.1	WBSCR16	COMMD10	AIRN	FRMD4B	PHIP
CNGA1	PSMG2	CCDC88B	PEA15	NFATC1	EIF4E3	PPCDC	FAM3C	PLEKHO2	CDC42BPG	GLTP	RP13-516M14.4
CYP2C18	FMNL1	RP5-1068E13.7	TBCB	FAM177A1	TOR2A	OS9	TNFRSF13C	SOAT1	RP11-209E8.1	HOXD1	VPS13C
SEMA4G	PAK2	TPPP	STARD13	NAPG	PRRG4	APOBEC3F	MITD1	DNAJC5B	DMRTC2	STK10	ZNF708
XDH	SFXN3	FAM53C	TCAF1	ASF1A	SNAI3	RPS24	PTPN11	MDFIC	SLC1A6	MYO7B	SNRNP70
XBP1	ZNF703	ZNF675	FAM229B	XRCC5	SIDT2	FANCA	POC1B	CORO1B	BLM	PCF11	FAM43A
FGFR2	DEK	PRKD3	SEC23A	RMI2	UBE2L6	RP11-637A17.2	ZNF788	SRSF3	TDP1	FAM171A1	ZNF581
CDA	HAGHL	AC015849.19	MLF1	GPN1	TMEM150B	SLFN12L	DTD1	TMEM8B	GPS2	GALNT10	PBXIP1
CGN	SFR1	BACH1-AS1	MEIS2	KATNAL1	RIT1	S100Z	CDK2	NUBPL	UAP1	CCNI	HIST1H2BC
SPESP1	FARP1	SLF1	ACTA2-AS1	SNX25	LAMTOR4	RP11-262H14.4	RAB11FIP1	KLHL8	BRD2	FUT11	CDK13
COPE	SP110	CTA-292E10.6	CTDSP2	CCAR1	MICAL1	SDE2	KLF13	TAF4B	MICAL2	CTD-3252C9.4	SH2B3
STXBP6	TBC1D12	SMCR5	LINC01330	POU2AF1	FUT7	CHIT1	PCNXL2	UTS2	PARD6A	NFE2L1	FYTTD1
MAP7	PPARD	NBEAL2	SNX21	SNRNP40	RP11-672A2.6	RP11-51J9.5	IDH3A	DDIT4	RP11-147L13.15	TIMM22	DIAPH1
RP11-115C10.1	MFHAS1	ZNF699	TMEM173	ATXN7	RP11-472G21.2	GTF2B	TSPO	APH1B	APOL6	RHOBTB2	RNF6
TBRG4	SGSH	BACH2	YAF2	UBR5	CATIP	PGM3	TCAF2	RP11-231C14.7	ZNF699	ZNF362	SH2B2
CYP39A1	ALPK1	CTD-3203P2.3	MAGI2	CDC45	S100A2	SH2D3A	RP4-539M6.22	HSPA1A	BMP7	AP3M2	IGLV3-21
PMF1	VPS29	RP11-563J2.2	TXNDC15	FGF22	XXbac-B135H6.15	OXR1	TMEM216	UBAC2	MLLT11	HDAC5	MAP4K4
SLC25A25	JARID2	ADRB2	RPL39L	LTK	EBI3	SEC63	UFC1	BIN1	SLC44A2	IER2	POLK
RAB3IP	LYSMD2	NCDN	WBP4	ABHD17B	C17orf96	RP11-386G11.5	OTUD4	ADRBK1	CHRNA10	OAS2	RHBDD1
NUDT7	FAM65A	PMCH	LINC00092	LINC01191	SIGLEC1	RP11-298J20.3	FKBP4	LYSMD2	RAB2B	HK1	DHRS9
RUVBL2	C3orf14	BTN2A2	CREB3L2	TMEM184C	PNPLA6	FAM153B	CD47	HPS1	RP11-902B17.1	SH3BP2	RCAN3
UMPS	CYTL1	THEM4	PITPNB	MOB3A	KBTBD11	RBM38	DDX39A	LIPH	RP4-563E14.1	PSMB8	ZNF383
MCCC1	DPEP3	BRD1	CTD-2078B5.2	SUGT1	MEIKIN	AC084219.4	ZNF506	TCHH	LDOC1L	AAED1	FRYL
SNHG25	CDK2AP1	PRKD2	INTS6	ESCO2	RP11-343H5.6	RPL15	POLE3	PDCL3	NBEAL2	JADE1	C2CD3
NDUFAF4	AKAP13	MCPH1	WDR41	SNHG15	ZG16B	RP11-818O24.3	WRAP53	MSRA	SLX1B	CCDC88C	METTL4
ONECUT1	SELL	E2F5	APLNR	CHI3L2	RP11-70C1.1	PRMT5-AS1	BORA	NAF1	ZNF443	PBX2	APOBEC3F
COL27A1	NFE2L3	IGHV3-64	RAP2A	RNGTT	RP11-109G23.3	RP1-148H17.1	GMPS	TMEM156	KDM5A	DUSP18	ST3GAL2
NDUFS1	CCDC151	CNR2	PCDHB4	YIPF5	DLX2	LRRC37A2	N4BP2L2	TFDP1	CCDC88B	TMEM256-PLSCR3	ZBTB21
MRPS2	SLC45A4	HENMT1	PNMA2	RP11-473I1.5	TNFRSF14	RP11-701H24.9	RPL6	KIAA0930	PHTF1	EPN2	ARHGEF39
CTPS1	TAB2	ANP32E	ING1	HNRNPR	ST6GALNAC2	FGF22	RPIA	ARRB1	CAMTA2	BIN3	LMOD3
INADL	BLOC1S1	RP11-575L7.8	RNF122	LETM2	ADPRH	GTSE1	VCP	RPS20	ZNF419	PGRMC2	BIN3
ERH	RP11-514O12.4	GSG2	SLC16A12	NGDN	RP11-443B7.3	THAP11	PHTF1	FIG4	CBX6	PXDC1	IRF2BP2
LARP4	ACTG1	GIPR	ICMT	RP11-10A14.3	RNH1	CLPTM1L	MBP	INPP5B	RP11-22C11.2	WNT2B	EGLN3
PSMD8	PHF11	CDRT4	KCTD11	RP11-818O24.3	ITLN1	AL022341.3	UBR1	TNFSF15	RP11-323J4.1	ANKRD36	RP11-572O17.1
ABCF1	RP3-369A17.4	AK5	FRMD6	RP11-544D21.2	HSD3B1	RP11-167N5.5	CCDC88B	TMEM165	RP11-305L7.6	GNA14	GS1-124K5.11
SF3B4	LY75	MICB	RHOQ	CILP2	RP3-510H16.3	TXLNB	KIF20A	S100A10	AP000866.1	ANKRD36B	GABPB2
SEC16B	LXN	RP11-347C12.1	PNISR	TBK1	AC003092.1	RP11-290C10.1	C17orf49	FKBP1A	RP11-11M20.4	CALU	C1GALT1
NDUFS8	LMO2	AP1G2	RFTN1	UBB	PICALM	RP11-46C24.7	ARL6IP6	PHF19	ACR	PURB	POLH
GOLPH3	RPS24	CTA-228A9.4	PLOD1	LSM7	RP11-426C22.4	ACTA2-AS1	TRAF3	CSNK1A1	IQUB	SERPINE1	MDM1
COQ5	VAC14	CLMP	CYSTM1	MCM2	TGM1	PSME2	SNRPG	FBP1	CTB-55O6.10	PCDHB15	C19orf43
GPR89A	MT1H	MAP1A	PYURF	AP003419.16	EP300-AS1	TSPAN32	PRPF19	MAD1L1	IGLV3-9	VASP	DOK3
IMMP1L	AURKC	ZC3H7A	NCKAP5L	RP3-522J7.7	FER1L6	CCDC102A	RPS24	C6orf48	RP11-572B2.1	MIS18BP1	ZNF207
SLC20A2	DCP2	GPN1	LXN	ATAD1	LINC00431	KARS	ADCY7	OTUD1	PM20D1	SYNJ2BP	RP11-326K13.4
TALDO1	PHACTR2	ERP27	ACYP1	NDEL1	CTC-550B14.7	RCAN3	DYNC1H1	MMP12	CH17-264L24.1	SRSF11	ZBTB20
BMI1	RP11-350G8.5	RP11-707M3.3	LRRC16A	CCAR2	STAC2	CTB-55O6.8	ATG4D	NBN	DFFB	SLF1	IFRD1
SLC26A6	FAM13A	SCRG1	CSNK1A1	TULP4	PPIAL4G	SLC37A1	NECAP2	SET	B4GALT5	RND3	TVP23A
PPP2R1B	ITPKB	AC093495.4	BMPR2	NETO2	SMCR8	RP11-712L6.5	CD2BP2	RP11-147L13.15	PTPN18	NPR3	SYNE3
ERGIC1	MAPKAPK3	EXOG	KCNMB4	ZNF829	KLHDC7B	TEKT4	POLDIP3	SPOP	ARHGEF19	TBCB	CTD-3184A7.4
PAFAH1B3	NSMAF	IGHV4-59	PRCD	CDKN2D	P2RY6	KCNK15	SP140L	OAS2	KPNA2	AAMDC	ARHGAP9
RP3-446N13.5	RPS9	SYNRG	GFPT1	ITGB8	FNDC3B	VCP	RBBP4	SLA	RP5-1068E13.7	FOXP1	GYLTL1B
PCTP	PIP5K1C	ACSBG1	HDAC2	TMA16	HN1	AHI1	RAB1B	ERCC1	CCDC117	PGAP1	ABHD17B
TFB2M	RP11-598F7.3	ANKRD23	FAM234A	CSGALNACT2	RP11-63L7.5	PCNT	PHIP	GALR2	TRA2A	VAV3	PGGT1B
IMPA2	CRYL1	MYH3	RP11-680A11.5	PGM2L1	NACA2	FGD3	METRNL	ANK1	DLEU2	ISPD	RP11-327P2.5
PTPRK	RP11-597D13.9	IGHV5-51	AHDC1	FAM60A	IFI44	CPA3	GMEB2	DTNBP1	RASSF1	TPM3	CSNK1D
NUDT12	CACUL1	C2orf88	PTCH1	ACSS1	NME8	RP11-473I1.5	DNM1L	TTF2	BACH2	CASP4	MAN1B1-AS1
MTX2	DIP2B	ZNF215	CCL19	N4BP2L2	CSK	ZNF233	RPS14	TYK2	NXT1	SLC35A1	JSRP1
RTN4RL2	CEACAM21	ATP8A2	BCL7C	RP11-23P13.6	AC074289.1	RP11-544A12.8	PSMD13	FAM78A	NFAT5	PKN2	ZNF407
SLC28A1	C9orf16	SGPP2	WWTR1	CD8B	FAM210A	INTS6-AS1	FBXW2	TIAM1	NR4A3	MIB1	RP11-894P9.1
SURF4	AAED1	FAM218A	CCDC151	MEOX1	AF064858.6	BET1L	WNT10A	C9orf66	DEGS2	RALGDS	PSPC1
AIMP2	DARS	CHODL	TMEM30A	TRAF5	CPA3	TFEB	RFC2	RNF145	IL23R	RNF11	ZNF324B
SIVA1	SLAMF7	AKAP8	GBP2	KIF20A	USP3	AC093642.3	MAZ	RP11-1398P2.1	SP110	IQGAP1	FOXP1
MRPL33	APAF1	POLH	ME3	POLR3GL	PAPD5	ARRDC1-AS1	ZNF410	TMCC3	EIF3G	HOMER3	CEP19
TOMM70A	WNK1	SF1	SLC29A1	PNISR	RSL1D1	APOBEC3H	SSNA1	AC004069.2	LINC00944	GNG7	PRPF8
MRPL21	MIR3142HG	KANSL2	MAP7D1	EIF4E	ATG7	SEC62	ABHD17B	SLC3A2	ZNF487	HOOK3	IBA57
SLC7A2	RALB	NTRK1	KAT6B	CDIP1	SHKBP1	OSBPL10-AS1	PGAM1	EIF4E	UST	CSRP1	TRIM44
SEMA6A	ANKRD37	IGHV2-5	BMP2	BUB1B	LINC00528	ZNF224	LIMK1	RP11-25K19.1	CTC-203F4.2	MAML2	RP11-83A24.2
ZG16	TESK1	LRP8	RP11-525K10.3	KCTD21-AS1	ST3GAL6	ERC1	JOSD1	DDX27	ZRSR1	CYFIP1	CDC42SE1
TMX2	SSH2	SLC25A12	TNS3	DEDD2	INAFM2	B3GNT9	SART3	FAM102B	CERS5	LIX1L	SUPT16H
DCPS	CLCN7	MAK	GNPDA2	SPC24	TSPAN14	BMP6	IPO9	ARHGAP26	RP11-36B15.1	FDPS	DDX58
ATP5G2	LRRFIP1	DCTN6	KIF5B	THEM4	ADAD2	LRRC59	MAP3K8	CNEP1R1	CTD-2035E11.4	MAFF	ARID1B
GNPAT	ADCY3	SLC35E2	FRY	KB-1980E6.3	UBTD2	CFAP126	RBM14	HSPA6	CH507-513H4.3	ATP8A1	UBE2D2
GPR88	SCAMP1	ZNF600	PWWP2A	LPCAT4	RP11-798M19.6	HOXA6	RPA1	HIF1A	CTC-366B18.2	ZNF791	CIITA
PMPCA	NRIP3	RP5-1085F17.3	TRAF5	C15orf57	COL8A2	SLC18A2	ETV1	RELB	RP11-236L14.2	BCL2L1	PROSER1
GBP7	EPS15	NECAP1	ZNF136	YAF2	PTP4A2	RP11-386I14.4	TRAPPC10	TXN	RP11-679B19.1	ZSWIM6	ATP6V0D1
TXNRD2	PPP1R15B	CDKN2AIP	BCL2L1	PRR11	MUC5B	IL17D	RP11-298J20.3	GALNT7	KB-1471A8.1	PNISR	GMEB2
PARD6B	NCK1-AS1	RP11-48B3.3	ZNF362	MIR9-3HG	CCL17	SEC13	NUP93	RRAD	PRR5	GADD45A	ZNF543
AKR1D1	GSTO1	ZNF350	NUMBL	FUS	RP11-215P8.3	PRELID1	CDK11A	CERS6	UBR1	LRP6	OPA3
RANBP1	METTL22	NR4A1	AEBP2	POC5	ZNF469	EBAG9	ELMSAN1	SLC1A5	AARD	C20orf194	STIM1
RPA3	RTN3	CTC-529I10.2	ADAM9	C20orf196	MAD1L1	TMC8	HP1BP3	MRE11A	RP11-705O1.8	COMMD2	INCENP
COBL	IST1	SMARCA2	ZNF660	OAS3	PRKACA	C10orf95	DDX11	RHBDF2	BUB3	ZNFX1	RIPK3
LYPLAL1	OMG	GOLGA8Q	MORN4	RNMT	ANKRD44	SLC10A7	IGKV1-27	RANBP2	OSTF1	PURA	TNFSF4
PTH2R	TMOD2	RBM14	LRP12	RNF6	JAK3	ILF3-AS1	NXT1	EIF5	N4BP1	C9orf3	SF3A1
GLDC	COMMD9	KIF13B	CABIN1	PARPBP	BPIFB2	RP11-415F23.2	P2RY11	CDC37	ZBTB49	RYK	RP11-126K1.6
C16orf13	TMEM251	BOLA3-AS1	TOPORS	ACTR1B	AF131216.1	JPH3	RP11-191L17.1	GLRX3	ISG15	HNRNPD	KPNB1
LYZ	RILP	NKTR	MSI1	NMB	TPBGL	ZNF594	API5	GYG1	GSTM2	ZNF154	LINC01001
TOMM20	SELT	CHMP7	CST1	KANSL2	GHRL	PAN3-AS1	SUMO2	NPM3	ZNF667	BCLAF1	FUT8
C6orf106	RNF146	PABPC3	PCF11	ASXL1	TOR4A	ENTPD7	LEF1	CTDNEP1	NCOR1	GNL1	BORCS5
SFXN1	CPED1	ZNF410	LUC7L3	KHDC1	IFIT3	ZNF821	NT5C	ADAM17	RP11-867G23.4	TACR1	POLR2J2
ORAOV1	ZFAS1	ATG16L1	OPTN	PROSER3	RP11-283G6.6	FOXN3-AS1	SMARCC1	EHF	HCG18	DYNC1H1	SMPD2
PIGP	RP11-373D23.3	LINC01481	FAM92A1	BORA	CELA1	HMGA1P4	UTP11L	KCNQ1	RNF139-AS1	CTD-2035E11.3	ROCK1
CRIP3	OSTM1	RBL1	TAF7	ZNF708	P2RX4	ANKRD20A4	FIBP	DNAJB14	PNP	ADA	NBPF20
MRPL47	MAP1LC3B	LGALS8-AS1	TP53BP1	HSPA4	PDCL3	LRP8	PGM2	PLIN3	INTS6	FAM13C	TAF5
C4orf19	RP11-390P2.4	TRIM46	ZNF154	CNBD2	KRT5	UFC1	SPTY2D1	SERPINB6	SPATA13	LIMS1	CCDC93
TBX3	IPMK	CTB-31O20.2	STK38L	SUN2	C15orf39	TSC22D1-AS1	AEN	LTC4S	TAS2R14	IRF1	RP11-385D13.3
UHMK1	SUMF1	KLHDC4	PPP2R1A	HIST1H2AI	RP11-247C2.2	GRIK4	RP3-508I15.21	TNFAIP6	BCAS4	SYPL1	KIF3C
SMARCE1	CH17-373J23.1	SGTB	ARL13B	METTL4	CDH9	PDZRN4	MPDU1	TBC1D8	HORMAD1	SDF4	CNOT1
SH2D4A	AGAP3	C1orf228	PDPN	SSBP4	KNDC1	TFAP2E	RAB37	RASA4	RP11-442H21.2	YPEL3	LINC01481
DAG1	GLS	SPON1	HMGB1	LRMP	SYCP2L	RP5-940J5.6	USP8	CTD-2336O2.1	TMEM81	RERE	PPP2CA
THRB	HLA-C	RSRC2	ASH1L	NUDT1	TPK1	RP11-50I19.2	ITPKB	STXBP3	MAPK13	TCEA2	FAS
RPS20	FAM91A1	GHRL	RP11-643C9.2	WWP2	AC093627.10	MDM4	FCHO1	SAMD8	CSNK1D	ARHGEF2	CNPPD1
NOP10	FAM117B	APOBEC3F	BRD3	ZMYM5	XRCC4	RP11-141B14.1	ARNTL	TOP3A	MED17	HRH1	CSGALNACT1
CYP2B6	GBA	ADORA2A	C1QTNF4	GZMK	IFI27L2	AC005523.3	ZNF326	HLA-F	RP11-701H24.9	PLA2R1	CSK
DNAAF2	LRCH4	HIST1H3A	MEF2C-AS1	EPHA1-AS1	AC022182.3	NDC80	SUPT16H	PWWP2B	BBC3	MRPL33	CSNK1G2
SLC35B2	PEAK1	RP3-455J7.4	MYL3	CCDC65	HTRA4	IPCEF1	BRCA2	H2AFX	CARD8	PTPRA	NARFL
INSIG2	TLR6	RP5-858B6.1	YIPF2	PASK	CCL26	MDM2	HNRNPH3	HEATR5B	CAAP1	SOX13	GPATCH8
ZFPL1	AFF1	KHDC1	TROVE2	LINC00920	GPRC5A	CTDNEP1	REEP5	SERTAD2	HIST1H2BL	TTC19	PCED1B
FGF19	RP13-638C3.4	STX1A	SZRD1	RP11-215P8.3	PRMT9	CITF22-1A6.3	TAP2	CPSF3	RP11-121P12.1	AIDA	ADK
HIST1H2BD	SLCO4A1	TNFSF4	NAV1	BTN2A1	PAPSS2	ZFP3	ZC3H7A	USP15	FOXD1	KCNJ12	MAST3
TARS	INAFM2	KISS1R	IGF1R	TMPO	STAT6	CFAP54	XAB2	CARD19	RP11-157J24.2	DISC1	C17orf62
MRPL4	RNPEP	RP11-214O1.3	PODNL1	CBWD2	XYLT1	HRASLS	CDC40	RPPH1	SCN3B	E2F4	FAM177A1
MRFAP1	ACAP2	SLC4A7	ALDOA	ACOXL	RP11-582J16.4	FAM179B	PNN	ZDHHC24	RP11-1348G14.5	RFX3	NDEL1
FAM83H	RRAGC	RP11-849H4.4	C9orf153	TBC1D19	RP11-307C19.2	CARD11	NIN	PPM1N	LINC01524	MAP4K5	TMEM2
ABCB1	SORBS3	SLC18A2	LZTS2	CPNE1	STK24	PNKP	PNPLA8	FPR2	RP11-130F10.1	ARHGAP17	NAA15
RFC1	RIC1	MSC	PCSK7	HIST1H2AH	SPIB	P2RX5-TAX1BP3	MYH9	SLC15A3	LL22NC03-75H12.2	MAP4K2	ELMO3
PDIA5	HERC3	SSPN	BCL2L2	HNRNPC	HK1	RP11-191L17.1	EDRF1	NFAT5	PRSS50	TCF7L2	EVI2A
AKT1S1	GPX4	MPP2	ADRA2A	CPNE7	RP5-906C1.1	DAD1	TMX1	ACP5	RLN1	DOCK4	GINS4
ATIC	GNB2	ZNF287	RP11-395B7.4	FAM78A	MIS18BP1	B3GALT2	UBXN1	RP3-399L15.3	ZNF236	KIF5B	MYO1F
PSMA3	RP11-190C22.9	RP11-449H3.3	HNRNPA1	MSC	P2RY14	KISS1R	ADAM8	VRK1	ARFGAP2	PLAC9	SIPA1L1
TIMMDC1	SMCR8	RP11-430H10.1	TMX3	INIP	NUP93	CABP7	RPL22L1	HNRNPDL	RP11-182J1.3	ANKRD36C	MKRN1
NNT	GNG2	IGHV4-31	IFRD1	REM2	OTUD4	ACSF3	MAP2K1	CTD-2313J17.6	RP11-290C10.1	HNRNPH3	DUSP5
NSUN6	TPK1	SBK1	PRKD1	TTC39B	APBB1IP	LINC00877	SAE1	BMP2K	TAF1D	NBEAL2	RFTN1
DYNLRB1	CARD8-AS1	PRMT7	SPATA18	HDAC4	RP11-84A19.4	CDCA8	ANAPC5	AC147651.4	TNFSF9	ELMSAN1	ANAPC16
SNHG9	ATP2B1	IL4R	SLC37A3	ZNF92	CTD-2357A8.3	DPF3	UCHL5	FAR2	GIMAP1	TNRC6A	SRRT
NEU1	AC074289.1	GDPD5	ATAD1	FAM24B	MLC1	RP11-1000B6.8	YIPF5	CX3CR1	ZNF35	RUSC2	GABPB1-AS1
PTGR2	HIF1A-AS2	TRGV5	IFFO1	ARL4A	ME2	RP11-326C3.2	CLPP	CYB561A3	RP11-154J22.1	HLA-A	VAV3
NET1	BATF3	DIP2A	THBS3	EBI3	TTC34	TCN1	KMT2A	FAM214B	RP1-276N6.2	PITPNA	BRD1
MYO5B	MTHFR	ITPR3	LARP7	CTB-25B13.5	CTC-350I8.1	UMAD1	GMNN	INPP4A	AC093627.9	ATP13A2	YTHDC2
CEP70	NCR3LG1	PHTF2	AC025335.1	RAP1GDS1	TRPV6	TRAV6	PTK2B	CCR1	CTD-2007H13.3	SHISA5	TNFRSF14
ZFAND1	CNTLN	JMY	USP2	IGFLR1	RP13-870H17.3	N4BP2L2	MCM8	MOB3B	RP11-890B15.3	KLHL3	ATP10D
CASC10	WDR26	MYT1L	RP11-499P20.2	ZNF410	AC002511.2	CTD-2555O16.4	STMN3	HPS3	CASP10	PHKB	MAP3K1
RP11-297L17.2	SLC25A19	SETD2	NUTF2	HIRIP3	NKX2-8	RP11-325N19.3	ECT2	RUNX2	RNF6	ATXN2	C17orf107
TIMM10	ZNF846	RP11-395B7.4	DLGAP4	AP001412.1	RP11-469H8.6	C21orf91	RFC3	CCDC57	COL13A1	CTB-158D10.3	RP11-102N12.3
ROBO1	SRC	RGPD5	ZNF618	C2CD4C	CTD-2162K18.3	SFMBT2	FKBP1A	PLA2G7	ZBTB43	SRRM2	SPN
ADHFE1	TWISTNB	FCGR3B	COL4A4	WDR20	WDFY1	FBXW8	HMGXB4	SMNDC1	TGFBR3	ZNF793	C10orf128
TRMT112	RP11-809O17.1	RNF168	SCG5	RP11-1000B6.8	MUCL1	ZFP62	CGGBP1	ZNF296	CWC25	SUN2	SRGAP2B
PARD3	FAR2	KRT81	ZNF503	RP11-105N14.1	SPATC1	RAPGEF1	MAPK1	FAM192A	ELOVL5	RP11-798M19.6	SNX25
PET117	C19orf35	SAPCD1-AS1	RPL34	CMC2	PACERR	ATAD3C	CTDSP1	CARD8	RANBP2	AHCTF1	UIMC1
SAC3D1	LINC01504	MCF2L2	RSRC2	TOP2A	IGHV3-73	ATP5A1	TRAPPC2P1	EIF1	EEF1G	RP11-670E13.6	LTA4H
TMEM92	RP11-67L2.2	KIR2DL1	CAMK1	APBA2	FLVCR2	PARP1	RPS10	SEMA4D	HIST1H4I	AC005592.2	TCEB3
KLHDC3	CLIP4	RP11-809N8.4	C11orf58	AURKB	PLAGL2	ZNF586	ZNHIT3	ZNF90	NT5C3A	TOR4A	ATXN1L
ADK	NUFIP2	RP11-701H24.9	ZBED6	BTN3A3	SLC25A24	RP11-437B10.1	CDC123	DENND4B	RP11-1191J2.5	FAM111A	KDM3A
TMUB1	SETX	FBXL14	C20orf27	CHRNA5	TPI1	SMC4	TSPAN14	NBPF19	FAM209B	SMURF2	TESK2
SNRPB	VTI1B	C20orf196	ARFIP1	SHKBP1	GIT2	MAPK1IP1L	DUSP5	AAED1	RASGEF1A	HEBP1	ZNF589
TRAF4	LINC00900	MX2	AGAP1	CDK6	TRA2B	PHTF1	TNS3	TATDN3	KRT13	ELFN1	RBM26
PMM1	RAP2A	HIST1H3H	CNNM2	ZACN	RP4-673M15.1	RAD54L	INTS10	NBEAL2	UROC1	HGSNAT	ZNF100
DHRS4-AS1	ODF3B	CFAP54	RBMS2	CHST12	DSCR3	MED17	SLC25A26	ARF3	RP11-770J1.4	ARRB1	ABCE1
GNAI1	N4BP1	GOLGA8A	EIF2B2	PDCD4-AS1	MAP3K1	LEMD3	ZNF773	ZC3H12C	AC073934.6	HOXA4	ABTB2
ZFHX4	ATP6V1H	PTPN1	CDK8	SETD2	RP11-1191J2.5	UCKL1-AS1	GIMAP2	ANKRD33B	MED12L	SMC4	2021-03-07
BOP1	CYLD	SPATA2L	CYP7B1	RPA3	HMHA1	ST8SIA1	NCKAP1L	WASF2	HCG20	ITGB1BP1	AMPD3
BET1	NMI	SLC1A5	ANXA11	CNKSR1	ZBTB1	CPA5	HNRNPD	SLC16A6	SLC6A4	C10orf128	SH3TC1
LLNLR-245B6.1	KCNMB1	UBALD2	KALRN	FLI1	SETDB2	HIST2H2BE	ENC1	SDE2	CTD-2369P2.8	ITIH5	CDHR3
PAXIP1-AS1	WBP1L	USP35	SFXN3	UHRF1	METTL21A	DNAJB11	RBM5	VPS26A	LY75	PPP1R15A	ARHGEF2
CACFD1	RASA3	SYNGR3	SPRY4	USP10	NFE2L3	ADAM23	ABCE1	SIPA1L1	LZTFL1	B3GALT4	SLC37A1
CDC42BPA	DOCK5	GSPT1	DCLK2	SLU7	RP11-214O1.2	MPP2	URM1	FHL3	IL4R	DGKI	ABCB9
SCAND1	RNASEK-C17orf49	RP11-285F7.2	RCSD1	NAALADL1	HSPA8	RP11-575L7.8	PANK2	PLEKHA2	RPAIN	FLJ27354	VAMP1
LYRM5	AC144831.1	HIST1H2AK	OLFM1	CHIC2	FEM1C	SHISA2	ADAT2	TAGLN2	KIF19	ANXA5	CCNT2
ETNPPL	STX8	RP5-1074L1.1	PLEKHG2	HLA-G	RB1	MAP3K9	IST1	RP11-472N13.3	SNAPC2	EGLN2	CASP10
FAM134A	FIG4	DNAJB14	VDAC2	FAF1	ATP6V1C1	MAN2B1	GNAO1	ITPR1	RP11-356I2.4	AC108488.4	OSBPL2
LPIN3	SLC19A2	CASZ1	BTF3	CENPF	FKBP5	CHFR	ZBTB25	CST6	ULBP1	2021-09-08	RPAP3
FLOT1	LIMD2	COLGALT2	GLIS2	TCL1B	RP11-372K14.2	SERINC4	MYCBP2	BZRAP1	FAM66C	HS6ST1	ATPAF2
C15orf61	SRD5A3	C10orf111	TCF7L2	PARK7	RP11-258F1.1	RHCE	CSNK1A1	SCAMP2	C17orf107	LYSMD2	SLC16A1-AS1
GRPEL1	RPS28	AC005264.2	MAPRE1	RP11-77P16.4	TRAPPC1	TMEM52B	THRAP3	ALPK3	SPSB3	SOGA1	ZBTB39
MRPS11	ALOX5AP	RP11-37C7.3	NCBP3	DCK	SH2D1B	RPL11	G3BP1	CEP135	LGALS8-AS1	LRP4	SNURF
CRNDE	GPD2	METTL12	MBNL2	MX1	RUNX3	VPS36	GPX7	ARHGAP25	CASP3	CCNG2	SLC20A1
CYP2A6	RP11-126K1.6	SYNGAP1	ITPRIPL2	GINS2	TFAP2E	LINC00852	USP5	RCBTB2	CTC-543D15.8	SLC38A2	SLCO4A1
MCUR1	C16orf62	TCF25	SORBS1	ZNF211	HIST1H2AL	PNMT	RBM4	LOXL3	PRKD3	RABEP1	PLEKHG1
TMEM254	SMARCA2	RP11-154J22.1	GPR153	DEPDC1	RGL1	RP4-800J21.3	ADAMTS6	YWHAB	GHRL	FLRT2	JADE2
OGG1	LUCAT1	CTD-2047H16.4	RPAIN	CDC37	LY75	HOXA11	ZNF335	CALHM2	FAM217B	MYADM	RFX3
CPTP	P2RY1	FBXO43	CLMP	FAM104A	LINC00900	WWTR1-AS1	CTD-2371O3.2	AGO2	IDI2-AS1	BAX	INAFM2
WWP1	TMEM127	GPR135	MIER1	THAP1	SERPINB9P1	TCIRG1	RNU12	GFRA2	LCN8	LINC00657	TMEM102
PPP1R3C	MOB3A	RP11-402D21.2	TMEM128	NEK10	SPRR3	TIMM23B	RHOG	GBAS	RP11-54H7.4	PPP1R9B	THUMPD2
LSS	ATP13A2	N4BP1	ARHGAP26	DHX36	FAM87B	TMEM107	PCMT1	DAPK1	SVOPL	SPTLC2	PTGDS
PROSER2	CPEB3	IDI2-AS1	SLC38A2	MIATNB	RP11-168O16.1	FNDC3B	ALKBH5	TRIM69	TPH1	CD46	TESPA1
STK3	PIM3	CCDC12	SNAI1	RPAIN	MPO	RP11-94I2.4	ORMDL1	TMEM170A	RP11-20I23.13	PRRC2B	ARHGDIA
TWF1	ARHGAP25	L1TD1	UNC45A	MTFP1	LINC01291	CTA-29F11.1	GINS4	UBC	C1QTNF4	LINC01116	RASSF3
SEC61A1	HS3ST1	ZNF773	FAM81A	LINC00852	GJA3	PCGF5	GCSAM	SLC2A6	ZNF853	MAML3	SEC31B
FLNB	TMCC3	RP11-22P6.2	DZIP1L	CDCA5	AC007365.3	ITFG1	RMI2	PALD1	FAM166B	KIAA0895L	CTB-55O6.12
IL6R	GPR141	IGKV2D-28	L3MBTL3	CHEK1	S100A7	RSL24D1	BUD13	CHST2	CSF3	HOXD10	ZNF672
VPS72	LPAR1	DUSP16	SH3RF3	HSPD1	RP1-16A9.1	CCND3	UBE2L6	ZBTB46	SMCHD1	C16orf89	PIM3
PEMT	MYCBP2	CTA-384D8.34	LAMA3	FANCL	KLF11	RP4-539M6.22	SS18	RAB38	FBXO33	GLIS2	WDR47
RHEB	WDR91	RFXAP	KIF17	CCP110	PLEKHA2	BRSK1	PAQR4	DCAF7	LINC01588	PTBP1	RBBP6
FAM210B	NAGLU	DUSP11	NLGN2	COPB1	EIF1B	TMEM184B	NDE1	TRGV5	HIST1H2AI	COMT	TRRAP
RB1CC1	AGFG1	MIATNB	HOXA4	CTC-503J8.4	PQLC3	GTF2E2	EIF4A3	RASGRP3	CDKN1B	RP11-567J20.2	CNOT4
EIF2AK1	CXCL10	RP5-832C2.5	CHST1	PRKAR1B	PABPC3	AK9	STAT3	SRR	RP11-108M9.6	NUCB1	OTUD4
HRCT1	ADAM10	TNFSF9	VLDLR	ABI1	ZNF697	ZGRF1	NPAT	STX4	IZUMO1	RILPL1	TXNDC11
SMAD5	MYLIP	LIF	TMED3	EXOG	PER1	YDJC	YEATS4	ABCE1	LRP8	CCNYL1	ARRDC2
ENHO	MTMR14	NEFL	PI15	RP11-83M16.5	PRKAG2-AS1	MLLT3	TTF1	CXCL10	KANSL2	LINC00472	RP3-395M20.12
CDH1	ARL14EP	MZF1-AS1	TNRC6C	LINS1	PRKCD	ATAD3B	PSRC1	ORAI2	RFX1	ZNF638	ZNF417
GS1-124K5.4	RP11-443B7.3	CTD-3222D19.12	HMCN1	CHRNA1	CH507-9B2.1	AUP1	MIATNB	JDP2	CNN2	TSPAN2	FCHO1
TMEM45A	NBPF14	CTD-2227E11.1	CCDC68	CCDC6	KCNJ15	CSPG5	IKZF5	HNRNPM	ARIH1	CCSER2	DNMBP
IMP4	KBTBD8	MLKL	SS18	ANXA2R	RP11-124N14.3	RP11-798G7.8	SFPQ	ANKRD20A4	ERCC5	CD109	CEP120
SEZ6L2	CKLF	SCX	GNA11	IFNG-AS1	RP11-83B20.1	DLGAP4-AS1	MAPK1IP1L	ARRDC5	RP11-18H21.1	ZBTB20	ABCA7
GSTZ1	MDM2	C17orf107	RBBP6	C11orf63	RP11-83M16.5	RP11-864I4.1	SNRNP27	ATP6V1A	AP4B1-AS1	RP1-278O22.1	RAVER1
WDR45B	PLXNB2	GNG7	RP11-983P16.4	PPP1R7	DOT1L	NUAK2	NUP35	ADA	RABGAP1L	VCL	VTI1A
ARL1	2021-03-02	SPDYA	TMEM200C	NEMP2	CHIC2	C11orf63	RP11-215P8.3	RP11-405M12.3	AC005082.12	HNRNPM	KDM2A
RNF43	HENMT1	GALNT10	CFAP97	PCNXL2	TMEM52B	KIF5C	TBC1D4	SESN1	RP11-277P12.20	IST1	AARSD1
RP4-639F20.1	ARL2	CKLF	TMCO3	BTBD10	RP11-196G11.2	EMC7	PABPC1	SAAL1	REEP2	DCTN6	ALKBH5
LPA	CTD-2336O2.1	AP001412.1	GABARAPL2	ATG16L1	TCTEX1D1	AC009473.1	EWSR1	IRAK4	NAP1L4	DDB2	MX1
SLC22A10	CPNE8	EPB41	LRRC49	RP11-488L18.8	TMEM107	RP11-477D19.2	CTD-2035E11.3	KAT8	LHFPL4	BMP6	TRDMT1
LRPAP1	TM2D2	SLC14A2	RP11-490M8.1	ORAI2	RASGRF1	RP11-77H9.2	ACOT7	TLR4	AC137932.4	MSMP	DNAJC4
SLC17A2	SPDYA	UHRF2	MPHOSPH8	POLR2A	PTPN12	HOXB2	UBAC2	TSPAN2	ZNF440	ANO2	ATAD5
RMDN1	ZBTB7A	GMIP	FAM118A	PSMA3-AS1	MN1	SDF4	KIF3A	C4orf46	CENPK	MYLK	TMEM131
SLC13A5	DLG4	MYLIP	GLIS3	FAM72C	AP2S1	AC010226.4	CNTROB	C19orf35	MPZL3	TRIP11	MFSD10
RP4-710M16.2	RP11-196G11.6	RP5-1024G6.7	EPHX3	REEP2	U2AF1L5	SMPD3	TP53RK	SNRNP40	NFE2	KLF3	MAP1LC3B
ZNF281	NFATC2	ADAM22	RP11-830F9.6	IGHV3-73	MAP3K3	ANKZF1	ITGB1BP1	ACSF3	RP11-818O24.3	WFS1	SS18
LARP6	SIRT1	LINC00957	ARHGEF12	RBM48	ITGA4	PITPNA-AS1	RALY	IPMK	DCT	CACHD1	FANCA
TAF11	KCNJ2	RP11-707G18.1	PAG1	CYP20A1	WDR26	BCLAF1	RNF145	TXLNB	RP11-440G9.1	CHD6	CLK4
HDLBP	HK1	CNBD2	ZEB1-AS1	TNFRSF10A	DICER1	LRR1	CDC73	DNM1L	KIF1A	POLR2A	CCDC6
CHCHD4	SAMD4A	NUSAP1	CLUAP1	RGPD2	E2F3	ELOVL4	MTFP1	CDCP1	TPBGL	DPP8	IL18R1
HDDC3	ARHGAP10	RP11-138I1.2	EIF5A	TOR1AIP1	KDM7A	VPS51	GABPB1-AS1	TBCB	FUT11	TMEM100	ARIH1
MIF	SIDT2	LLGL1	NFIC	EXOSC9	CTC-546K23.1	FLJ20021	BCL7C	MYO9B	PRSS22	NCOR1	CDCA7
TRIB1	PPP3CA	ZNF701	YPEL4	COX6B2	FAM13A-AS1	FAHD2B	FARS2	VPS29	FAM132B	CLIC1	SYNGAP1
GCGR	SCARF1	S100Z	KIAA1324L	TMEM2	ARNTL2	HAGHL	DNASE1	SRSF7	KCP	FOXO1	RIOK2
ANAPC13	MAP2K1	AC093642.3	RECK	PHF11	CASKIN1	RAB8A	PRPF8	RP11-804H8.6	EP300	MAML1	LAMP3
RHOC	SLC38A7	TMEM217	RAB5A	RPL39L	LSINCT5	RNF139	RP1-34B20.21	DIMT1	SMNDC1	PACS2	FAM179B
INO80C	ING3	SH3BP1	ART4	POLDIP3	RP11-667K14.3	ZNF556	RP11-385D13.3	MYB	OBFC1	SLC35E4	MTMR14
TP53TG1	MIR181A1HG	GOLGA7B	TEAD1	UBE2I	LINC00856	TPRG1	ATHL1	KDM5A	RP11-84G21.1	DENND6A	TYK2
LINC00869	VPS41	TLE3	UBE2Q2	FEN1	LINC00677	AURKB	ZC3H12D	PAK2	CTC-537E7.3	CREBRF	SF3A2
SNX4	ZNRF2	KIZ	PBXIP1	SCLT1	HDC	SLC25A42	RFXAP	RP5-899E9.1	ARNTL	RP11-157P1.4	INTS4
YES1	NUP62	POLR2A	RP11-736K20.5	KIF14	DDX4	SRRM2	COPS2	DHX15	STARD4	ACAP2	ZNF805
NFIB	MYZAP	DFFB	GTF2F1	GAN	LA16c-390E6.5	RP11-158H5.7	BLMH	GTF2F2	OCA2	LDOC1L	MAPRE1
RP11-328K4.1	ABCC1	RP13-131K19.6	FAM133B	DNAJB14	RPL17-C18orf32	DEPDC1	C17orf53	XXYLT1	SLC7A6	STARD3NL	EPM2AIP1
ESD	CASP5	WDR74	SLC35A1	SP4	RBM47	U2AF1L4	CCP110	GLRX	YAF2	KCNK6	ATP6V0A2
GSS	FAM120A	RP11-46H11.12	LMO7-AS1	AC009961.3	TRPS1	PTPRCAP	CHMP7	BACH1	SCLT1	INMT	MTF1
THNSL2	FEM1B	KIF5C	FAM89B	PDE6B	AC007950.2	CDKN2AIP	MRPS31	STX3	RP4-605O3.4	PHF14	ZNF267
ZFAND6	B3GNT2	CACNB1	TEAD4	PCBP3	AZIN1	YIPF5	CLIC5	TBC1D9	JAZF1	CIC	ZBED5
S100A1	FAM21A	GPR150	FAIM	SNAI3	SIRPB2	MBD5	ST6GALNAC6	SLC25A36	KIAA0922	ANKRD29	ZNF227
NUBP2	ZDHHC24	RP4-673M15.1	MED21	CEBPZ	VIPR1	PTGER4	NUDT1	PARP11	ACD	SPPL2B	C20orf196
OPLAH	ITSN2	CDK5RAP1	AAED1	ASNSD1	RP11-162A12.4	PROK2	HIST1H2BG	SLC11A1	SEMA7A	ARID4A	CCDC85A
RPUSD3	MMP24-AS1	PRR7	RP1-278O22.1	GPATCH8	CCL8	FAM132B	DDX19B	ABL2	TRAV13-2	PLCG2	RPL36AL
NR5A2	JKAMP	HIPK1	MLLT3	FAM107B	PHLDA1	C1orf220	SAP25	TMC6	CLASP1	C5orf42	PARVB
GUCD1	GDI2	NRIP3	LMO4	CTB-152G17.6	CMTM3	RLN2	RPL36	LAMTOR3	DLEC1	CHIC2	FBXL12
BRIX1	UBE2W	RP1-151F17.2	TJP1	ABCC1	FCHSD2	CTD-2587M2.1	TOMM5	RPIA	RABEP2	JADE2	CD2AP
SLC17A3	FOXRED2	RBM48	KLF12	FANCI	RUFY4	LA16c-358B7.3	CMTM7	MVP	RP11-95D17.1	FOXO3	RRAGC
RAB11FIP4	PKIB	ITPR1-AS1	RP13-1039J1.2	CEP152	RP1-257A7.5	SND1-IT1	CCNG1	STX6	PPT2-EGFL8	GJC1	ZNF26
RPL37	TRA2B	RP11-473I1.5	RP11-173C1.1	ANKRD13C	ABHD11-AS1	RBM26-AS1	NFKB2	HNRNPU	LRIF1	THEM6	BICD2
ARMC1	GPCPD1	ABHD3	PPFIA2	INPP1	RP11-202G18.1	HERPUD2	EIF3D	TRAF7	NYAP2	MVB12A	TPD52
LYRM1	DDX60L	HIST1H2BN	ADAM12	RAD51	BEND3	CEP135	PCM1	C16orf86	TTLL3	RP4-539M6.22	PILRB
NDUFS3	ZNF106	IGLV1-51	ARHGEF2	PCNA	SNX29	CAPN10	GIMAP1	ENSA	IVNS1ABP	FAR1	ST14
NDFIP2	SLC15A4	SRRT	MICAL1	NUP98	AC144831.1	UBR2	ERAP2	HNRNPF	RP11-51J9.6	DYRK1B	LRCH4
FBXW5	RP11-552D4.1	TUBA3D	GPR162	RP11-160H22.5	RP1-257A7.4	CBWD5	SRGAP3	MACC1	MIS18A-AS1	ARHGDIB	DDX19B
NHSL1	RP3-399L15.3	FAM153A	FER	RPA2	RP11-318E3.9	DGKD	SLC7A6OS	PSME1	AGO2	NLRC5	RNF219
HMBS	EIF2AK3	RBM34	EIF2AK2	ZSWIM3	NLRP4	MSC	RQCD1	FGD3	LRRC8C	NCBP3	CD200R1
MRPS22	SLC39A10	ASF1A	FAM131A	LINC00324	ENTHD1	CCNL2	ZNF107	SIGLEC12	HIST3H2BB	SAMD14	CSTF2T
PRKDC	TNFAIP6	HIVEP2	NEMF	SAE1	CTB-55O6.12	RP11-308D13.3	EXOG	ZNF516	LYG1	MX1	CCDC138
PSMF1	SLC2A9	EIF4E3	NPNT	HMMR	NAT1	COMP	NEDD1	PRNP	CCDC102A	GPR160	PRPF4B
TIMM50	ATOX1	IGHV1-69-2	HNRNPM	DMTF1	CNEP1R1	RP11-548P2.2	RPA3	NBPF26	RP11-449H3.3	HIC1	BAZ1A
PHB2	SMCO4	NPAT	RHOBTB3	G3BP1	GSN-AS1	TSNAX-DISC1	THOP1	HAMP	LINC00672	ZNF625	INO80
C15orf40	NUBP1	KIAA0040	DMWD	SPON1	CEACAM21	UBE2S	SIK3	CHD9	RP11-572O17.1	C22orf34	SFI1
C9orf3	FAM72D	HIST1H2AI	SREK1	SLC9A9	CAMK1	SEC31B	B9D2	RCOR1	PAFAH1B1	ADAM32	RNF168
MZT2B	IFIT3	CDK17	SH3YL1	RPL4	CYTH1	E2F8	SERTAD1	FOSL1	RANGAP1	IFIT3	SMC6
ACSF2	RCC2	KDM2A	SNHG15	ANKRD53	RRN3	KIZ	RP11-544A12.8	MFSD10	MAP9	STX2	TLN1
P4HA2	PAPD5	RGPD8	RP11-626H12.2	TMEM159	LINC00694	IL21R-AS1	RP11-354P11.3	LEPROTL1	MAK16	UBE2Q2	ARPC1B
PTGES2	ZNF358	RP11-367G18.1	CYP4X1	FAM65C	RP11-105C19.1	RP11-403I13.7	RAD51C	PCF11	NKILA	DMTN	FOXJ2
VMP1	DAPP1	LRRC7	PIEZO2	FBXO34	DEFA3	RP11-190C22.8	TVP23C	PPM1F	CLMP	PIAS3	RP11-279O9.4
PAK1IP1	AC093627.10	JMJD7-PLA2G4B	DIMT1	SPTY2D1	RP11-90P5.2	RP11-121M22.1	PLEKHJ1	PER1	FOXJ1	TRAK2	SIDT2
FAM84B	DENND2D	ZC3H8	CPT1C	CARD8	RP6-109B7.5	RP11-1070N10.5	GHRL	VDAC2	TTC39C-AS1	FAM89B	HERPUD2
ACBD5	NFATC1	CCDC97	TP53I11	UBAP1	LINC01526	RP11-452K12.4	RAB8A	LINC01410	IRF2BPL	ZCCHC24	SREBF2
OPTN	IFNAR1	CCNDBP1	TNXB	SRSF6	LINC01063	CTB-152G17.6	ANKRD35	RNF138	RP11-532F6.3	ZBTB38	POLR2B
AP1M2	ULK2	PM20D1	CDKL1	KAT6B	SATB1	RAB36	CTC-479C5.12	DENND4A	LPAR5	DCTN2	ARHGAP11B
GABRA2	MESDC1	CPA3	INPP5A	MELK	RP11-351D16.3	SCN7A	CYTH4	CCDC146	ANKRD30A	LMBR1	TMEM109
SFXN4	PRELID3A	ENTPD4	EFNB3	CNST	RAB1A	FAM64A	CCNK	POMC	CMTM3	MORF4L1	PLEKHF2
DHRS11	PRUNE2	LINC01551	IQCK	EWSR1	SNX30	GTF2A1	TRGV5	TSPAN33	PLCL2	SKIL	CLEC16A
KCNK1	TMEM37	PIK3R5	PDIA5	MZT1	RP11-455F5.5	RP11-277B15.3	ZNF266	FBXO33	PCP2	URM1	GPS2
STEAP2	SLC43A3	KDM4C	PTPRN2	CSTF1	TXLNB	C20orf196	MYOM2	CTB-61M7.2	PGAP1	OXTR	UBE3D
PEX6	CH507-9B2.1	MLC1	RWDD1	RECQL	IFI6	TRAV13-2	CDC42	ZNF703	MEX3B	FAM26E	UGCG
TMPRSS2	CD300LB	TSC22D1-AS1	PVRL1	LINC01353	ARAP1	HIST2H2BF	ASH2L	RUNX1	GXYLT1	PDCD4	RP11-134L10.1
BOD1	RAP1B	CH17-264L24.1	GABBR1	HIST1H1E	FGF4	TTK	HNRNPU	MRPL18	BCL9L	AK1	C21orf91
PLEKHA5	STAT2	STIP1	PLA2R1	CEP76	FRG1	CCDC136	TNRC6B	CDC42EP3	FAM24B	WSB1	RTN4IP1
ALDH9A1	ID2	SNPH	SRSF4	CHMP4A	PRR7-AS1	RP11-467D6.1	MARK2	EGR4	ZNF273	SHROOM1	ANKS6
HAO2	TMEM30A	ZNF267	ZNF662	RAB36	CTD-2302E22.4	LINC00887	ZNF708	RP11-373D23.3	SPATC1	AKR1B1	ZC3H12D
ESRRA	VASP	LYST	EPB41L4A	ASB15	RP11-407N17.5	SLC14A1	ANKHD1	TANK	AC005944.2	LINC01483	SELK
SURF1	MX1	APBB1IP	BNIP3L	C14orf119	ZFP36L1	SH2D1B	PDCD11	RALA	ITCH-AS1	SGK1	PLEKHO1
USE1	FAM168A	EZH2	CLK4	NMU	NANS	TRAV4	PPP5C	TAF7	RP11-521M14.1	NCOA1	NFATC2IP
MYL6B	NCOR2	CTD-3184A7.4	HTRA1	C10orf95	FAM19A2	DLGAP5	ZNF644	HTR7	LINC01208	IRAK3	SND1
PVRL3	CYB5R1	MPRIP-AS1	TSPAN31	RLF	LA16c-358B7.3	SPNS3	RBM6	C11orf63	RP11-710C12.1	COL13A1	SUN2
KISS1	PID1	FAM214A	ZFP36	NUTM2B-AS1	MB21D2	MRI1	SF1	GTF2E2	LINC00449	HIPK2	BIN1
RRAS2	RBMS2	AP000442.1	PDCL3	MCM5	CTD-2017F17.2	CCDC152	FRG1	MFSD12	DOCK9-AS2	PLEKHO2	ATP9B
CTB-50L17.14	HAUS4	MSS51	CEP290	SDHAF2	DLGAP3	CRTC3	LSM14A	CYTH1	KCNJ12	TNFRSF10C	ACCS
BAG6	PGD	RP11-563D10.1	RIIAD1	SRRM1	EIF4E	MATN1-AS1	DAZAP1	OLA1	CSNK1G2	PER1	B9D2
SUPT4H1	C1orf233	RP11-338I21.1	CTNNA3	NOA1	AC007292.3	NOA1	CRNKL1	B3GNT7	FZD8	CCDC82	RP11-48B3.5
TOMM5	CYTH1	NANOS1	TERF2IP	H2AFX	TMEM125	PRR7-AS1	TFAM	ZC3H18	ITPR3	FAM132A	YTHDF2
MRPL45	CD274	RP5-1112D6.8	NLRP1	TMEM71	RP11-322E11.2	CTD-2561B21.11	SARS2	HK2	GPN1	RP11-88I18.2	HSPA13
SLC25A15	CIPC	IZUMO4	KHDRBS3	TRADD	DLX1	DDX17	FBXO10	PAPSS2	NRF1	SRSF10	CWC25
EXOSC5	ACVRL1	METTL4	CCDC82	RP11-393I2.4	RP3-329A5.8	OIT3	SNRNP200	ZFAND2A	UBXN10-AS1	TSPAN4	IFIH1
FAM103A1	LMBRD1	EID3	FBXL5	RP11-596C23.6	CTBP2	SRP19	FOSL2	SRP72	ZNF493	PRX	PPIL4
KIF12	ZNF189	ARRDC3-AS1	USP22	PPP2R2A	MPP4	ENAM	POLA2	AP000692.10	RP11-22P6.2	HP1BP3	SCLT1
ACTR3C	BICD2	SIK3	CXCL12	PRMT2	SLC4A8	NKILA	ELOVL5	RBM25	FHAD1	HNRNPA3	PDLIM1
PPIL1	RP11-6I2.3	RP11-647K16.1	COBLL1	C19orf25	RP11-336K24.12	CFAP65	LUZP1	THOC6	ZNF20	C2CD4C	HMGN4
VWCE	IRG1	IGHV3-74	DCTN1	NAPSA	CCDC69	SAMD10	CDC25C	EIF2S1	RP11-574F21.2	TMEM242	ZNF273
NCBP2-AS2	PTPN9	C21orf62	DOCK1	TVP23B	RLF	SAFB2	CCDC28A	RABGGTA	CACNB1	CDYL2	NIPAL3
GMPPA	MYL6	CTD-2020K17.3	FKBP1A	KIR3DL2	KIAA1614-AS1	ANP32B	ULBP2	RP11-568N6.1	IGF2BP1	CYB5D1	CTC-444N24.8
GJB2	RPL27A	NKILA	KCTD9	RSL24D1	MYLPF	MGAT3	RAD9A	TBC1D1	MTHFD2	FLOT2	HMGB1
RPS19BP1	STK32C	ACTL10	LOXL3	N4BP2L1	NXF1	AHRR	CIR1	EIF2AK4	RAB21	PRRT1	ZNF529
SPPL2A	G3BP1	C1orf56	GOLGB1	PINX1	AC005523.2	RP4-613B23.1	AP4B1	STX18	ITFG2	TNFRSF10B	UBR5
RND1	RPL28	BCAN	YIPF5	TMEM43	C11orf84	RP11-503C24.4	TBPL1	TCP11L1	MAP2K7	NAALADL1	CRTC3
ADORA2A-AS1	AP5B1	CCDC168	VEZF1	PRPF4B	DBNL	CH507-9B2.3	KRR1	PSMA1	TMEM216	SYCP2	PIAS1
SETD9	TCF7L2	RP11-583F2.5	LSM1	TMEM50A	YWHAH	ANKDD1A	GOLGB1	BTBD1	MADD	UBE2G2	SZT2
APEX1	RTN2	SLC3A2	ZNF428	WDR54	SLC36A1	TAF5	MBD4	SPHK1	KDM4C	XXYLT1	RAB4B
SNRPA1	B4GALT5	RP11-727F15.9	TPST1	RGS9	RAPGEF1	RP5-832C2.5	TGIF1	FBXO6	ATP8B4	GDPD3	DYRK4
C1orf35	ADGRG6	NAA16	HDAC7	RPL13A	GYS1	METTL4	NXPE3	TMEM131	SPEF2	ZNF597	MFNG
GNB5	GZF1	HIST3H2A	AEN	KCTD9	HOXA5	ZNF37A	SRSF6	CD14	RP11-468E2.4	FAM126A	ZNF836
DPM2	APOL6	MTHFD2	SYF2	RAD54L	TRPM2	RP11-293A21.1	ARMC8	SHOC2	KCTD10	PLEKHG2	LRIG2
PXDC1	RP11-611O2.5	KRT86	EIF1B	CIB1	RP3-399L15.3	FAM173A	LRCH4	HAUS2	ZNF823	PAFAH1B2	THAP2
COX8A	SLC1A5	BORCS8-MEF2B	ITFG1	C21orf58	DCUN1D3	TCEB3-AS1	HSPA4	ZGLP1	RP11-647K16.1	RPL26	IKBKB
RP11-238F2.1	BMF	AP001462.6	P4HA3	FAM179A	GOLGA8Q	FLJ31104	MPHOSPH9	CHKA	RP11-21A7A.3	G6PC3	BCL7B
GPC6	ISG15	P2RX5-TAX1BP3	DCTN3	RP11-430H10.1	RP4-550H1.7	AQP10	CDK6	FRMD4B	C2CD4D	MAFK	BFAR
ATXN10	PHKB	C22orf46	PTPRK	ARPC4	CD207	DUSP22	TRAPPC6B	SPNS1	EIF3C	POMC	TBC1D22A
TOMM22	N4BP2L1	RP11-89K11.1	PURA	RP13-20L14.6	ITPRIPL2	PIP5KL1	TMEM181	HOXA9	PTF1A	TBC1D15	COQ7
SHROOM3	CDC42EP3	CARD8	PCDHB12	TRIM13	CKM	SYNGR3	RP11-545E17.3	APRT	ZNF836	LHX6	RAB37
C1orf131	FTCDNL1	ZNF280B	IGDCC4	STAT5B	IKBKE	AC021188.4	PRMT1	CAT	HOXB2	NFATC2IP	TRIM59
SSR3	MYOF	LINC00672	CYP1B1	BCLAF1	LINC01010	STAM-AS1	IMMT	C14orf166	CARD14	ARPC5L	CERS4
MRPL11	RP11-24F11.2	RP11-274B21.10	FAM126A	RP11-291B21.2	DZIP1L	IFT57	CTCF	ATG4C	ZNF620	PYURF	MDN1
SCOC	ARHGAP27	RP5-1098D14.1	ACTR1B	RBM7	SLX1B	METTL16	ZNFX1	SGMS2	AC006547.15	ZC3H7A	SMU1
PIH1D1	CLN6	HUS1B	CLSTN1	NEDD1	TMCC3	ACAP3	RP5-821D11.7	RP11-138A9.1	LINC00638	RP4-593H12.1	FAM53B
STBD1	KLHL8	RP11-572O17.1	RP11-626G11.3	CCDC134	DNER	MED25	IPPK	RNU11	SIX2	RPIA	SF3A3
CHCHD1	AKR1A1	IGLV2-8	SLC2A3	TRIP13	AIRN	MALT1	PCNXL4	SGK3	WDR35	PPP2R5B	CEP295
BID	RPS27L	POU5F2	CKAP4	MACC1	IGHV3-49	TRIM52	ARRB2	LSM8	FUS	DYRK3	UBE3A
CYP3A7	CHIT1	AC245100.1	ANKRD50	NUP35	PF4	COL24A1	EIF3J	RP1-239B22.5	ZNF669	RARB	CTD-3131K8.2
HSPBP1	TMC8	TVP23C	CUEDC2	CHD2	PRSS45	UBASH3A	TBC1D15	PTX3	RP11-78A19.3	LMBR1L	CCDC146
ZNF428	AC009404.2	RNF157	PCM1	TMEM9B	MRAS	PDCD4-AS1	CCNI	ZBTB1	RP11-96K19.5	DAD1	ZNF738
HMGA1	FAM21C	IGHA2	ZCCHC24	ISY1	MFSD2B	EMSY	POU2AF1	RYBP	SNURF	TM9SF2	APPL1
HEXB	ARPP19	IGLV1-44	EEA1	AC104024.1	RP11-65L3.2	ZNF253	PTPN1	TMEM217	RP11-796E2.4	CTC-444N24.11	PRMT1
PXMP4	NAGPA	TGIF2	AHI1	TRIM38	RAP1GAP2	AC093159.1	CEP57	NUMB	RP11-398K22.12	BOD1L1	HNRNPA1L2
SMYD2	CDC42SE1	IGLV2-23	SEC24D	ZDHHC6	RP11-96K19.5	HIST2H2AA3	MBIP	SLC7A5	ADA	IFRD1	RHEBL1
NOC2L	ITGB5	KCNAB2	ZYX	PKHD1L1	LPL	CTD-2186M15.3	GPSM2	EIF3A	RIPK2	MTMR9	CFLAR
ADGRV1	RBX1	RP11-474P2.6	FAM84A	HMCES	HSPBAP1	ZNF394	BTBD10	PELI2	TG	HMCN1	KMT2C
EHBP1	ANKRD44	ATXN1L	PLEKHG3	JMJD1C	PGS1	RP11-107N15.1	RP11-498C9.15	ME2	HIPK1-AS1	TRIM35	HSPA4
SIGIRR	KIF16B	DCAF16	ALKBH5	FCHSD1	NPFFR1	TLL2	UBL7-AS1	MAP3K2	MSX2	RUFY2	GMPPB
NDUFS7	MAPK1	MTFP1	NMUR1	PELP1	MBOAT1	DPF2	METTL4	FAM89B	CKMT2	IRF2BPL	ARL5A
COIL	TATDN3	AC113404.1	C1orf122	PRKD2	SLC16A5	AP1S3	C1orf52	PDCD1LG2	SPATA2	EPHB1	TERF1
PEX16	DENND6B	SLCO5A1	PHLDB2	XKR6	TTN-AS1	MTERF4	TRIM26	PNP	PSPN	RAET1G	CLASRP
C1orf168	CBFB	RP11-2H8.2	BBIP1	CYB5B	PRKCE	POLR2J2	TLN1	GAA	ICA1L	ST3GAL4	STAG1
SLC35A3	SRBD1	RP4-728D4.2	RPL10A	SELP	SAMD9L	POLH	EEF1B2	IRF1	ANKRD13D	SGSM3	ELOVL5
MLPH	PPP2R3C	RP11-894P9.1	PTGES3L	WDR33	RP11-326C3.12	RP11-7F17.8	GNB2L1	SAP25	CRBN	USP13	CHST11
LONP1	NUDT18	CCDC189	CTXN1	PRMT9	PRDM8	RP11-588G21.2	SET	RP3-395M20.12	LMNB2	NEMF	MYADM
RNF7	NHLRC3	USP20	ATP6V1G2	TCF19	LINC01353	SMIM5	ZNF699	ZUFSP	GATAD2A	TSHZ3	NIP7
IMP3	LGALS2	SLC35E1	HEXIM1	HAT1	KLF7	CTD-2325A15.5	HAT1	KDM7A	INTS9	TP53INP2	ZNF880
ASB13	RP11-212I21.4	SENP3	HIPK2	CCNI	TP53	NDOR1	TOP2B	MKRN1	RP11-167N5.5	MBTPS1	PDE4A
SMIM4	DOPEY2	LUZP1	LNP1	RAB35	RP11-755B10.3	ATP8A1	WDR83OS	FKBP1B	CBFB	LDLR	CRKL
TMEM63B	LARP7	RP5-821D11.7	C6orf3	VAMP4	CALY	POMC	ARIH1	IL10RB	DDX58	ASH1L	CTDP1
PYCRL	TTL	GS1-259H13.2	POLR2J3	RP3-455J7.4	POMC	LINC01550	TIAL1	SDR42E2	TRH	NYNRIN	CAPN10-AS1
RP1-28O10.1	FBXL5	PCBP3	TNFAIP8L3	CEP85L	FLII	KIAA1551	LY6G5C	PRDM1	RAET1G	C16orf74	MR1
SLC35B3	CMPK2	ILF3-AS1	NEO1	MYCBPAP	ATP6V1A	AP3M2	HAUS1	TAX1BP3	ZNF230	COL4A3BP	SMG6
PPA2	CCL19	PIK3IP1-AS1	SEC22C	FANCA	RP11-430C7.4	BEND5	RIPK3	ARHGAP5-AS1	RP11-536C5.7	RBM6	SLC2A6
HES6	BST1	SNRPN	KDELC1	ACD	AF001548.5	RP11-161H23.5	NEFH	BBX	RIN3	RBM39	KPNA6
MGST3	SCRN1	BOLA2	NDC80	CD160	RP4-671O14.7	TPSB2	USP48	EGR3	GLTP	IFT122	CLCN3
TMEM192	ARSA	KIF3C	PCDHB10	MYBL2	MAML2	TSPAN5	HIVEP3	NFATC2IP	PWWP2B	NFIC	ZNF586
RPP21	ITGAV	SHISA2	QPCT	MMS22L	IGKV1-17	IGHV3-72	SP4	SMARCC1	RPS6KA1	CACNB3	CASP4
RAI14	TTC7B	CTB-152G17.6	CLIC1	OTUB1	CXCL11	GIGYF2	KBTBD2	SDS	RP11-290D2.6	FHL3	TTF2
CCDC124	HTRA4	FAM78A	ANKRD36C	DIAPH3	TMEM170B	SMARCB1	HARS	UNC13D	DNAJC25-GNG10	KANK2	ZSCAN16
SF3B5	TRIP12	ARGLU1	SNAPC2	CD320	ZC3HAV1	KIF20B	CENPW	TAGAP	HIST1H2BF	SENP7	LUC7L3
TM2D1	RP11-147L13.2	C9orf78	SLC9A1	L3MBTL3	GBP4	CCDC57	SLTM	PDZD7	HIST1H4B	RP11-253E3.3	KIAA1683
ALKBH7	TAGAP	ABO	LONRF1	TMEM229B	TUBA1C	ZNF222	CCDC174	TRAF3	RP11-370I10.12	SPATA6	HOTAIRM1
FAM96B	VCAN	CTA-243E7.4	PSMD9	PPP2R3C	CTD-3116E22.8	RPS7	CTB-31O20.2	TTN-AS1	RP11-699L21.1	MEF2D	TP53
CRELD1	TBC1D1	RGPD2	ASTN1	CCT4	PAPSS1	BIRC5	TMEM50A	ATF7IP	CTD-2171N6.1	STOX2	GDI2
PPP6R2	TALDO1	RUBCN	ACTR1A	TCP11L2	PAN3-AS1	ZNF860	ZC3H13	PNPLA6	DEFB126	PPP1R12A	RSBN1
MAGEF1	LINC00937	STAT3	SOX5	ZNF688	BCL2	RP11-809O17.1	SAFB	CTA-384D8.35	TPGS1	EFR3B	GTF2F1
ATRN	GNPTG	ADARB1	NCKAP1	SP110	GOLGA8R	RPL35	CD58	ARHGAP31	CTD-2555O16.4	LGALSL	LRCH3
CCT7	IRAK2	ARHGAP11B	PPP3CC	NCAPD3	PTEN	CACNA1C-AS2	SP110	CACUL1	RP11-110I1.6	RP11-830F9.6	KLF3
SSBP3	TUBA1C	RP11-488L18.8	DOCK9-AS2	MDGA1	C10orf111	MED30	KIF21B	CD244	RP11-78J21.4	RP11-161M6.2	RINL
LYNX1	GNA12	TBC1D31	SHPRH	ZNF317	AZU1	RINT1	TMSB10	KLF7	KCNK12	ZBTB4	TBC1D5
LDLR	C16orf72	GALNT6	LATS2	MB	RP11-74E22.3	SRP68	GDAP1	AP1G2	SDR42E2	SPATC1L	ZZEF1
NMD3	SNX27	ZBED2	SPRED1	LRRC37A	RP4-798A10.2	BRSK2	NIPBL	XYLT1	SPTY2D1	MDFI	CHST12
MTSS1	EAF1	PMEPA1	PQLC3	ASPM	CARD8	RP1-138B7.7	CHAC2	LINC00847	RP11-1100L3.8	FBXW7	PITPNM1
SLC22A3	MBP	CDK5R1	ATP6V1E1	RAB37	NBPF26	C11orf21	DCAF16	ARFGAP3	CH507-9B2.5	UBE2R2	RASA4
ARHGEF5	USP4	RP11-93H24.3	PHF23	RP4-742C19.13	RP11-154H23.3	FICD	CCAR2	LFNG	COQ10B	LUC7L	TSPAN3
EIF5B	NRIP1	ZNF483	RABL2B	RP11-348N5.7	SYNGR3	IFNAR1	SNRPA	ATF3	MPP7	SCD5	CTNS
RPP40	MOB3C	PPWD1	GABRD	THRAP3	CITED4	SLC39A7	SLC16A7	SEL1L3	YRDC	CAMK2G	U2AF1L4
GTPBP4	TBC1D8	BUB1	ADAMTS5	AC008079.10	DGKD	RP3-402G11.26	MAT2B	SNRPA	IRAK4	PCSK7	ZNF160
SLC5A6	SLC35A5	DLX2	TSHZ3	RP11-297D21.4	CH507-513H4.3	RABL6	EML3	SNX6	IKZF5	EXD3	SMC5
ABCA8	ARHGAP17	IGHV1-69	RP11-390P2.4	HUS1B	CTC-366B18.2	ZNF827	EXOC7	NCKAP5	MIATNB	TMEM43	RP11-488L18.10
NUDCD2	RAB12	IGHV3-15	TMTC1	ATM	RP3-417L20.4	EARS2	PLCL2	MEX3B	ATF7IP	PUM1	ITPRIPL1
OLFM2	SPCS3	OTUD7A	OXR1	RPL6	RP11-679B19.1	ZNF724P	H2AFV	HIST3H2A	PREP	TLE4	RNF216
PSMD14	SCLT1	CKAP2	JMJD8	ZNF778	NIPAL4	MMP25	CTB-193M12.5	GPBP1	DDB2	BTBD10	DDX18
RP3-512B11.3	RNF166	ZNF92	DCTD	CREB3L2	EHBP1L1	POLQ	OIP5	PPP1R3D	PDCD1	POGZ	IGFLR1
NSMCE2	MB21D1	PNP	UBALD1	SBNO1	FUT4	RP11-45A17.2	GIT2	IFNAR2	CTD-3088G3.8	TPT1	RP5-1085F17.3
COPB2	RPS6KA4	DKFZP434I0714	CDS2	ABHD10	RP11-35G9.5	POU3F1	TAPBP	OAZ2	CTC-378H22.2	METRN	2021-03-03
C12orf57	CREB5	ZNF266	AES	DEPDC1B	ZP1	YIPF2	CBX5	SDCCAG8	ABCD2	ZNF471	SH3GLB2
LCAT	C20orf27	TTN	LRRFIP2	BMS1	FLCN	B4GALT4	IER2	COMT	PIK3IP1-AS1	MTPN	VAV2
SNRPG	HSBP1	KIAA1324	OBSL1	AC007386.4	MALT1	LINC01136	HCG18	SCAF11	TRPV3	TRIM22	SPATA13
KCNMB2-AS1	CACNA2D3	LINC01004	RP11-345P4.9	LINC01126	CDCA4	RP11-320M2.1	ANLN	LRIF1	SLC9B1	ZDHHC13	ZNF169
TMEM203	RP11-1391J7.1	IGLL1	PSIP1	ZRSR1	EPG5	HINFP	POLR2C	LINC01503	DNAJB4	GNG10	LL22NC03-86G7.1
CDC42EP1	RRAGD	AC005037.3	SYNGR1	RPL7L1	UBR4	RP11-123K3.9	TULP3	RP11-596C23.2	CABIN1	RNF125	CNNM4
SLC23A1	CTBP2	PADI4	CIR1	EME1	DAND5	ZNF695	THOC1	WDR1	C9orf66	ZBTB7A	BTBD7
FN3K	TRAPPC5		CALCOCO2	AC093388.3	GM2A	RAVER1	BACH2	RP13-516M14.4	RP11-268G13.1	TRIO	CHERP
ABCB8	RSAD2		HSD11B2	N4BP1	LINC00847	CYSRT1	BAZ2A	PABPC3	ZNF793	KIAA1841	RHBDF2
PLOD3	RP11-169D4.2		EPOR	MASTL	RCC2	RP11-37C7.3	RP11-386G11.5	PRKACB	TRAF5	LRRTM2	AKAP11
PNPO	ITPR2		SEC63	TMEM170A	PFKFB4	TPSAB1	ZCCHC8	USP4	ASF1A	SAMD9	C7orf31
ENTPD3-AS1	GPR85		SERINC1	OGFOD1	TTC7A	C10orf111	ANKRD11	RP11-346C20.3	RP1-37E16.12	ANKRD17	ATAD3C
SEC63	FMNL3		IFT81	MUC12	SPECC1	AC098820.4	DUSP10	RPA2	FOXL1	TMC1	N4BP3
ATP2B2	RP11-61J19.5		ZNF32	ZNF695	RP11-1100L3.8	COLGALT2	DCTN1	IL12RB1	GALNT6	RP11-686D22.4	RP11-500C11.3
TCP10L	ANP32B		PLEKHH3	TAP2	AC002456.2	LINC01191	ZNF222	HNRNPC	XXyac-YRM2039.3	LINC00964	CRCP
DNAJA3	ARHGDIA		RP11-161M6.2	SLC7A6OS	RP11-131L23.1	RORB	RAP1A	APOBEC3G	HAR1A	MSRA	SMARCD1
TMEM33	LAMTOR2		MEDAG	ANKRD49	RP11-680A11.5	RP11-539L10.2	ZNF800	GIPR	TNS4	IPO9	UBA6
TTC36	PDPK1		SSRP1	POLR2J3	RP11-596D21.1	CTD-2231E14.8	NAA16	ADCY3	SLC35E1	AGPAT1	NUP107
SCLY	SPPL3		CDC42EP5	PRMT7	PPY	TRIP13	RP11-437B10.1	PTDSS1	AC116366.6	PFKM	TCTN3
MRTO4	USP37		MAP3K6	CTC-534A2.2	KCNMA1	CBFA2T3	KIF13B	PAPSS1	KIZ-AS1	RSPO3	BRAF
LRPPRC	HELZ		TEX41	GABPB1-AS1	PLA2G4A	LINC01481	C1orf112	TRAF3IP3	TRIM61	LINC01209	HDAC10
MCCC2	RUFY1		MAP4K4	MCM3	HIST2H2BF	MAP2K7	SYNRG	SIGLEC14	CORO7	LDLRAD3	ADA
OSTC	RP11-93B14.9		EIF3L	HAUS2	MCF2L2	CES4A	CEACAM21	PPARD	RP1-292L20.3	CNOT8	ZNF557
TMEM41B	ZMIZ1-AS1		CLOCK	RP11-575L7.8	ZNF331	TRAF6	RSBN1L	THYN1	ABALON	PPP2R1A	ZBTB43
FAM200B	DCAF7		MYO9A	CDH16	PLEKHF2	RPS28	CDK13	NUTM2A-AS1	CATSPER3	RBBP6	PLEKHA2
ENOSF1	SGTB		ACKR4	PAPOLA	C3orf14	RP13-977J11.2	HBS1L	FHOD1	ZNF519	BMP1	SIGLEC5
ZNF770	GMFB		ENO2	RP11-37C7.3	SYNJ1	MFAP3	RFC4	TMEM109	RP11-38C17.1	ISYNA1	RAB8A
MRPL9	C10orf76		GRAMD3	TRBV20-1	PLEKHM2	ZNF671	ACTR1B	EIF5A	BCL2	SPRED1	HECA
SNRPD1	WDR1		CEP85L	RP11-496I9.1	DENND1C	ATP5D	EIF3G	U2AF1L4	DUSP18	KIF3C	ZNF827
MOSPD3	PLEKHG2		GLRB	IGLV5-48	CD274	FAM98B	COX19	RP11-356I2.4	LNPEP	PACS1	MAD1L1
PSMD12	PANK2		ADAM19	FOXP1	GMFB	SP6	ZMYM5	ARID5A	N4BP2L2	FAM212B	RPUSD1
PHYHIPL	ARHGAP15		VKORC1	CTD-2256P15.4	ADCY3	GOLGA7B	RBM7	SBNO1	RSBN1	ACTR1A	UBN1
MARVELD3	RP11-452H21.4		SPAG16	SLFN12	RP11-214N9.1	RUNX2	LPCAT4	TP53BP2	TBC1D31	DNM3OS	KLHL28
RING1	RASA1		TMEM38B	AC005363.11	RP11-22N19.2	NME8	ANXA5	ACRBP	FAM53B	LIFR-AS1	PEA15
RETSAT	GPR42		UBE2E3	LCMT1	PSMB8-AS1	NLRC3	LRP2BP	PPM1K	BCR	TMX3	NGDN
SEC13	UQCR11		GYG1	ANK1	ADAM10	LRRC4C	SNRPN	PRPF40A	SPAG8	MGAT4A	PRPSAP2
TRAM1	SLC17A5		GNL1	COPS2	PNMT	PASK	SMCR5	RP11-1391J7.1	PAPPA	TOPORS	DPF2
BCAT2	WDR82		FAM172A	STIL	C19orf84	FBXO41	LRP10	NEMF	TSKS	SMG6	HIF1AN
TRPT1	GPR132		ARSK	CSNK1G3	AC009950.2	RP11-407N17.5	WAPL	CTA-29F11.1	CWF19L2	REST	PDS5B
RP11-254I22.3	RAB8A		ZNF880	TPRG1	UROC1	CTB-13F3.1	ENTPD4	APEX1	RP11-402D21.2	CTNNAL1	USP6NL
ECHDC1	DCAF12		LINC01426	RP11-563N4.1	RP11-770J1.4	DDX24	PPWD1	ATP2C1	ERV3-1	SPG20	ZSCAN29
RFK	TSPAN15		RUNX1	IK	CH507-39O4.2	CORO7	TIMELESS	MLKL	SPG20	AGFG2	CEP290
LINC00667	AP3B1		DDX50	PRR34-AS1	CDK2AP1	PRPF8	ZNF845	NRGN	B4GALT1	OLFM1	BRD4
LPCAT3	LAG3		FYTTD1	MIER1	HEATR4	R3HDM4	DCP1A	TREM2	RP11-127B20.2	NEK3	RRM2B
LSM2	ERICH1		MUM1	TARSL2	RP11-428G2.1	RNFT2	SDR42E2	ZNF350	RP11-264B17.4	SH3RF3	ZNF736
RARS	PDCD4-AS1		IFI16	AGPAT5	CTD-2336O2.1	TP73	SMN2	SFR1	NDEL1	TRAPPC1	CDYL
NUDT8	EIF4E		MSX1	MPHOSPH8	CCDC189	KMT2A	TPP2	B3GALT4	RP11-318E3.9	RBM43	SPTY2D1
PKIG	ADAP1		GPATCH8	ALKBH5	IFITM10	LL22NC03-2H8.5	AC017002.1	USP3	SLC46A2	BAZ2A	SFT2D1
RRP15	MINOS1		ITGB5	TYMS	DGUOK-AS1	RPL7	RP11-111M22.3	IRF2	RP11-384C4.7	ZNRF1	S1PR2
PHF14	BCKDK		SRSF11	CDT1	PMFBP1	RP11-354P11.3	EPB42	DYNC1LI1	LINC01229	METTL4	EBLN2
PPP1R11	AP006222.2		PDHB	SF3B2	IDO2	CCNB1	CHD8	SPCS3	POTEI	GPX7	CRNKL1
RRS1	CHST15		AHCYL1	MLLT6	RP11-379F4.9	NECAP1	C9orf16	PHKB	IL26	RP11-488L18.10	GALNT6
SPAG16	SUFU		C1orf21	ANAPC1	AP000692.10	RP11-646I6.5	RFWD3	WDFY2	SAP18	ITSN2	CNTNAP2
LSM12	ARHGAP26		TSPAN5	OST4	ARRDC5	GPR19	RNASEH2C	ADAMDEC1	INTS4	GON4L	ZNF571
2021-03-06	TBC1D15		CCPG1	CTA-384D8.35	LRRC75A	CORO6	ZMYM2	MCMBP	NFATC1	RTN4RL1	ATAD2B
CCND1	UBXN1		RP1-142L7.8	HMGB1	L1TD1	CALU	GNL3	UBLCP1	GAS1	ARID1A	CTB-31O20.2
MT1A	PTTG1IP		C2CD2	GDPD5	SIK3	PPP1R14D	MMP25-AS1	RBM47	CCDC85B	C3orf70	HIST1H2AG
DEPDC7	AC009948.5		IFIT2	NCOA5	TAF13	CLK4	ISY1	OSER1	HHIP	RPAIN	BORCS6
OLA1	VCPIP1		ERGIC2	SS18L2	PIK3CG	LINC01125	RFX5	HMGN1	RP11-1055B8.4	PRKAR1A	METTL16
CAPN5	CAPRIN1		STK39	PROB1	UBE2B	LCTL	ZNF701	DGKA	ABCB5	SRGAP2	SENP6
PEX13	GDE1		TMEM242	CATSPER3	IGHV4-39	RP11-126L15.4	DCK	TMOD1	METTL12	UXS1	IDH3A
PINK1	LNPEP		SSB	INPP4A	CHMP4B	AP001059.6	SLCO4A1	ITPRIPL2	U2AF1L5	SERTAD3	RP11-290F5.1
SULT1C2	MAML1		CACNA1A	ANKHD1	TRIM38	PKMYT1	C4orf46	HOOK3	MED15	ZDHHC8	ANKRD6
SCN9A	CIRBP		RNF135	VILL	KDM2B	RP11-545E17.3	WDR1	BNIP2	GALNT10	NME3	SLC35E1
C8orf4	WDR36		SLFN12	RCHY1	PTCH2	ZNF526	ZNF684	IL17RA	GNPDA2	ZNF22	UHRF2
MTHFD2L	INPPL1		COPS7A	FAM117A	RP11-506M13.3	ABHD3	NPRL2	ATP5E	DPF2	NDN	JAK2
NFS1	SBF2		LIFR	CHAF1A	TDRD9	RBM48	CTD-2020K17.4	RP11-514O12.4	CDKN2AIP	ZMYND11	BAZ2A
C19orf24	SRGAP3		ZBED5	ZNF266	CAMTA2	CLPP	MORF4L1	KCNC3	SSBP4	NRDE2	IGHV1-69-2
LINC00116	FZD2		NALCN	RHOV	BMF	GPHA2	CDC7	ANKRD12	ATL1	IP6K2	JRK
SLC35C2	ELF2		PSMC3	PCIF1	CTD-2547L16.1	KIF14	SYNE3	PPIA	HOXB4	ITGB3	AP001258.4
CKAP4	PTX3		ANKS1B	TMX1	CCDC39	MAN1A2	RPAP2	C4orf48	TLR10	HMGXB3	TTC17
PSMD1	TMEM50A		BOLA3-AS1	ZNF773	RP11-678G14.4	ZNF688	NIP7	RP11-473M20.9	DSCR3	TPR	TLE4
TCAF1	AZI2		CHD6	HIVEP3	CRCT1	HIST3H2A	GNAI3	EIF5AL1	ATG16L1	U2AF1	ZNRD1-AS1
LAD1	YWHAE		BRK1	FBXW7	STX4	TICRR	STAP1	SEC14L1	NRG2	BTG2	SOBP
PSMC2	SPHK1		TRIOBP	IGHV2-5	KIAA0930	RP11-705O1.8	C3orf17	STK32C	C11orf63	CASC15	KIF2A
ANKRD46	KLHL2		STAT3	HOXA1	NCCRP1	TRERF1	EPB41	KDM4B	AC002331.1	CFDP1	ANKHD1
BCL2L12	CLN5		PGAP1	RP11-162A12.2	SLC26A4	CNBD2	RBM33	E2F4	GTPBP8	PDE1C	RBBP8
FKBP3	SPIN1		RUSC1	SGOL2	ATP8B4	AC018816.3	GXYLT1	LONRF1	RP11-120K19.4	CTD-2263F21.1	NAPA-AS1
MRPL28	STARD7		DVL2	CDCA8	UBALD2	CTC-444N24.13	CCDC157	ZFYVE16	ASB2	TMEM11	NKTR
HYOU1	FAM210A		LPAR1	HACD4	TFEB	CTD-2342N23.3	RSL1D1	HTRA4	CDADC1	EXOSC6	MIEF2
SNHG19	MKNK2		ACHE	CYTH4	BLOC1S2	VAT1L	C16orf91	BAX	FGF4	LUC7L3	DHX9
ATP8B1	PJA2		RP11-54O7.17	BBC3	SIRT1	RPS12	XRCC1	PRR11	RIPK3	CDK9	COL9A3
CAPN12	EIF4A1		ZNF423	SF3B1	RP11-572O17.1	RP13-143G15.4	RPL13	RSAD2	BEGAIN	TLN1	C17orf97
TXN2	SNX11		GPC6	ATP5L2	GPD2	ARMC3	GNL2	CTB-113D17.1	SCAANT1	SHOC2	ZNF274
DERA	CD276		TNFRSF11B	THG1L	MYB	CTB-47B11.3	ANXA11	EXOSC9	RP11-359E10.1	BICD1	SGOL1
RFNG	NIN		ESYT2	ZNF341-AS1	GPR141	NPY	NRF1	KDM1B	UNC79	ARL3	RP11-182L21.6
RP11-465N4.4	IRF2BP2		MAMDC2	SLAIN1	FKBP6	RBBP6	POLR2J3	HAGHL	GSG2	NFATC1	MBLAC1
C1orf123	AATK		SPAG7	RP11-640N11.2	IMPDH1	PTCH2	TMEM9B	YPEL4	HIST1H1E	RSRC2	RIC1
TMEM50B	C17orf107		TUBB3	RP11-114F3.4	SAMD8	C12orf65	ETF1	MARCKSL1	CAMK4	MTA1	RP11-67L2.2
UBIAD1	RASSF5		FBXO3	CH17-264L24.1	TMEM163	COL4A3	C14orf169	OAT	DPH1	BAG3	DNASE1
YIF1B	HPCAL1		ANK2	CASP2	RP4-569M23.5	RP11-203B9.4	CNOT8	MOB1B	P2RX5-TAX1BP3	MED13L	EPS15L1
FOXA1	AKAP11		TMF1	PLAGL1	C10orf95	RP5-892K4.1	CD84	CREB1	VIPR2	CD58	SDR42E2
URI1	MMP25		SOX6	BRD2	TUBA1B	ILF3	GTDC1	AP3B1	RASL10A	ADPRH	ALDH16A1
DCTPP1	WARS		ZNF454	PSPC1	ALPK1	SEMA6A-AS1	PMF1	PPTC7	RP11-265N6.1	DUT	RP11-440L14.1
CDC123	LINC01410		GLTSCR2	ANKRD37	C4orf46	CTD-2544N14.3	ITGB3BP	ENGASE	RP11-936I5.1	FAM133B	PTPN18
AIFM2	PCNXL4		FRAS1	SMARCA5	GNAI3	EED	ITPR3	RNMT	GLS	WDR47	BMF
PEF1	DTNBP1		TRAPPC1	NPPC	CYP2S1	ATG13	RNF216	SLC12A9	ZNF445	SOS2	CARD8
NACA	RAPGEF2		ARL1	SLC7A1	NEGR1	PARP15	USP3	KATNBL1	NF2	TMEM259	RP1-34B20.21
SULT1A1	PUM1		TCF25	KIF18B	FIBCD1	TTN	FAM76B	EHBP1L1	BISPR	SPRYD3	MBD5
ICK	LILRA1		TNRC6B	BRCA1	RP11-1151B14.4	ACO2	DAXX	PLEK2	SACM1L	LTA4H	PRPF40A
GUK1	AAK1		AMIGO2	RANBP3	CRYBA4	RP11-252A24.3	NPIPB5	PLXNA1	TRABD2A	KHDRBS1	IGHV5-51
[truncated: 168 more rows]

## Sheet: Table S5
Table S5 Gene list of each cell type used for LDSC-cts analysis in GSE112271
Hepatocyte	Endothelial	MDM	Mesenchymal	Cholangiocyte	T	DC	NK	Fibroblast	B	Kuffer	LEC
SAA1	IFI27	C1QB	ACTA2	GSTA2	CD52	HLA-DPB1	GNLY	COL1A1	IGLL5	CD5L	CCL21
SAA2	TM4SF1	HLA-DRA	TAGLN	APOA2	LTB	HLA-DQB1	NKG7	MGP	IGJ	MARCO	TFF3
LCN2	GNG11	C1QA	MYL9	RBP4	CD3D	HLA-DPA1	FGFBP2	COL3A1	MZB1	ITLN1	PDPN
ORM1	RBP7	CD74	RGS5	TTR	KLRB1	HLA-DQA1	GZMB	COL1A2	CD79A	TIMD4	MMRN1
ORM2	CLDN5	TYROBP	TPM2	CYP2E1	CD2	LGALS2	CST7	LUM	CD27	PLAC8	PTX3
LBP	STC1	HLA-DRB1	ADIRF	GSTA1	CD3G	FCER1A	GZMH	DCN	TNFRSF17	KCNJ10	STAB2
SAA4	SPARC	HLA-DPA1	MYH11	EPHX1	IL7R	CD1C	GZMA	CCDC80	FCRL5	CD163	SEMA3D
SERPINA1	PPAP2A	HLA-DPB1	DSTN	MGST1	S100A4	CLEC10A	PRF1	COLEC11	KIAA0125	CETP	TBX1
FABP1	PLVAP	C1QC	C11orf96	AKR1B10	PTPRCAP	CD1E	KLRD1	C7	PNOC	VCAM1	RP4-668G5.1
HP	HSPG2	AIF1	SOD3	APOH	AC092580.4	IDO1	CTSW	COL6A1	ZBP1	AP000439.1	SEMA3A
RARRES2	RAMP2	FCER1G	CALD1	ALB	GZMA	HLA-DRA	CD247	THY1	POU2AF1	NDST3	ADAMTS15
CRP	VWF	HLA-DRB5	NDUFA4L2	APOC3	IFNG	LSP1	IFNG	COL6A2	JSRP1	LYVE1	TSPAN11
FGB	RGCC	HLA-DQB1	SPARCL1	APOC1	MALAT1	HLA-DRB1	PLAC8	SPARC	IFNG-AS1	TMPRSS4	SCN3B
FGG	IGFBP7	CTSS	PLAC9	APCS	RPS29	LST1	KLRF1	CCL2	DERL3	SIGLEC11	ABI3BP
VTN	ESM1	MS4A7	PPP1R14A	KRT18	NKG7	CD74	KLRB1	PTGDS	CD38	C1QC	SV2B
C4BPB	CLEC14A	MS4A6A	IGFBP7	APOM	CD69	BASP1	PTPRCAP	ASPN	CPNE5	DSCAM	REEP1
FGA	SPRY1	CTSB	CRIP1	FGL1	CD3E	BCL2A1	AC092580.4	THBS2	DPEP1	FCGR3A	FLRT2
TMEM176A	IGFBP3	HLA-DQA1	TPM1	TM4SF4	RPS15A	GPR183	PTGDS	AEBP1	RP11-16E12.2	FOLR2	FLT4
APOC1	AC011526.1	LGMN	IGFBP5	HIST1H1C	CST7	SPIB	KLRC1	VCAN	LINC00582	SIGLEC1	SDPR
CFHR1	TCF4	GPNMB	MYLK	DDT	RPS27	COTL1	SAMD3	COL6A3	MEI1	FCER1G	LRRN4CL
CFHR2	COL4A1	FABP5	MFGE8	UQCRQ	ACAP1	C15orf48	PYHIN1	PCOLCE	RP5-887A10.1	LILRB5	APOD
GPX2	ENG	HLA-DMA	FRZB	ALDOB	CD96	PLAUR	CD52	COL4A2	DNAAF1	SDC3	COLEC12
AMBP	APP	IGSF6	NOTCH3	CYB5A	LCK	CCR7	CLIC3	EFEMP1	STAP1	AIF1	PROCR
APOC3	SLC9A3R2	CD68	PDGFRB	APOA1	TRAT1	PADI2	CD7	COL4A1	FAM92B	C1QB	MFAP2
APCS	CALCRL	CYBA	TPPP3	NDUFB9	CYTIP	G0S2	TXK	TAGLN	SLAMF7	C1QA	CELF4
NNMT	TGFBR2	PSAP	MAP1B	ANGPTL3	RPLP2	FLT3	SH2D1B	DPT	FKBP11	MS4A6A	CRTAC1
APOA1	VIM	NPC2	LHFP	CFHR1	PTPN7	C1orf162	MALAT1	SERPINE2	AC104699.1	CCR1	NPPA
SERPINA6	DNASE1L3	LAPTM5	HES4	FABP1	GPR171	MNDA	TBX21	FSTL1	AC093818.1	BASP1	NTS
RBP4	PPAP2B	FCGR2A	MCAM	HP	SYTL3	HLA-DRB5	HBA1	COL5A1	RP11-1084E5.1	IGSF6	UNC5B
CYB5A	PODXL	S100A11	MT2A	MPC2	CD27	CTD-2555A7.2	HCST	F2R	SCNN1B	RP11-290F20.3	GNG11
C4BPA	CD34	LIPA	CRYAB	FGG	ICOS	NR4A3	S100A4	OLFML3	CYTIP	MS4A7	PGM5
GC	EMP1	SLC40A1	FILIP1L	AMBP	SPOCK2	SRGN	GZMM	CLEC11A	ISG20	RP11-598F7.3	RAMP2
HPX	ESAM	HLA-DMB	KLHL23	NQO1	GZMK	CLEC9A	KIR2DL3	PLAC9	IRF4	TYROBP	RP11-756P10.2
APOE	EMCN	MAFB	HIGD1B	HSD17B6	PABPC1	FCGR2B	FCRL6	MYL9	MIXL1	C1orf162	SNCB
FGL1	HES1	ASAH1	PTN	COX6C	DUSP2	GPR157	CD3E	MAP1B	RP11-731F5.2	HMOX1	ITGA9
PLA2G2A	ELTD1	RNASET2	SELM	AKR1C1	CD8B	REL	CD69	FBLN1	CCR2	CD68	LOX
LRG1	CD93	TREM2	ID3	RARRES2	LINC00861	CCL22	ZNF683	PRELP	RP11-492E3.2	MPEG1	RP4-737E23.2
APOH	EGFL7	CST3	CAV1	GC	GZMM	RGS10	XCL2	COL5A2	HERPUD1	LST1	NRP2
TMEM176B	CAV1	HLA-DQA2	PGF	CHCHD10	RPS12	LAMP3	B2M	COL14A1	PDE4B	VMO1	CTD-3179P9.1
APOC2	AQP1	FOLR2	MLTK	SERPINA1	TIGIT	CD52	CX3CR1	GGT5	TNFRSF13C	LIPA	BIRC7
C8G	FKBP1A	MSR1	TINAGL1	TMEM176A	RPL28	CST3	ALOX5AP	MEG3	TMEM156	CTSS	RPS6KA2
CLU	SOCS3	CTSD	2021-09-04	SERPINC1	CORO1A	TMSB10	S1PR5	MFAP4	RP11-1070N10.3	SCIMP	ECSCR
C1S	EFNB2	CTSZ	COX4I2	CFHR2	CTLA4	HLA-DQA2	NCR3	PTN	CYBA	SLC40A1	RP11-322E11.5
GGH	EPAS1	LST1	PDLIM3	GPX2	CD7	CORO1A	C11orf21	OGN	SPAG4	FPR3	LTBP2
DEFB1	GSN	FCGR3A	KANK2	FGA	RHOH	CD1B	IL2RB	ITGBL1	RHOH	ITGAD	ELK3
SLPI	ARHGAP29	SH3BGRL3	PRKCDBP	AGT	RPL26	VDR	RUNX3	FBN1	MYL2	CYBA	C6orf141
ANG	CRIP2	SRGN	MT1E	ALDH1A1	TNFAIP3	FGL2	ZAP70	APOD	TNFRSF13B	AXL	TSPAN5
UQCRQ	MGP	LGALS3	CSRP2	GAMT	BCL11B	RPS29	PTPRC	DKK3	FAM46C	CST3	OLFML2A
A1BG	NPDC1	MS4A4A	GJA4	DCXR	RPS27A	XCR1	HSPA6	LTBP2	RPS15A	C1orf54	FABP4
LEAP2	FLT1	RNASE1	MEF2C	ADH1B	PTPRC	RPL26	AC006129.2	EMILIN1	RP11-284N8.3	LGMN	ADIRF
DDT	KDR	HCST	LGALS1	PPP1R16A	RAC2	S100A4	CORO1A	COL8A1	SEL1L3	B2M	RP11-299L17.3
HPR	HLA-E	PLD3	CSRP1	LEAP2	DNAJB1	CXCR4	FASLG	CRISPLD2	SEC11C	LY96	RP11-597K23.2
MASP2	NOTCH4	LY96	ACTG2	HIST1H2BK	CD8A	EREG	B3GAT1	INHBA	KLF13	CTSB	CDH22
HRSP12	ECSCR	DAB2	CPE	UGT2B4	CD247	AMICA1	FAM179A	PMP22	PRDM1	LINC00563	IGFBP5
CP	FOSB	CFD	CRIP2	NUPR1	RPL34	RPLP2	HOPX	FHL2	ITM2C	CXCL12	S100A6
SLC22A7	CD9	RGS10	MYL6	APOC2	PYHIN1	HLA-DMA	TBC1D10C	NEXN	SP140	P2RY13	MMP17
IL32	CDH5	ITGB2	ID4	TMEM176B	GZMH	DUSP4	PTPN7	EFEMP2	RPLP1	MAF	GJA1
SERPING1	CCDC85B	CTSC	COL4A2	SAA4	SH2D2A	RP11-404O13.5	CD2	ADAMTS2	PTPRCAP	HLA-DRA	RP11-436K8.1
AZGP1	VAMP5	RGS2	VIM	AHSG	RGCC	AIF1	C12orf75	FBLN5	MALAT1	CFD	HOXA7
ALDOB	ANGPT2	FYB	SPARC	HPX	GATA3	RUNX3	TSPAN32	POSTN	IL5RA	MSR1	FRMD6
IFITM3	COL4A2	HMOX1	CRISPLD2	AKR1C3	B2M	RPL28	RP3-467K16.4	LAMA2	FCRL2	SRGN	ZNF521
CFHR3	ID3	FGL2	ADAMTS1	SOD1	RPS3	RPS15A	KIR3DL2	CCL11	CH17-132F21.1	GPX1	SMAD1
CFI	FAM198B	CAPG	PTRF	FGB	RASGRP1	PTPRE	MATK	LAMC3	RP11-689B22.2	MS4A4A	NPR1
CHI3L1	ID1	CPVL	LGI4	PEBP1	ITK	RPS19	ACAP1	PDGFRA	AMPD1	CD74	PPFIBP1
AGT	JUNB	CD83	THBS4	CLU	CD6	TYROBP	LCK	RCN3	SPACA3	PLD3	SNCG
APOA2	RAMP3	CD53	CNN1	CUTA	CXCR4	RPS8	TRAF3IP3	CTHRC1	RP11-685N3.1	HLA-DPA1	KCNIP1
MGST1	INSR	ACP5	ADAMTS4	MASP2	RPS8	CYP2S1	IL18RAP	MMP23B	MIR155HG	SUCNR1	GJC2
P4HB	SPARCL1	RNASE6	SEPW1	IGFBP1	SH3BGRL3	CD83	GRAP2	CCDC102B	AC078883.3	HLA-DRB1	DNASE1L3
ASGR1	SLC2A3	RGS1	MALAT1	ARG1	RPS19	EMP3	CD96	ISLR	RPL41	FAM26F	RGS16
C1R	GJA1	GPX1	MGP	ANG	ITIH3	IL1B	TMIGD2	NGFR	RAB30	IFI27	AC011526.1
DCXR	TIMP3	GRN	ISYNA1	DNPH1	GNLY	RGS2	MYOM2	HTRA3	XBP1	CCDC151	HOXD-AS2
CFB	ZFP36	NR4A2	RCAN2	C4BPB	RPL41	SH3BGRL3	AC022182.3	LOXL1	RGS1	FTL	APP
SEC11C	JAG1	UCP2	MAP3K7CL	UQCRB	STK17B	SPI1	APOBEC3G	MRC2	AC006129.4	CSF1R	MMP2
C8B	PCDH17	FAM26F	MIR143HG	DEFB1	CRIP1	RPS15	SYTL3	CTSK	IL16	UCP2	SFRP1
ALB	PTRF	SPI1	FXYD6	GATM	AC006129.2	RPS24	RAC2	SFRP4	ERLEC1	FCGRT	NPNT
CFH	GIMAP7	CREG1	COL6A2	HRSP12	CCR7	GSTP1	TNFSF14	FKBP10	PDK1	CPVL	CLDN5
COX6C	TM4SF18	PABPC4	COL14A1	KRT8	BATF	MIR142	NCAM1	CERCAM	BHLHE41	S100A11	KANK3
PRAP1	MMRN2	PLEK	COL1A2	VTN	CD48	RPL21	SH3BGRL3	MXRA8	WNT10A	RNASET2	RASSF9
APOM	MARCKSL1	SGK1	LMOD1	CYC1	TNFRSF18	HLA-DMB	PRSS57	INMT	RP11-527L4.5	PLEK	SLC24A1
AGXT	LDB2	CSTB	CCDC3	ORM1	RPL21	PDE4B	HBA2	FMOD	CD19	PSAP	CYTL1
FAH	MEF2C	PLAUR	PTP4A3	ORM2	CD44	CD44	BIN2	STMN2	SELK	HLA-DRB5	PTRF
CPB2	CXCL12	CD163	NRARP	PTP4A1	LAT	RPS11	PPP2R2B	CD248	RPS29	CREG1	IGFBP7
C9	VWA1	PYCARD	C1QTNF1	ADI1	RPL13	PTPRC	TMEM71	PODN	RPS8	NPC2	TGFBR2
ECHS1	PTPRB	IER5	PPP1R12B	C8G	HCST	FAM26F	ITIH3	ECM1	RPLP2	TMSB10	LAYN
HSD17B6	ICAM2	IL1B	TNS1	HPD	IL2RA	IFI30	C16orf54	MOXD1	BASP1	CTSD	GPR182
CCL20	FOS	C5AR1	EHD2	CPS1	PTPN22	RPL18A	PLEK	ADAMTSL2	RPL13	HPGDS	THBD
DUSP23	GPR116	RNF130	LBH	PRAP1	TNFSF14	RPL11	RP11-973H7.1	FNDC1	KCNA3	GPNMB	RP11-251M1.1
RDH16	SEC14L1	COTL1	SLIT3	CPB2	SPN	FCER1G	HSH2D	IL34	TAGAP	HLA-DPB1	FSCN1
MPC2	TSC22D1	TUBA1B	FILIP1	PRDX6	RP11-347P5.1	LCP1	PTGER2	CST2	KLK1	HLA-DMA	VIM
CYP27A1	HEG1	VAMP8	TGFB1I1	TMEM14A	IL32	RPL13	DNAJB1	OMD	KLHL14	LCP2	LTC4S
C3	EDNRB	LGALS1	SYNPO2	ATOX1	XCL2	PLEK	EOMES	FMO2	BTG2	PTPRO	LOXL1
HINT1	SEPW1	B2M	GEM	AGXT	TBC1D10C	FMNL1	MIAT	CDH11	AC016831.7	RP11-69L16.4	WFS1
SERPINF1	GNAS	GYPC	JAG1	LGALS4	RPL23A	S100A6	CYBA	FAP	SERP1	2021-03-01	ADCY4
CYP2D6	ELK3	PTPRC	GUCY1A3	HINT1	HSP90AA1	RPS6	GNG2	SGCD	THAP2	TLR2	LAMA4
ETFB	YBX3	MFSD1	MSRB3	BAAT	RUNX3	CACNA2D3	CD226	SLIT2	RP11-81H14.2	FYB	FXYD6
GATM	LAMA4	ATP6V1F	TBX2	ENY2	LAIR2	CD300LB	ARL4C	TNC	TPT1	RGL1	TSPAN18
SLC2A2	CALM1	CECR1	ITGA7	RPL8	PRKCQ-AS1	DAPP1	RHOH	SVEP1	RPL35A	MAFB	TIE1
SOD1	IGFBP4	OTOA	PLA2G5	GGH	CCR6	RPS2	DUSP2	SHISA3	RPL13A	IL18	HS3ST1
TFR2	PLXND1	ARPC1B	LTBP1	SDC2	DUSP4	RPL34	EMP3	NTM	RPL23A	LAPTM5	GPR1
PCBD1	ARGLU1	CSF1R	NFASC	ATP5G1	CTSW	CD48	BATF	COLEC10	UBE2J1	CD44	RHOJ
GCHFR	ITGB1	LITAF	PLN	APOE	RPL35A	RPL32	DTHD1	ABI3BP	VIMP	SCN1B	EFNA5
PPIB	RNASE1	FXYD5	RERGL	HPR	RPL13A	PLAC8	NCR1	ALDH1A3	GSTP1	CD33	KDR
FUOM	A2M	MPEG1	COL3A1	ETFB	ZAP70	BCL11A	MLC1	SCN7A	RP6-109B7.5	SLC7A8	ELN
HPN	FBLN2	ARPC3	NEXN	TSPAN8	IL2RB	GAPT	CCDC88C	CDH19	RPL18A	DAB2	CALCRL
ADH4	S100A16	CXCL16	COL6A1	PCBD1	CD70	PLD4	RHOF	FIBIN	TMEM258	HCST	LRRC15
SERPIND1	IFITM2	SAMHD1	RP11-332H18.4	ECI2	SAMD3	RPL27A	HGD	FGF7	RPL26	ITM2B	LOXL1-AS1
ST6GAL1	KLF2	C1orf162	HSPB6	SLPI	MYO1G	ACTB	CD3D	CILP	CTA-384D8.34	LILRB1	S100A10
F2	HYAL2	GSTP1	SMOC2	SULT2A1	C16orf54	CLEC7A	SPN	BHLHE22	WDR64	CD4	RGS17
DPYS	TGM2	TYMP	EBF1	AKR1C4	ZNF683	ITGB2-AS1	DOK2	CRLF1	CTD-2353F22.1	FEZ1	GPM6A
CCDC167	ADAMTS1	DNAJA4	GUCY1B3	RPL7	RGL4	RPL41	SLCO4C1	CREB3L1	CHST2	IFI6	RPS28
TTR	PLK2	AKR1B1	EFHD1	PTGR1	RPL32	PABPC1	MIR142	FAM180A	GYPC	FGL2	TM4SF18
ARG1	CD59	ADAP2	HEYL	MRPL14	PDCD1	RGS1	CD3G	MEOX1	RPS11	BLVRB	DMTN
REEP6	APOLD1	GMFG	MRVI1	HIST1H2AC	GZMB	GLIPR1	SPOCK2	SLC1A7	EAF2	PLTP	S100A16
CREB3L3	CTNNB1	TPP1	ACTB	UQCC2	CIB1	RPS27	PTGDR	UCHL1	RPS15	TRPV4	CHST15
TDO2	UTRN	FPR3	ATP1B2	MIF	STAT4	LYZ	SLFN12L	SULF1	RPL36AL	SAMHD1	RP11-65J3.3
EPHX1	THBD	FCGRT	PTMA	AKR7A3	IL16	RPS12	CD37	MSC	RIC3	TMEM26	LRRC38
GOLT1A	CDH13	GLIPR1	ATP1A2	P4HB	BTG1	OLR1	LAIR2	PRSS23	RPL27A	SNX10	ZP2
AADAC	NRP1	C15orf48	EDNRA	EIF3E	DOK2	CYTIP	SLFN13	EPHA3	PRSS21	RPH3A	VAV3-AS1
SERPINA10	ITGA6	LYZ	NEURL1B	F2	TESPA1	TACSTD2	HSP90AA1	SUSD2	ABCB9	SPSB4	NR2F1
KNG1	LMO2	TNFSF13B	GPR124	ADH1A	RPS21	S100A11	RP11-347P5.1	IGFBP7	KB-1980E6.3	TCHH	LAPTM5
SERINC2	GNAI2	PPT1	FAM162B	APOB	CXCR6	RP11-1143G9.4	TAGAP	CCDC146	TAS1R3	LINC00704	TLL2
PXMP2	TMEM88	ZNF331	WFDC1	C2	TNFRSF9	PYCARD	SIDT1-AS1	SELM	RPS3	CTSC	RNF175
HMGCS2	WWTR1	CD63	KCNMB1	SDS	SAMSN1	B2M	LINC00861	RP11-417E7.2	P2RX1	SEPP1	ZNF812
PDIA4	TMEM204	LCP1	CABP1	TXN	RPL11	HLA-DOB	RASGRP1	GEM	LSP1	GCNT1	SEPN1
SDF2L1	FILIP1	LILRB4	FOXS1	SCD	PBX4	ARL4C	RPS3	COL16A1	DNAJB1	AIM2	SLC26A4
FBXO2	S100A13	NAGK	ARHGEF17	CHI3L1	AUP1	TYMP	LAT	CYBRD1	CXCR4	EBI3	KIF3C
C2	LIMCH1	ARHGDIB	GJC1	ECHS1	ALOX5AP	CLEC12A	RP11-291B21.2	STEAP4	RP11-1399P15.1	ACTB	TMSB10
SERPINF2	PTPRM	MAF	ANTXR1	RAMP1	SLAMF1	RPL35	ZBP1	TMEM119	RPS28	RNASE6	KIAA1045
TSPAN8	MMP2	KCTD12	CDH6	ASGR1	LAX1	RPS3A	PSMC5	PDGFRB	HSP90AA1	HLA-B	RP11-176N18.2
SLC38A4	NFIB	GPR183	DCN	CTB-43E15.4	SP140	ALOX5AP	TST	ITGA11	RPL28	LCP1	CDC42EP5
ELF3	TIE1	CD4	CSPG4	ADH4	RPN2	ITGB2	BCL11B	PLCXD3	FKBP2	EPB41L2	AC116035.1
TMCO1	JAM2	IFI30	GPR20	SERPINF1	RP11-138A9.2	MS4A6A	S1PR4	2021-09-11	SELM	NCF1	SLC44A2
FBP1	BCAM	CD84	PTGIR	FTL	CLEC2D	PHACTR1	CD8A	PDLIM3	GNG7	EVI2B	GRAP
SLC27A2	CYYR1	LY86	GUCY1A2	SQSTM1	S100A6	CYBA	TIGIT	ADAMTS12	ITGB7	CTSZ	ANKDD1A
SPP2	C4orf32	CD9	S1PR3	DPYS	RPS15	RPL31	PA2G4	PLTP	RAC2	CD209	SULF2
ADH1A	MIDN	RAP2B	RASL12	SEC11C	AC002331.1	RPL37	C11orf58	KCNS3	RPL18	OAS2	TM4SF1
C5	HBEGF	OAZ1	CBLN1	CFH	RPS25	ZNF331	LY9	COL4A4	NAPA-AS1	LILRB4	DSCAML1
ASGR2	S1PR1	LGALS9	KCNE4	EIF4EBP1	GLRX	PTPLAD2	LAX1	PPP1R14A	ANKRD37	CR1	EPHB1
KRT18	F2R	C3AR1	CASQ2	RPS18	AC022182.3	RPS23	IKZF1	RBP1	FCER2	VAMP8	ST8SIA1
CDO1	TMSB10	ACTB	PDE3A	CYP2C9	CAPZB	THEMIS2	IL16	LINC00924	TNFAIP3	SH3BGRL3	MAP1B
NDUFB9	CRIM1	CXCR4	DAAM2	POLR2K	BIRC3	RPS3	SP140	IGFBP6	RGCC	ASAH1	GLT8D2
UQCC2	FBLN5	ARPC2	SGCA	TMEM14B	CD37	DNAJA4	GIMAP7	MFGE8	RABAC1	SLC16A9	LDB2
SDC2	MYCT1	S100A4	PRKG1	C4BPA	RPS6	RPL13A	TNF	ANTXR1	RP11-347P5.1	PKIB	NXN
ASS1	ABL2	PLA2G7	PDE1A	ASGR2	ACOX1	CD37	SH2D2A	PRRX1	RP11-138A9.2	LPAR5	TCF4
ANGPTL3	PDGFD	ZEB2	KCNA5	A1BG	C19orf60	MAP4K1	CSDE1	CTGF	GPR114	GPR65	STON2
LMAN2	DUSP6	LAIR1	MAP1A	HMGCS2	PAH	RPS16	RPS15A	F2RL2	FAU	GLUL	LY6H
ISOC2	NRP2	LSP1	NGF	RPL30	ABCF1	RPS21	STK17B	CRABP2	RPS6	NCKAP1L	AC006116.20
TFPI	S100A6	NPL	NRIP2	MTDH	CREM	CTD-2020K17.1	GZMK	BMP5	NCF1	SNX24	CCDC169
MSRB1	MAST4	C1orf54	PARM1	TF	APMAP	OGFRL1	PTPN22	LRRC32	RPS19	CLEC4M	SCN3A
AKR1C4	KIAA0355	TMSB10	LDB3	PON1	PDE4B	HCK	EIF6	TPM2	ACAP1	CD84	PSORS1C1
MRPL14	LUZP1	CD37	RERG	SEPHS2	TST	IRF4	2021-09-01	HTR2B	HSH2D	CD53	RBP1
TST	SLCO2A1	PILRA	HRC	TMCO1	REL	RPS13	NDUFA13	MMP11	ALDH1L2	IPCEF1	LIMCH1
TTPA	FAM167B	ITM2B	OR51E1	ALDH2	HNRNPC	CREM	XCL1	CALD1	RPL21	PRKAR2B	FBN2
AQP9	SDPR	CARD16	EBF2	REEP6	AK3	CCL19	ITK	SSPN	ST6GALNAC4	TNFRSF11A	EFCC1
NUPR1	LPAR6	IFI16	LINGO1	DECR1	RGS1	HAVCR2	SELPLG	UACA	CCDC144A	SH3BP1	SHC1
QPRT	C8orf4	IL18	PDLIM7	SERPING1	CAST	CPVL	HNRNPK	FRZB	RPL3	NCEH1	CD34
KHK	ROBO4	ARRB2	COL1A1	UGT2B15	COX16	SPINT2	ASCL2	OLFML1	SLAMF1	S100A9	CAV1
ALDH4A1	GRB10	DHRS9	SYTL2	FAH	NDUFA10	RPS25	GLTSCR2	EDIL3	FCGR2B	ADAP2	ANXA2
SOD2	MECOM	EVI2B	MYOCD	SDHC	SLFN12L	RPL12	SYF2	LPAR1	DUSP4	PRKCB	FKBP1A
PEBP1	GAS6	LPAR6	COL12A1	EIF3H	SRSF5	CD207	HSPA1B	SYNPO2	AP003774.1	CTD-2545M3.8	HYAL2
TF	ADAM15	ARL4C	HOXB-AS1	G6PC	CES1	TRH	FAM65B	NALCN	PKHD1L1	SLC52A1	TRIOBP
ACAT1	GJA4	CD86	CALM2	CYP27A1	ZC3H15	CTA-384D8.34	CD244	HGF	RP4-756G23.5	CTB-83J4.2	RASGRP3
COA3	THSD7A	TNFAIP2	C1QTNF2	SLC2A2	DDX18	LPXN	ALDH1L1	PRSS35	B2M	TRIM50	MYCT1
PLG	APLNR	SLC1A3	DACT3	CYP7A1	C21orf33	NAP1L1	CES1	KCNE4	KCNK6	SPI1	TMEM217
ATP5G1	UACA	GPSM3	PPP1R12A	PXMP2	FCRL6	OSM	NSA2	QSOX1	OAZ1	FABP3	EHD2
CHCHD10	SRGN	HCLS1	SNHG18	MRPL13	RSRC2	STX11	AK2	SPRY1	ERN1	NPL	SH3GL1
SERPINC1	COL15A1	EVI2A	NDN	TM4SF5	CIRBP	SPN	IFITM1	TUSC3	SLFN13	LILRB2	GYPC
ACSM2B	SLC44A2	CD44	ADCY3	ACSM2B	YWHAQ	TNFSF13B	MCTP2	ACTA2	IKZF1	HK3	SCN9A
HAO1	ARL15	PLTP	HSPB8	AKR1C2	PAPOLA	CLECL1	GPR18	RP11-334A14.8	PRSS16	SMPDL3A	CDH5
IDH2	TACC1	RP11-1143G9.4	TUBA1A	AZGP1	XCL1	RPL35A	GALT	PPAPDC1A	LINC00265	MCOLN1	TIMP2
PROC	ETS1	MNDA	KIAA0040	TMEM14C	KCNA3	LIMD2	NAPRT1	GALNT16	IL2	CCL13	CASC14
CEBPD	BTNL9	IQGAP1	ASPN	KNG1	ANXA1	PFN1	TNFRSF18	C11orf96	ANKRD28	LILRA2	ID1
ADI1	PLAT	CLEC2B	2021-09-07	QPRT	DGCR6L	APOBEC3A	SLA2	CYP1B1	RPS16	ABRACL	LMO2
TM4SF5	IL33	NABP1	ZEB2	TSTD1	PRPF4B	TNFAIP8	EFHD2	RGS16	SSR3	FTH1	ENG
PPP1R16A	KCNN3	CD48	SEMA5B	BHMT2	LMNA	EVI2B	RPN2	VGLL3	KISS1R	LY86	CASC15
FGGY	TUBA1A	VMO1	CYGB	DSP	SERBP1	EEF1A1	TNFRSF9	CCL21	STK4	IFI44L	PRSS23
CRELD2	PTPRG	2021-03-01	COLEC11	HPN	RPL35	IRF8	RARRES3	HAS2	ACOXL	FUCA1	COL23A1
HIST1H2BK	ITGA5	PTPRE	COL4A1	PFDN6	HNRNPA0	PTPN7	SET	LGALS1	HIST1H1D	HLA-DQA2	RP11-14N7.2
MRPL55	BMPR2	HLA-DOA	NRGN	FMO3	COL18A1	AREG	PMAIP1	TCF21	RPS5	KCTD12	AKNAD1
APOB	SH3BP5	CLEC7A	DKK3	ACAT1	TNF	STK17B	PSME2	LGALS3BP	NUCB2	DHRS9	CRIP2
ALDH2	TIMP2	DOK2	ANGPT2	PCK1	SELENBP1	TPT1	CD160	GPX8	LAX1	PYCARD	IGF1
PRDX6	SOX18	BASP1	HCFC1R1	OCIAD2	SYF2	S100B	LMAN1	LRRC4C	AC026202.3	DOCK10	RPL26
CFHR5	DDX5	FTH1	NTF3	ITIH2	NMT1	HCST	CXCR4	LOXL2	OSBPL10-AS1	IQGAP1	SPSB4
NR1H4	RAPGEF4	CORO1A	TMEM74B	CEBPD	CAMK4	RPL6	PMVK	RP5-1172A22.1	TBC1D10C	TTYH3	TPBG
PCK2	THY1	TIMP2	DMPK	TFR2	IL18RAP	NFKBID	C6orf62	SMOC2	ORAI2	AC011484.1	KLHL3
UGP2	ZEB1	HLA-E	LZTS1	COX7C	AKNA	MIR181A1HG	POLDIP2	COL10A1	RP11-165A20.3	FABP5	GGT5
RP11-798K3.2	TP53I11	FCGR1A	CCDC80	MPST	NHP2L1	SERPINB9	COX16	RGS4	RPL34	ALOX5	SEPW1
TSTD1	AKAP12	HCK	LGR6	FGGY	CD47	RPS9	RRBP1	NOTCH3	PARM1	ITGB2	EGFL7
APMAP	CHRM3	GPR65	VCL	CERS2	RPL27A	C19orf38	UBXN4	LHFP	RP11-325F22.2	ADORA3	MYL6
HPD	TNFRSF4	HAVCR2	S100A6	FST	TRAF3IP3	FAU	N4BP2L2	ITGB1	MTHFD2	FGD2	SHISA2
ITIH2	SEMA3G	IRF8	ITGB1	TUBB	CAP1	RGCC	METAP2	GUCY1A2	KIF19	CD244	PCDH7
KRT8	FSCN1	GIMAP4	MFAP4	SCCPDH	APOBEC3G	DOK2	SCML4	PTGIR	RPS21	CD300A	TUBA1A
FKBP11	SULF2	CELF2	ANGPT1	TDO2	TECR	CIITA	MAT1A	PCDH7	SEC61B	HLA-DQA1	MAF
HIST1H1C	XAF1	EPSTI1	COX7A1	TATDN1	PTGER2	CST7	PAK2	NDN	CD52	CMKLR1	ADAM12
COX7C	SOX17	BLVRA	GRK5	SNRPE	HGD	MXD1	COPS6	PXDN	RGS2	SUSD1	SOX4
MPST	NEDD9	SLC7A7	AEBP1	MRPS18B	SRSF2	GNA15	GPR56	TIMP3	LINC00152	WSB1	RP11-1299A16.3
LSR	SWAP70	LCP2	OLFML2A	ACOT13	TAPBP	RPS7	C11orf54	TNFAIP6	SEC61G	AKR1B1	RAB11FIP5
F10	SEPN1	SAMSN1	FOXF1	INSIG1	SET	MALAT1	PSMD11	VIM	CTB-43E15.3	BLVRA	CCDC80
C6	SOCS2	AOAH	HSPB2	GPAA1	MSMO1	RPS28	MRPL22	PRKCDBP	FUT8	CSF3R	SGIP1
FMO5	HECW2	CCR1	NTRK2	LIPC	IK	RPL23A	PSMC6	PTGIS	SPCS2	HCK	NR2F2
CYC1	INHBB	RPL26	PHLDA2	NME1	SERPINF2	AGPAT9	GLRX5	PTRF	TXLNB	HLA-DQB1	MEGF10
ECI2	PRKCDBP	OLR1	LINC00702	MDK	BZW1	RHOF	GBP5	TPM1	RPS14	ETV5	SOX21-AS1
HMGCL	FXYD6	SLC15A3	OLFML2B	SNRPC	HMGN1	FUT7	SQLE	RP11-247C2.2	RPL15	HLA-E	SH2D3C
TSTA3	HLA-B	PHACTR1	FAM13C	CES2	RP11-796G6.2	RPL22	ACAA2	ID3	PABPC4	CECR1	RP11-483L5.1
SEPHS2	FSTL1	TBXAS1	THY1	MRPL41	TOB1	HSP90AA1	GATA3	DBH	ADAM28	RAB3IL1	TMOD1
HFE2	DLC1	TFEC	RBP1	FMO5	ZHX1	CACNA1G	LSP1	LAMB1	CLECL1	GMFG	HOMER3
TM7SF2	LBH	FERMT3	CAV2	C1S	NFIA	RP11-863P13.3	NUDC	CYR61	CD44	IL16	AL009178.1
FMO3	RASGRP3	RAB31	MXRA8	SERPIND1	NDUFV1	PARVG	MB21D1	PLXDC1	SMDT1	VIM	TIMP3
HAGH	DPYSL2	WIPF1	RASGRP2	VPS28	PLG	ARHGDIB	STAT4	NTRK2	HSPA1B	ARPC1B	AP005530.2
CUTA	DUSP5	VIM	GSTP1	ZSCAN16-AS1	RPL31	RPL9	SSU72	HSPB6	CNKSR1	CARD14	ATP5E
BHMT2	PTMA	ITGAX	NR2F2	ADH5	UBE2D2	C19orf59	S100B	RP11-383H13.1	DUSP2	TNFSF13B	FABP5
MRPL12	SNRK	BMP2K	PDE5A	RNF5	SLC9A3R1	FYB	MRPS5	FBLN2	MEF2C	FPR1	BCAR1
AOX1	HEY1	LILRB2	RGS16	PERP	POLR1D	FCGR2A	EIF2S2	LRRC17	HLA-DOB	RAP2B	GLIPR2
NME1	FCN3	TLR4	SMARCD3	USMG5	YWHAG	ATP1B3	RMRP	COMP	TUBA4A	COTL1	HLA-E
STRA13	B2M	LGALS2	TUSC3	CCDC167	MIR142	DUSP2	POR	LTBP4	RPL29	SAMSN1	PALD1
VNN3	FYN	CASP1	ENPEP	SPCS1	HNRNPA1	TTYH2	ITGAL	COL15A1	CD69	ARHGDIB	MPP7
NAPRT1	VEGFC	OGFRL1	MT1M	S100P	TAX1BP1	GPSM3	RP11-489E7.4	NR2F1	RPS12	TMC6	UTRN
PON1	IFITM1	NCF4	PLXDC1	MRPL15	TAF7	ARPC2	RBP5	PALLD	ISL2	MRO	OLFM1
LYZ	ACVRL1	SPINT2	LRRC32	FUOM	SIT1	ADAM8	ZFAND6	S100A11	CD37	THEMIS2	ROBO4
ADH5	RAPGEF5	AXL	CACNA1H	MRPL24	C19orf43	MTHFD2	TSTA3	HSD11B1	CLIC3	NAGK	GIMAP7
AKR1C3	PCSK5	KCNMA1	COL6A3	XBP1	CLINT1	IL16	EAPP	PRR24	APOBEC3F	PRNP	RP11-149I23.3
TMEM205	IFI44L	IL10RA	PLCE1	HFE2	ARPP19	HCLS1	TMEM160	CXCL14	SPCS3	OTUD1	STOX2
PIPOX	NES	CCRL2	NTRK3	PTPLAD1	G3BP1	UBA52	C12orf57	GSN	BANK1	CD38	TFPI
MDK	ODF2L	PLXDC2	NR4A1	PAH	ELOVL5	EZR	HMGN3	RAB34	RPL7A	DOK2	SRGAP3
PON3	PIK3R3	CYTH4	FABP4	NAPRT1	OSGIN1	FXYD5	UTS2	TIMP2	RPL35	MMD	HAPLN3
GOT1	DYSF	TPT1	MYADM	COX5A	MRPL46	RETN	ACSL1	RP11-344E13.3	SVIP	TBXAS1	BCL6B
MANF	TMEM173	NCF1	DTX3	AADAC	UHMK1	RPL18	ANAPC16	ANGPTL2	SDF2L1	CLEC7A	STMN1
PGLYRP2	DOCK6	NCF2	FAM129A	KRTCAP2	ACSM2A	TVP23A	SYNCRIP	TGFB1I1	SEC62	CARD16	POLR2L
UQCRB	GIMAP4	PTAFR	PMEPA1	CHPT1	ESF1	DNAJB1	DEF6	HMCN1	ARHGAP9	PLA2G15	CPAMD8
CPS1	MCAM	PARVG	ADCY5	CLDN3	SIRPG	BTLA	MYBL1	TPBG	EML5	LY6E	NFAT5
TMEM45B	MALL	LILRB5	CTD-3193K9.4	LYPLA1	FLT3LG	ST18	CDC42	GUCY1A3	AC021188.4	MFSD1	CYB5RL
SMLR1	ADAMTS9	MITF	C2orf40	A1CF	CXADR	P2RY14	ATP2A2	COX7A1	MIAT	PKD2L1	RPS3
MTHFS	EVA1B	BCAT1	ARHGAP10	CFI	STARD10	BIRC3	CD48	DAAM1	PIP5K1B	HLA-DMB	GPR116
NIT2	NOSTRIN	SLA	FRMD3	CCT3	CCDC64	CLEC4A	DHX29	DPYSL3	BIRC3	HOXB7	CDKL1
GAMT	MSX1	RPL28	AOC3	MFSD3	HOPX	CTSS	NDUFA10	ROR2	CD2	PPT1	EFCAB4A
RP11-403I13.5	HDAC7	NCKAP1L	KCNAB1	ATP5J	EOMES	NR4A1	CYP2D6	CXCL12	RP11-290F5.1	NFAM1	MEDAG
DIO1	DLL4	ALOX5	AKAP12	GRINA	SNRPA1	KIAA0226L	RPS29	PDLIM2	TXNDC5	KCNAB1	PCDH12
SULT2A1	FZD4	CD72	CCDC102B	FDPS	COPA	OAZ1	PAPOLA	CD63	RPS25	PFKFB3	CCDC136
SIL1	KIAA1462	CD300A	CD248	SERPINA6	U2SURP	HDAC9	RP11-539L10.2	MSRB3	IKZF3	IER5	TMEM100
SLC25A1	PCDH12	LILRB1	RBPMS	ERRFI1	NCL	TNFRSF1B	PPIG	FILIP1L	BTG1	DLEU7	APBA2
SORD	TNFRSF10D	EPB41L3	PHLDA1	UGP2	S1PR4	METRNL	EIF3G	EHD2	PMAIP1	RP11-274B18.2	CTD-2263F21.1
SERPINA5	TSPAN13	POU2F2	MYOF	LAMTOR2	CXXC5	IL1R2	KISS1R	CCL26	PIK3CG	FNBP1	CHST8
GPX3	MYO10	CD33	ARHGEF25	GSTO1	FAM46C	BTG1	PSMF1	2021-09-04	RP11-554E23.2	CALM3	RP11-451M19.3
F5	TSPAN18	LRRC25	CACNA1C	NQO2	POP5	CD53	TM9SF2	CST3	CTD-2020K17.1	ARPC2	RPL35A
PRG4	ERG	SLC7A8	MTHFD2	SQLE	DNAJC8	S100A10	MAP3K13	SCARA5	CTD-2012K14.6	TSPYL5	ID3
NDUFA4	CPNE2	EMR2	STEAP4	SLC27A2	VMP1	MYO1F	ADAR	FXYD6	IFI27L2	MYO1F	PLXNA4
ANXA4	SOX7	THEMIS2	ST6GAL2	BHMT	SRPRB	RILPL2	PDCD6	MYLK	EMP3	CASC1	VTRNA2-1
ACSM2A	FBN1	CSF3R	CTD-3064M3.7	CFHR3	TAF10	RNASE6	RWDD1	MGAT4C	PRDM2	SIGLEC9	NKAIN4
TM4SF4	AFAP1L1	RGS18	AXL	CBR1	CYHR1	CSTA	CCND2	PDLIM7	HSPA6	OAZ1	NDNF
ADH1B	LIMS2	SYK	MIR497HG	LBP	EMB	HSPH1	CD8B	PCDH18	APOBEC3G	GRN	KLHL14
ACOX2	ADAMTS4	DOCK2	COL5A2	C3	CD5	CD86	ACADSB	IGFBP5	EEF1B2	TRIM22	DOC2B
GGCX	HLA-A	SIGLEC1	INPP4B	COA3	SRRM2	RPL27	AGAP2	TAX1BP3	TXNDC15	CD86	USP53
BNIP3	TSPAN14	FAM105A	ZFHX3	RPS20	ANAPC16	NFKB1	NSRP1	HEYL	RASGRP3	PLA2G7	RP13-1039J1.2
UBD	PXDN	EBI3	HEY2	TM7SF2	ALAS1	KBTBD8	COMMD6	LAMP5	RPL11	SIGLEC14	PRUNE2
MST1	SMTN	ADAM28	PRR24	YIPF3	MTRNR2L8	RPL15	SEC31A	CH25H	DNAJB9	GIMAP4	PDE2A
SERPINA11	LAMB1	TLR2	EDIL3	UGDH	SLC25A13	WDFY4	FGR	GLT8D2	AC109333.10	CD63	FAM43A
HIST1H2AC	CLSTN1	CLEC4A	MYOZ1	IL32	ARL4C	RPLP1	NFE2L1	ST3GAL4	CNDP1	DLL1	TPM4
HINT2	SHE	SLAMF8	RGS6	PUF60	2021-03-06	EVI2A	NSFL1C	LXN	RPS27	STAT1	ACKR2
SDHC	GIMAP1	SIGLEC7	HOXB2	GDF15	FAM159A	PAK1	SRRM1	SNHG18	RP11-385D13.3	RP11-70C1.1	SPARC
PON2	ARHGEF15	ADORA3	MAP9	SDF2L1	ARHGAP30	LAPTM5	EIF3A	2021-09-07	WIPF1	CALM2	PDLIM4
HSD17B8	GIMAP5	CLECL1	ARHGAP15	ATP5H	MAGOH	RPS27A	NCL	KIAA1755	TNFRSF18	FRMD4A	RPS15A
MDH1	FLT4	HPSE	PALLD	CMBL	EIF3A	ADAM28	ZMAT2	MYH10	SELPLG	FCGR2A	AKAP12
LGALS4	FAM101B	TNFAIP8L2	AP001347.6	SERPINA5	ATG12	TLR10	CXXC5	NDUFA4L2	SYTL1	RP11-514O12.4	OSBP2
LECT2	TEK	AP001055.6	OAZ2	HSD17B8	GADD45A	NR4A2	SEC63	NKD2	RBFOX3	SGPP1	B3GNT7
HADH	RASIP1	ARHGAP30	GPR4	PLG	EHHADH	LY86	TECR	LIMA1	NKG7	RP11-489O18.1	HOXD8
MRPL24	TGFBR3	ATP6V1B2	EPB41L1	SERINC2	ZFAS1	FCN1	HNRNPU	PFN2	LIMD2	ADRBK2	SP6
CRYL1	COL21A1	IL16	HAND2	GCSH	FAHD1	NLRP3	YY1	MAP1A	C19orf38	PTPRC	PARD6G
OCIAD2	TCF7L1	SLAMF7	NFATC4	ISOC2	CYP2D6	UPK3A	LINC00657	SGCB	HIST1H2AG	CABP4	LGALS1
C8A	RPS6	MYO1F	TTYH1	TMEM205	CCNI	VIM	GLRX	CCL19	C16orf54	KCNK13	MARCKSL1
FAM20A	JAG2	CD180	JUNB	C8orf59	HNRNPM	FGR	PPP1CA	ARHGAP15	CCL21	HNMT	ERG
CYP2C9	PTPN14	F13A1	NR2F2-AS1	F5	TTC3	NABP1	TOB1	DDR2	ZBTB32	LGALS9	RPL41
PTPRF	NRN1	CMTM3	GPAT2	PCK2	KPNB1	ARID3A	UBE2W	PDE1A	FNBP1	PFDN5	RECK
UGT2B4	PAM	PLAU	GSN	DUSP23	RP11-18H21.1	UCP2	RBCK1	GSTP1	DNAJC4	C3AR1	PTPRE
MBL2	PRKCH	MMP9	LDHB	TCEA3	FBXW5	SLAMF7	NDUFA9	NFASC	C2orf88	CLEC4G	C16orf62
CFHR4	GPR56	PLBD1	FBLN1	SNHG8	IMP4	STK4	STARD10	ZEB2	STK17B	NINJ1	UNC5A
ACAA1	GABRD	KCNJ5	AC140912.1	SUB1	BUD31	ARPC3	IRF4	COL12A1	ZDBF2	ZEB2	FAM174B
XBP1	DOCK9	MILR1	CTXN1	CHCHD7	CCDC107	CELF2	CIB1	NR2F2	RP5-1028K7.2	ARPC3	NBL1
CMTM8	CD200	MERTK	RPL41	CYP2A6	SRP19	RPL36	BCLAF1	FOXS1	TXNDC11	HLA-A	CCND1
GALT	CDC42EP3	TNFRSF1B	RP11-383H13.1	PSMD4	PRKDC	CD300A	TMEM66	MT2A	TLE4	SLC7A7	RPS19
DERL1	FGFR1	PFDN5	DDR2	PHB	PPCS	SELL	PPP2CA	PLXDC2	RNU12	SLAMF6	PLSCR4
SPRYD4	SCARF1	RHOG	VAMP2	LMAN2	PROC	RPL37A	AQP9	OLFML2B	RPL5	DNAJA4	IGSF3
CXCL2	ADCY4	ADCY7	NTN4	HAGH	MAT1A	PLEKHO1	ENO1	FN1	AIM2	SLC8A1	S1PR1
AKR1C2	MALAT1	HLA-B	TCF4	F13B	SNRPD2	TRAF1	MLXIPL	IFI27L2	RPS9	TNFAIP2	PLEKHO2
SDS	COL8A1	BHLHE41	TCF21	SLCO1B1	MRPL1	PKIB	RBM17	ANK3	LTB	EFCAB6	SNTB2
LDHD	NOTCH1	DNAJB1	PRRX1	ELOVL2	ZMAT2	BAG3	ACSM2A	LOX	VOPP1	DIO2	RP1-18D14.7
LIPC	LOXL2	TNFAIP8	MARK1	NHP2	TOMM40	RPL5	CYP4F11	IL1RL1	OST4	TPP1	JPH3
GRHPR	KANK3	LAT2	PDGFA	ANAPC11	TPR	PKM	DPM1	SYTL2	SPCS1	ACP5	MYLK2
G6PC	RHOJ	FCGR2B	RPL26	TRIM55	GBP5	RAC2	ARL6IP1	TPM4	IL21R	HCLS1	LINC00636
SRPRB	DGKE	FABP3	CTD-2536I1.1	ATF5	CMSS1	HLA-DOA	C15orf61	SFTA1P	PTPN7	SLCO2B1	PTPN14
QDPR	FAM107A	GAL3ST4	FOSB	C19orf80	PRPF40A	CKLF	PTGER4	PROCR	HSPH1	CTSL	COTL1
DNPH1	NRARP	PFKFB3	SSTR2	GLO1	SLA	KCNN4	TRAPPC6A	GLI2	HIST1H2BJ	SLC24A4	GNAI2
ECI1	PTPRN2	ABRACL	RAB6B	NR0B2	PAK2	CAPG	HDHD3	OMG	JUN	C2orf62	PPP1R2
POLR2F	LRRC32	RB1	LINC00924	ASPH	C11orf48	KDM6B	PMF1	TUBA1A	CD48	OLIG1	HLA-A
RBP5	RUNX1T1	RP11-760N9.1	PKIG	SNTB1	CDK5RAP3	RPL4	HNRNPC	HAND2-AS1	MYEF2	TRIM14	LYPD5
HSD17B2	SNAI1	DNAJC5B	TPM4	MAL2	STK17A	CLEC4F	CCT4	MYOF	AC022182.3	TNFAIP8L2	RPL13A
CERS2	ASAP2	IFNGR1	CCDC153	SLC22A7	POLD2	MCOLN2	HNRNPM	ENPP5	HSP90B1	TCF7L2	S100A13
MRPL41	ITPRIP	CTSL	FOS	GRHPR	ABCA5	FNBP1	IDH3B	FEZ1	PPP1R15A	DLGAP3	STK33
ABCB4	PREX2	PTGER4	EID1	CANX	HNRNPU	GCSAM	FBXO25	LZTS1	ANKRD12	CELF2	SEMA6A
CYP2E1	PLEKHG1	PLEKHO1	MAPK10	C1orf43	GNG2	C1orf54	RPL36AL	S100A6	CDKN2C	EPB41L3	RAB11A
TCEA3	GPR4	STAB1	ELN	HSD17B11	APOBEC3H	CKS2	NDUFV1	ID4	RPL6	CYTH4	TSPAN14
OAF	TMEM233	REL	ITGA8	PROC	DGKA	DOCK10	ASPDH	TNFRSF11B	KLHL6	DRAM1	IMPDH1
SELENBP1	GIMAP8	EMILIN2	SEMA5A	PDZK1IP1	AP2B1	RNASET2	COPRS	TMEM45A	CD79B	SESN1	NRN1
SLC37A4	AIF1L	RPS15	DUSP26	GCLC	TOR1AIP2	APOBR	EIF4B	GLIPR2	ITGA4	TRPS1	KIAA1462
BPHL	FOXC1	PKM	ADAMTS9	ASS1	LEPR	TES	SRSF5	PLAU	GATA3	MRC2	CD163L1
FAM8A1	FGD5	SCIMP	LPP	MRPL55	MED4	POU2F2	MYO1F	SOD3	LMOD3	AC144831.1	KCTD17
SLC27A5	GPRC5B	IL8	AMPH	CYP2D6	TSNAX	H3F3A	SRSF3	FSTL3	PABPC1	PILRA	REP15
FAM96A	GIMAP6	PLEKHA2	PDZRN4	PRDX2	ACTR3	CRIP1	UBQLN1	IGFBP4	CEP128	ARL4C	GS1-259H13.2
TMED9	UNC5B	FGD2	CD9	RAB2A	LTA	TMEM52B	DAZAP2	CPE	CST7	TMEM123	PROX1
POLR2K	CD79B	IL10	FHL2	PRDX1	PHF20L1	IGSF6	METTL23	CYGB	CD8A	EPSTI1	SH3BGRL3
APOA5	SCGB3A1	ARHGAP18	AC018647.3	MRPS10	ERBB3	FPR1	RGS9	C1R	IL10RA	ZEB2-AS1	EFEMP1
TMEM14A	RBMS3	FPR1	MAPRE2	LDHA	CCS	CTD-2006K23.1	TIAL1	MAP9	RPL32	RAC2	LIMS1
ASPDH	SEMA6B	IL4I1	EPAS1	IGFBP2	DAZAP2	PFDN5	CELF2	PAMR1	RP5-1142A6.8	HPSE	ADAM19
PCCB	TMTC1	SLC8A1	SLCO3A1	TSTA3	DCAF6	PABPC4	SMARCE1	SGCA	RP11-693J15.5	RAB42	RPS15
DCPS	STC2	GAS7	ARID5B	HSP90AB1	ACTR2	IDO2	SNRPB	MMP2	DEF6	LRRC25	JPH4
UBE2V2	RPS6KA2	DPYSL2	LRRC10B	GPX3	ALDH4A1	LYPD3	EHHADH	HAS2-AS1	BATF	FRMD4B	LTBP4
CKS1B	GRASP	ATP5E	RNF150	NPM1	CIR1	MPEG1	PSMD3	ENDOD1	KLRB1	CCL8	DAB2
AGXT2	RP11-251M1.1	EMP3	CLEC11A	C8B	AQP9	IL4I1	SERPINH1	EMP3	DAPP1	TLR4	TUBB6
LDHA	PROCR	FCGR1B	PRR16	AFM	EIF4H	CSF3R	TNFAIP3	DIO2	DUSP5	OTOA	DOCK8
LDLRAD4	SPRY4	OTUD1	SYNM	MLIP	MGAT4B	RP11-798K3.3	FAM120A	SAMD5	RP11-159H10.3	KCNMA1	HTRA1
TTC39C	NAV1	CD209	CCR10	NAA20	ACO2	PTMA	HN1	C1QTNF2	COL23A1	PDE6G	UBTD1
RPL30	RPS28	RAC2	CSDC2	BPHL	THEMIS	CHMP1B	CD53	HSPB2	AC104820.2	CLEC1B	SYNE1
NDUFA2	SEMA3F	C10orf54	HSPB7	MTCH2	DHRS3	CLEC2B	COQ4	RXFP1	RPLP0	ATP5E	RP4-553F4.6
DECR1	BCL6B	BIN2	MPRIP	C8orf82	RNF187	RPL19	TMEM248	PLA2R1	THEMIS	RAB31	IQSEC3
KLC4	C2CD4B	BCL2A1	HSPB1	SMLR1	MTTP	LRRFIP1	CFB	ANXA1	RPL24	HLA-DOA	KCTD16
FAM195A	HSPA12B	RPL12	CKB	CES1	PPIG	ARPC1B	ACADVL	ITGAV	FOSB	MX2	C17orf67
DNAJB11	ARHGEF10	DPEP2	EPHA3	CLDN1	ZNF207	ZNF385A	SRRM2	LPL	LY9	PYHIN1	MICAL2
GALK1	LXN	RAB42	ADAMTS9-AS2	MSMO1	SCML4	EPSTI1	SLC1A7	RRAS	EEF1A1	AC023590.1	ARL4A
CMBL	NPR1	NUP214	PLEKHA4	SAR1B	LINC00657	PRMT10	TXNRD1	GAS1	RPS7	FPR2	MDFI
PFDN6	TMEM255B	HS3ST2	NES	LCN2	CMC1	SELK	SF1	PKNOX2	BRSK1	IL12RB1	CCM2L
A1CF	EPHA4	VAV1	RGS4	ELF3	NUDC	IL8	HSPA1A	MXRA7	C16orf93	CMPK2	TEK
MDH2	TFPI2	HLA-A	CRIM1	MTHFS	RAP1B	PLSCR1	TRAPPC1	CACNA2D1	C19orf10	CRHBP	PTMA
NDUFV2	JAM3	FRMD4B	PIP5K1B	METTL7A	ZCCHC10	KLHL6	PSTPIP1	RPL26	ZFP36L2	ME2	EMID1
CHRDL2	RIMKLB	HSP90AA1	RPS8	UBE2V2	FRG1	GMFG	RTFDC1	PHACTR3	DNAJB6	DOCK2	PTPRN2
KRTCAP2	KCNJ2	RPLP2	TLN1	ATP5G3	ABCB4	DOCK8	TSHZ2	CALM2	SPINT2	ARHGAP25	SPRY1
C14orf1	GATA2	ABCC5	RBMS3	TCEB1	AHCYL1	ETV3	CTNNB1	SPOCK1	SRGN	ADCY7	RNF165
ACAA2	SEMA6A	LPXN	PFN2	CDO1	FAM49B	IL10RA	MMAB	SEMA5A	FGFR1OP2	OSCAR	MALL
RABEPK	CDC42EP5	AC079767.4	EMILIN1	PRELID1	MATR3	TFEC	NBEAL1	PAM	RRBP1	MKNK1	WWTR1
PIGR	ADAMTS5	ADRBK2	SPECC1	PPIB	EWSR1	RPS14	DST	GNG11	BRCA2	SHCBP1	ODF2L
ENY2	PDE2A	SDCBP	RRAS	NNMT	N4BP2L2	RPL14	MYH9	RBMS3	ATP8A1	PTCRA	KIAA1456
SUCLG1	NOVA2	PLD4	MEG3	ACSM2A	PLAC8	CD72	HNRNPDL	RP11-14N7.2	ENO2	RP11-809N8.4	TSPAN15
COX6A1	DCHS1	SLC31A2	TBC1D1	SORD	STT3B	KCNK6	ENAH	IGFBP3	RP11-489E7.4	C5AR1	C4orf48
ALDH1B1	ST6GALNAC3	NAIP	C3orf70	NDUFA2	DPM2	CFLAR	PRODH	DOK5	PPAPDC1B	JDP2	THSD4
CEBPA	CSGALNACT1	APBB1IP	SYNE2	MRPL12	GTF3C6	GLIPR2	ILK	SERPINH1	LAMP5	PRCP	EEF1A1
2021-03-02	RASGRF2	BLVRB	PLAT	MSRB1	CADM1	LAT2	PTOV1	LDHB	KLRF1	GPSM3	ADAMTS7
PDIA3	CUBN	RPL21	RBPMS2	HSD17B13	RSL1D1	RGS18	SEC13	PHLDB1	C17orf67	YBX1	RPS8
GSDMD	GALNT18	IL18BP	PRSS23	CSNK2B	ANP32B	AOAH	PITHD1	LIFR	TNFAIP8	RHOQ	ITGA6
PRDX2	TEAD4	CALM2	C1orf95	SLC22A18	ZNRD1	ARHGAP30	SHISA5	RGS5	SPATS2	PHACTR2	MYL12A
GRINA	IVNS1ABP	ADAMDEC1	TRPC6	QDPR	CCNL1	PTPN22	CD46	TGFB3	ZFP36	SIGLEC7	EMILIN1
PLGLB2	PHACTR2	RAB20	TTLL7	SLC22A1	MFF	GPR65	AKNA	PPIC	SIT1	SELL	LINC01117
ALDH8A1	RPL26	ZNF385A	CALHM2	NDUFS6	CDK2AP2	IL18	TGOLN2	PKM	CORO1A	DAPK1	FAM189A2
SPR	GBP4	SCPEP1	RP11-175K6.1	CEBPA	HP1BP3	RPL38	2021-03-06	RERG	HSPE1	DOCK8	IPCEF1
ANAPC11	CCM2L	FMNL2	EPN2	DERL1	ACADSB	PRKCB	PAH	ARID5B	RP11-134P9.3	PTPLAD2	SV2A
ATP5H	MAP1B	DRAM2	SNCG	FBXO2	C5	H3F3B	FAM210B	TRIB2	EIF2S2	ARRB2	VAV3
NUCB2	PREX1	PLA2G15	FSTL1	JTB	RAP1A	CCDC88A	2021-03-02	GALNT5	LINC00996	CSTB	PKM
ESPN	SLC14A1	GM2A	SSPN	MEA1	IL6R	RASSF2	TSNAX	GDF6	KDELR1	SESN3	PXDN
YIPF3	HOTAIRM1	CMKLR1	PRELP	NOL7	SRRM1	ANXA1	BTG1	CALU	TIFA	B3GNT8	RP11-160E2.11
ACOT13	HDGFRP3	RGS19	CADPS	PHYH	HIBCH	NDEL1	ADH6	TMED3	FGL2	CDCP1	SHE
NQO2	PNP	PRKCB	PTH1R	CFHR4	FASN	COMMD6	TAX1BP1	GPR68	ARID5B	GSTP1	TGFBR3
TMED7	DDIT4	IGSF21	ATP10A	IDH2	PDCD10	RPL29	H1F0	NAV3	TMEM243	IL15	NPIPA2
CLDN1	IFITM3	DOCK10	TMEM51	AOX1	ABCD3	STK38L	RTN3	RAB31	HID1	CXCL16	RP11-160E2.19
DECR2	ENPP2	CD300LF	LINC00310	SSR1	THRAP3	SAMHD1	ARHGEF12	WISP1	RPL9	LIMD2	GSTP1
ASL	PIK3C2A	YBX1	ITGA3	COX6A1	GSPT1	ENTPD1	GUCD1	CILP2	CD244	BIN2	ADD3
GSTA1	STOM	CD14	RRAD	RP11-798K3.2	ABHD2	LITAF	S100A6	SGIP1	CTC-523E23.11	RPL28	ITGB1
NQO1	TINAGL1	TMEM106A	FAM65C	CYP3A5	PRKAB2	ITGAX	GRPEL1	MFAP2	CTD-2371O3.2	GLIPR1	IGFBP4
GCSH	CLEC3B	DOCK8	SCD5	HSPA5	FAM120A	CCND2	FBXO7	PDLIM4	PTPN2	SLC25A24	TSPAN3
ETFA	SERPINI1	EPB41L2	TGFB3	PIPOX	ERGIC1	RPL7A	PDCD10	DACT1	MANF	MOB1A	MME
SNTB1	FOLH1	SIGLEC9	RGMA	PDIA3	TROVE2	CCSER1	POLR3GL	CCDC8	TMEM107	GNGT2	C12orf55
COA4	A4GALT	GNA15	SCN4B	FKBP2	PNRC1	TNFSF15	FNDC3B	PLA2G5	S1PR4	SLFN11	CTD-2536I1.1
NDUFC2	KCNE3	PPP1R18	CACNB3	EBPL	MRPL37	QPCT	FOXP1	TMEM204	CRYBA4	ITGA9	AC073254.1
MRPS18B	HES4	TM6SF1	OLFML1	MPC1	ISCA1	ATP5E	PYCR2	EVA1B	SPNS3	PLEKHO2	DOCK5
ACMSD	NPNT	ITGAM	SFTA1P	PON2	AC016831.7	SLC43A2	UAP1	GPR124	EVI2B	DPYSL2	IL33
BAAT	OLFML2A	SECTM1	GNAS	SERPINF2	RPL12	ARHGAP22	TMEM56	WLS	VPS37B	PRUNE2	FBLIM1
DAO	FAM84A	LHFPL2	ACAN	GPX4	FMNL1	TRAF3IP3	DARS	RPL13A	EEF1D	RP11-760N9.1	DOCK6
CNPY2	ARAP3	PABPC1	NAB1	IDH1	C7orf50	SAMSN1	DNAJC8	UNC5B	TMEM165	C6orf62	DPYSL2
USMG5	RPS3	CD52	CACNA2D1	SRP9	ARPC1B	P2RY6	NME3	ARHGDIB	DENND6B	SDCBP	TGM2
SLCO1B1	SNTB2	SEPP1	CCND2	BNIP3	COMMD7	BATF3	CELF1	S1PR3	RASA2	DMXL2	PCLO
ALG3	SH2D3C	ARL6IP5	KCNS3	HMGCS1	KHK	GALNT3	HIBCH	FAM109B	NCF4	MYO9B	SHANK3
AGPAT2	PGM2L1	CXCL9	RP11-834C11.4	ETFA	TUBA4A	LGALS1	ZNRD1	DSTN	ARHGAP11A	GNAS	GNAS
GSTO1	PDGFB	PPM1M	VIPR2	C8orf33	GCLM	TIFAB	AFMID	LMCD1	MXD1	EHBP1L1	HSPA12B
TMEM14B	FAM110D	PTGS1	FKBP10	EXOSC4	SC5D	IL18R1	EIF4H	MYL6	ATF4	SLA	IFITM2
SCCPDH	CD40	GLUL	CTBP2	SPP2	WDR33	CARD16	TIPRL	CST1	JAKMIP1	GPR137B	GIMAP5
C11orf54	RP11-768F21.1	IER3	PCDH18	TAT	PSMD1	SLC25A19	CTLA4	SEPW1	RPL12	SLC37A2	RP11-124N14.3
ITIH1	TBXA2R	EVL	PDE1B	GPAM	SLC27A5	PDE4A	MYO1G	DCLK1	TRAF3IP3	NABP1	LINC00640
TXN	FJX1	CPM	TMEM159	HSP90B1	LBR	SNCA	EIF5	PRR16	S100A6	RASGRP2	YWHAE
ADK	TUBB6	SOD2	PTPLA	C14orf1	ZFP36L1	ZC3HAV1	GTF3A	PRICKLE1	UPK3A	NANOS3	CALM1
ACADSB	USHBP1	GNAS	KCNB1	RPL10A	GNL1	FOSB	SF3B2	DSEL	PPM1K	TCN2	KCNN3
IFI35	FKBP9	RCSD1	THBS1	APOA5	MTPN	FOSL2	FBXW5	G0S2	LMO4	CLECL1	HID1
PROS1	DUSP1	SNX6	SYNE1	ATP5J2	GCAT	RTN1	CCDC65	AKAP12	SMPDL3B	SNX6	RAMP3
MSMO1	NUAK1	EMB	RP11-879F14.2	LRG1	ANAPC5	TREM1	PRKCB	PLSCR4	MS4A1	RIPK3	SMAD9
MPC1	ECE1	SELPLG	LRRC4B	ALG3	TBL1XR1	RPL23	OLA1	PRKG1	PTPRN2	ACOT11	MYH10
HAAO	ENTPD1	GNB4	MEIS3	SMIM14	MZT2A	GPX1	SEC61A1	ENC1	CD70	FXYD6	ITPR3
STARD10	SPTBN1	SIRPA	2021-09-11	TTC39C	YME1L1	PTGER4	UBE2I	NES	RP11-386G11.5	IFIT3	FEZ1
NUDT5	C11orf96	PTPRO	RNF152	YIF1A	KLRD1	ITGA4	YWHAB	CNN3	RP11-290D2.6	MKI67	S100A11
MRPS26	FLI1	BAG3	KCNK17	EI24	RSRC1	PMAIP1	ANXA6	MAPK10	RP4-657D16.3	PIK3CD	CHMP3
RNF5	EVA1C	NAAA	VTRNA2-1	TMED2	YWHAB	CD1D	LSM10	ENG	FMNL1	CTD-2078B5.2	CALD1
SNRPC	GALNT15	P2RY6	TWSG1	STRA13	RFC1	THBD	AHCYL1	LEPREL4	GTSE1	SIGLEC5	MMP14
C2orf72	HOPX	IKZF1	EEF1A1	SLC38A4	SF1	EFHD2	SUMF2	ITGA1	FOXJ1	TIMP2	PPP1R16B
C1RL	CTTNBP2NL	SLC43A2	SMTN	GAPDH	DNAJC7	YBX1	NFIA	ACTG1	RPS2	CASP1	LINC01116
C1orf53	STAB1	HDAC9	NBL1	TST	FKBP11	RAB31	GCLM	KIAA1211	DENND1C	GIMAP1	CDKN1C
FBXO9	MYL6	RPS24	RPL35A	ECH1	GNPNAT1	FAM49B	SNHG9	EDNRA	TMEM45A	SLC2A5	APH1B
LMAN1	RGS3	HGF	ADAMTS12	PPP1R11	ILVBL	ICOSLG	SLAMF6	C1QTNF1	MYBL2	HDAC9	LUZP1
OSTC	SHANK3	NFKBID	PBX1	HAO1	STAT3	IL7R	PHF3	KDELR3	LY96	ELAVL4	SPNS2
MRPS18A	ITGA2	SLC16A3	ACTN1	ACAA1	RPL18A	DPYSL2	ZBTB8OS	AK5	TRIM61	LAIR1	HSPG2
ZSCAN16-AS1	ELN	PFN1	KIRREL	TRAM1	SHISA5	TNFSF14	LTA	PGF	LINC00426	CAPZA1	ZBTB7C
F12	SELE	SLC38A6	UACA	GOT1	GPR18	ZFP36	IL32	GSTM5	ARID3B	BCAT1	MEF2C
CLDN3	SYCE1L	NR4A3	PTGER3	BAG2	YTHDF2	MIR155HG	LARP1	AGAP2-AS1	LTA	NCAM1	MTURN
TIMM17A	PMEPA1	TNNI2	GRIK1	AQP9	ID2	HSPD1	AC104820.2	SCPEP1	SLC38A1	TGFBI	KRTAP4-11
EBNA1BP2	NOVA1	NRP2	IQGAP1	MANF	AKR1C2	GPR18	TRIM27	EID1	HSPD1	FSCN1	IFT57
ALDH6A1	ANGPTL2	OSCAR	SGCB	SEC61B	2021-09-01	SNX20	FXR1	PLEKHH2	IFNAR2	ARHGAP30	GIMAP1
MAL2	EXOC3L1	DOK3	RAB34	GNMT	RPL22L1	LGALS9	PROC	TRABD2B	SSPN	TMEM156	CEP68
ABHD14B	IPO11	CD38	PMP22	SEPP1	ZNF331	SGK1	STK25	SEMA3C	2021-09-01	CPAMD8	RAC1
SLC35B1	GPX8	DUSP2	GPBAR1	ECHDC2	RHOU	PPP1R18	ANXA1	PHLDA1	BCL2	GIMAP2	SCN1B
MRPS28	PLXNA2	ST8SIA4	MGST3	NDUFA4	POLE3	LILRA2	TTC39C	WNT4	CD160	ATP8B4	CNN3
AGMO	PRSS23	HVCN1	ATP2B4	HSPA9	ADAR	EEF1B2	GOLPH3	ELN	RP5-1024G6.7	RP11-65J3.1	MFAP4
EFNA1	MTRNR2L2	ARHGAP25	EPS8L1	TP53INP1	NFE2L2	MX2	NAA38	PAPLN	CERCAM	RP11-582J16.4	KLF2
MCFD2	ARHGDIB	SNHG12	EPS8	TMEM45B	SDHAF2	C10orf54	ASNSD1	PTPRS	CD3D	LGALS1	PPAP2B
AIMP1	PPP1R15A	CCDC88A	COL9A1	ENTPD5	BHMT	CTSH	PRPF4B	SERTAD4	FAM159A	GNG2	IPO11
EXOSC4	PALMD	GALC	REEP1	NDUFC2	PCYOX1	MAP3K8	SNX20	LY6E	ITGAL	PAQR8	MXRA7
ADH6	SERTAD4-AS1	RPS28	TUBB6	TKT	CPD	CCR5	RNF114	TUBB6	GLCCI1	PLEKHA2	PTPRS
NAT8	HOXB5	SPRED1	CBX6	PPA1	EIF4B	SNAI1	RP11-713P17.3	EPB41L2	LPXN	HAVCR2	NFIB
RAB2A	ARHGEF3	PTPLAD2	ASB2	PON3	EIF4EBP2	CHAF1A	RHOBTB3	NID1	CRELD2	ARL6IP5	MRAS
ORMDL3	BTBD3	PRNP	TSC22D1	RBP5	TBX21	RPSA	RAP1A	NID2	RP1-90J20.8	BMF	RPL34
MIF	SYNE2	UNC93B1	C8orf88	GOLT1A	RBM39	TMEM217	CDK5RAP3	STMN3	LDLRAD2	C7orf60	FAM126A
MGST2	PIK3C2B	KIAA0226L	CACNB2	VDAC1	ZFR	TUBA1A	RSL1D1	NEURL1B	ZNF788	HRH1	HIVEP3
GLYCTK	ARHGAP31	RPS29	MTRNR2L2	GCHFR	RWDD1	CX3CR1	PPCS	GAS6	HSPA8	BBS5	KIAA1324L
NDFIP1	IFI6	IFNGR2	PAMR1	POR	FRA10AC1	ALOX5	CLINT1	RASL12	RPS3A	ITGAM	TNXB
CNIH1	SRP14	SLC25A24	ESAM	TOMM20	PPM1A	AP001055.6	PRR13	IL1R1	SYCE1L	TRAPPC3L	FAM171A1
MRPL36	GMFG	DRAM1	REM1	OSGIN1	CBX3	TWISTNB	TARS	GUCY1B3	KLRD1	ASPHD2	COL4A2
FKBP2	ANXA1	RP11-290F20.3	TMEM136	ATP5I	LONP2	SLC8A1	FRG1	TMSB10	AKAP9	IFI30	RPS11
GPAA1	LDHB	ZFP36L1	JUN	TMEM59	KIF5B	WIPF1	TMED4	NAP1L1	NDUFAF6	SCPEP1	GUK1
CBR1	CAV2	GNAI2	VSTM4	PSMG4	CAPZA1	LCP2	CLDN1	SNAI2	XKR6	CNRIP1	SKAP2
ATP5J	FXYD5	LINC01094	PEAR1	ATPIF1	WDR46	HSPA1A	ZRANB2	GLI3	AP001046.5	SNAP23	TMOD2
VKORC1	PRCP	LTC4S	AFAP1L2	ZNF706	COBLL1	HSPA1B	FASN	DZIP1	CCND2	IFIT2	NAV3
TRIM55	NR4A1	ENTPD1	DES	ALDH5A1	RNF11	CCRL2	ZNF148	EVC	ODF2L	CTD-2514K5.2	CHSY3
PSMA5	DLL1	P2RY13	SLC2A4	UQCR10	RPA3	DSE	ARHGAP9	TCF4	RPL14	YWHAH	NOVA2
ATP5G3	PEA15	SNX10	MIR24-2	AK4	RIOK3	DEF6	FAHD1	MEGF6	CASS4	CYP2S1	TNFAIP8L3
ECHDC3	MAPK3	STAT1	CNTN4	SHARPIN	NCR3	LY9	YBEY	MARVELD1	TPD52	SLC4A7	SNCAIP
TMEM208	MIR4435-1HG	MGAT4A	LPHN3	ECI1	PSTPIP1	CD300E	LIMD2	GSTM3	RELT	ID3	MBOAT2
ISOC1	CPXM2	RP11-472N13.3	FBXL13	RPLP0	GPAM	GALR2	ANP32B	GYPC	SNURF	CLEC12A	GPR146
SUB1	SERPINE2	ABI3	JPH2	MTSS1	BIN2	CCDC109B	DNPEP	TPPP3	CDC20B	RPL26	PMEPA1
EIF6	IFI16	PRMT10	ARHGDIB	TMEM56	IFNAR1	RP11-11N9.4	U2SURP	FHL3	ITPKB-AS1	SLC20A1	LYNX1
SPCS1	RDX	CCDC109B	TMEM165	MRPS28	FAM204A	REV3L	MAP3K11	BPI	ERGIC3	MYO9A	FILIP1L
CAT	S100A11	RAC1	ZNF385D	PSMA4	CYP4A11	NPC2	C6	PYGO1	ENTPD1	IFI44	EPHB4
PLA2G12B	FAM43A	SLCO2B1	NGFR	VDAC3	RPF1	RYR1	ISCA1	ARHGEF25	SH2B2	TNFAIP8	ARHGEF10
OSGIN1	NID2	VCAM1	PXDN	NDUFAB1	SNX5	ACAP1	TROVE2	CALM1	AC074389.9	HK2	SLC27A3
NUDT7	CLEC2B	CTSH	RASD2	MRPL2	CCND2	CRTAM	ATF6B	RABAC1	RUNX3	FAM105A	CD59
HDDC3	DOK5	AMICA1	KIAA1377	GPLD1	AFMID	CFL1	MAD2L2	IRX2	USP30-AS1	TPT1	MACF1
MRPL46	ITM2B	ST3GAL5	DENND2A	TIMM13	RAB17	CLEC5A	CCNI	TMEM173	TLR6	TSPAN4	FGFR1
SUCLG2	GNAQ	TNFRSF11A	CCND1	SLIRP	C6orf62	ARRB2	CDH2	DNM3OS	ANKRD36	PABPC1	GPR97
TACO1	ZNF521	STX11	ADRA2A	ALG5	ZC3H11A	BCL2	C11orf48	NBL1	EPB42	NCF2	RSPH4A
ECHDC2	CD81	KLHL6	FBLIM1	COPS5	HN1	KCNMB1	PHF20L1	MDFI	CENPE	SPIC	AFAP1L1
TMEM14C	TAX1BP3	PLCB2	HAND2-AS1	C6orf48	KXD1	EMB	FAM177A1	ANGPT1	ZNF165	CDKN2B	MSRB3
CCS	CYR61	TRPS1	EPHB6	NDUFV2	IL27RA	DNAJB6	ITGB1BP1	RP11-390P2.4	RP11-568N6.1	KCNE1	LYN
HDHD3	RAPGEF3	MEF2C	CLSTN2	ATF7IP2	ARL6IP5	RASGEF1A	CCAR1	RPL12	RP11-712B9.2	TPK1	PAM
AK4	LIMA1	FAM46A	MYL4	LINC00261	DHTKD1	GZF1	SFPQ	COL11A1	FRMPD2	ISG15	ZNF781
HSP90B1	DARC	KLF6	CALM1	SERPINA10	RING1	JOSD1	GPAM	CTD-2536I1.1	CD53	CLK1	PRKCH
SIGMAR1	NOV	UBA52	UBB	PDIA6	IL23A	LILRB4	SELK	BST1	RPS27A	RAB32	TACSTD2
RP11-680F8.1	MIR24-2	MIR142	VIPR1	TMED9	FAM65B	GPR132	GOLT1B	CCDC3	IFT57	PRDX1	RPL31
LPGAT1	MYADM	RP5-899E9.1	DACT1	CRYL1	DST	PCBP1	SERPINF2	NRXN2	KIAA0226	SELPLG	TXNL4B
PSMB2	KLF4	RPS11	BCAM	CXADR	SERPINH1	NRROS	AP2B1	MMP14	NCAPG	ZDHHC20	B2M
MRPL13	DENND3	SELL	CTNNA3	CPNE3	RBM47	TLR2	PRPF6	ANO4	HIST2H2BF	FFAR2	RPL37A
PC	CX3CL1	LYN	ENTPD1	ITIH1	SLTM	RP11-24F11.2	ISG15	RPL13	RP11-723O4.9	TYMP	CD151
MFSD3	SYNPO	RPL27A	VASN	STARD10	NCBP2	GNAS	VMP1	HAND2	GIPR	SNX18	RPS2
LAMTOR2	HTRA1	CDCP1	REN	MTTP	STAU2	BCL2L14	LASP1	MYL12A	RP11-553L6.2	HSPA1B	TMEM255B
ENTPD5	RAPGEF1	SFMBT2	CRTC3	RP11-295G20.2	UPB1	CXCL9	BOD1	ADD3	IL7R	RAC1	PTGDS
YIF1A	SNCG	CD200R1	CCDC74A	BCHE	RBM27	CECR1	PCBP1	RPS8	BCL11B	M6PR	FAM129A
TMED2	RARG	CALM3	RP11-598F7.6	ACAA2	SLC16A1	MYO1G	TMEM97	SYDE1	PTK2B	FAM102B	EPHA2
MRPL15	FAM171B	RPS15A	C1QTNF7	HADH	SLC39A14	TUBA1B	2021-09-07	IFITM3	CTD-2165H16.4	TNF	HMGB1
METTL7A	SGCB	PRKACB	PYGM	COX5B	USP8	DUSP5	MRPL1	FKBP7	UPF2	IFI27L2	DDX5
MRPL27	RPS15A	FTL	GPR176	OARD1	ZDHHC4	CD4	CNDP2	GRK5	OTUD1	CD52	SBSPON
PRODH2	TPM4	MCOLN1	RP3-395M20.12	FASN	TUBA1C	KCTD12	PPM1A	C1S	CD8B	CMTM6	DCHS1
POR	EHD2	TTYH3	SOCS3	PROX1	UBE2I	RPL24	SLC39A5	FAM153B	EMB	LMO2	RP11-161M6.2
NUDT16L1	GIPC3	RPL11	HSPA12A	TIMM10	MRPS6	GHRL	SH3GLB1	PLAT	ANKDD1A	TMC8	OLFML1
DPM3	NOS3	CD300C	SPTB	FAM195A	HNF4A	SIGLEC10	SEL1L	CCBE1	RBM23	RGS19	HOXB7
NEU1	ARC	DAPP1	RP3-525N10.2	FBP1	SNAP23	CEP55	IQGAP2	CRYAB	UFM1	PRMT2	REXO2
SDSL	HMGB1	TNF	TMEM108	FAM162A	GUCD1	ARID5A	RNASEH2C	GPX7	MOB3A	MFSD12	RALGAPA2
POLDIP2	DGKH	TLR1	RYR2	PSMB2	SLC31A1	HK2	AKR1C2	SAMD11	SUB1	PDCD1LG2	EPB41L2
SLC9A3R1	TSPAN15	PTGS2	PHLDB1	NME1-NME2	C8A	AC079767.4	PRKCH	PLEKHA4	RPS13	CD81	RERE
SLC35B2	ARHGEF7	CD5L	WTIP	KIF22	CD28	2021-03-01	PRPF31	NXNL2	JUND	VAV1	RPL7A
GCAT	RBMS1	S100A6	RPL21	ADH6	ERI3	SLC16A3	ZFP36L1	HHIP	RP3-477O4.14	GALC	YBX3
HSD17B4	NETO2	FAM49A	COL18A1	LSM2	TARS	FNIP2	AAMP	EPS8	NR1H3	LILRA6	CAV2
PAH	KITLG	FMNL1	KAZN	SCP2	PMAIP1	SERP1	FGD5-AS1	PARVA	CTB-50L17.16	ZFP36L1	IL7
LPCAT3	CSRNP1	CSTA	ACTA2-AS1	C5orf27	NADK2	GEM	EXOC7	ELOVL4	ANKRD44	KLHL11	CD200
MRPL2	AC009336.24	GBP5	EGR1	C14orf2	PCBP2	LIMS1	UBE2R2	VCL	KLF6	CD97	DOCK9
RAMP1	FBXL7	PLXNC1	DYNLL1	CDC5L	NAA50	RHOG	ARPC1B	CTSC	LY75	GPR85	ITGA3
ACSL1	ACE	GAS2L3	UBA2	HSD17B2	ZRANB2	CTSZ	CAST	IFI27	AP000769.1	RP3-522D1.1	IFI27L2
STAP2	VASH1	FNBP1	SLC8A1	MRPS18A	LINC00261	ST3GAL5	DDX46	EFHD1	CDC42SE2	RP11-38M8.1	ARL2
CISD2	EID1	LILRA2	EDNRB	TMEM70	PAFAH1B2	DOCK2	SLC39A14	CNPY4	NXPE3	SH2D1B	ARHGAP29
SMIM14	MMRN1	TLR5	PDE1C	EMC2	TFRC	NFE2L2	TPM3	ACTN1	HIST1H2BD	RPL12	RPL6
COX5A	PHLDB1	IFI27L2	FXYD1	THRSP	PRKAG1	FGD2	MRPL10	TANC1	QRICH2	TEC	MYL12B
PTPLAD1	KDM6B	GPR137B	AMIGO2	MGST2	THAP7	ELAVL4	DPH3	PAPPA	CASP10	APH1B	ACVRL1
MLIP	F2RL3	RARRES1	GFPT2	GALK1	KANK1	LTB	IVD	RP11-89C3.4	NUSAP1	FCGR1B	2021-09-02
KDELR2	THSD1	MTHFD2	ZBTB7C	MCUR1	DUS1L	SLC7A5	RGS1	VCAM1	LRMP	ATP6V0E1	PGM5-AS1
EBPL	SLFN5	NFKBIA	DDX5	PGLYRP2	DGUOK	IKZF1	MLX	SGCE	RP11-386I14.4	FOS	RPL12
CYP4F2	LIFR	CLEC4E	FAT1	MDH2	H2AFV	CD33	HNRNPH3	ACTB	GSTM2	ZNF124	RHOC
SAR1B	RP11-736K20.5	ARL11	MGAT3	IDI1	C15orf61	ASB2	EMG1	TMEM165	HBB	RP11-206L10.9	PGF
SLC39A5	RP1-142L7.8	GCA	MAML2	AIG1	AHSA1	PTGIR	C20orf24	HOXB2	TANK	NAIP	DPYSL3
MGMT	AGRN	PTMA	POPDC2	RPS26	MCL1	ANKRD37	ITGB7	SCARF2	C11orf80	SLC39A4	LAMC2
AIG1	BMP4	RP11-11N9.4	SPRY1	TMEM97	ACSS3	FAM49A	SREK1IP1	HIC1	LMTK3	SLC25A36	SFXN3
CADM1	FGF12	AC109826.1	LMNA	HDHD3	ERGIC2	CD2	IL6R	SCG2	AC074289.1	CDC42	TLE4
PDIA6	RAC1	SLC9A9	CHST3	MRPL23	PPP1R10	LY75	BZW1	HIGD1B	P2RX5	ARAP2	LINC00839
TOLLIP	NOX4	BTG1	C10orf107	LACTB2	WIPF1	MYD88	AC013264.2	RPS15	PLA2G2D	ANXA5	EPS8L1
APOF	EGFLAM	CRTAM	ATF3	TNFRSF12A	SLC51A	ABRACL	DDIT3	SVIL	TES	ZFYVE16	COL5A2
DHODH	PPFIBP1	BNIP3L	UTRN	NDUFS4	PGLYRP2	AC064834.3	OSER1	LINC00152	BTG3	TFPT	KIAA0355
ALDH5A1	MLF1	NR4A1	ZFP36	CRELD2	H1FX	CBX6	NOSIP	DPYSL2	CD200R1	C16orf62	CISD1
PGM1	PTPN12	CIITA	EFEMP2	KDELR2	GNL3	KIF15	C5	GAP43	CD96	WIPF1	NAALAD2
F7	LMCD1	RP11-489O18.1	PRRT2	RP11-432I5.1	SCNM1	MEF2C	FBL	BMPR1B	PINK1-AS	PPP1R18	GNG12
ACOX1	IFI44	GPRIN3	TSPAN3	GMNN	TAT	DUOX1	RING1	PHLDA3	PFDN5	ARPC5	SLC2A3
DDOST	GRAP	ITGA4	CCNI	COA4	BECN1	AMPD3	GPR65	S100A3	CXCL10	HSP90AA1	CLEC2B
PPAPDC1B	TNXB	CD28	ARHGAP1	SLC25A39	TNPO1	LINC00877	HNRNPA2B1	C5orf38	RP11-395N3.2	C9orf72	GAS7
KIF22	CLIC4	TMEM86A	RPL13A	APOA1BP	ARL16	FABP5	DHRS3	MMP19	ZNF331	P4HA1	QSOX1
PMVK	SH2B3	SDC3	FHL5	AURKAIP1	CEBPZ-AS1	FAM64A	TAF1D	LAPTM4A	RP11-111F5.4	ARAP1	FBN1
SULT1A2	ADARB1	MATK	UNC5C	HINT2	DNAJC1	CHORDC1	DPM2	ALDH1L2	BIK	TEKT4	GAS6
PRDX3	MAGI1	HSPH1	WNT6	MRPL34	TCAIM	NAAA	KHK	TNS1	HCST	DZIP1L	RP11-347P5.1
MRPL11	EFCAB14	FOS	AC100830.3	SLC27A5	SH3GLB1	NFKBIA	MAT2A	REM1	RP5-1068E13.7	ATP6V1F	RPL11
AKR1C1	GYPC	CLEC12A	GPR116	TCEA1	C12orf44	IER5	SELENBP1	C12orf57	PTGDR	KLF2	LIF
AIMP2	LTC4S	SESN3	PLAGL1	CAT	NF1	SH2B2	PSME1	RPL41	PRC1	PABPC4	RBMS3
GALE	SLC35G2	ITGAD	PLCL1	NR1H4	KLF3	IFI16	PCBP2	F3	ITPRIPL1	SGK1	RPS21
C8orf82	DKK2	S100A9	RHBDL2	C5	YARS	TACC1	RSRC2	IFT57	B9D1	ICAM4	PIEZO2
MSRB2	SEC62	PIK3R5	CEND1	LSM4	PPP2R2B	PSMB9	RPA3	PCDH9	PSMD5-AS1	METTL22	PRCP
SDC4	CHST15	DMXL2	CTGF	F12	CCDC59	GTSF1	ATG3	CYTH3	RFK	DCK	ZEB1
PTP4A1	PITPNC1	MX2	BTG2	SRPK1	PAWR	PSTPIP1	PTEN	CPXM1	KIAA1524	PLAGL1	KBTBD11-OT1
C19orf80	TCN2	SCN1B	RNF24	ALDH6A1	EIF3B	GCA	MRPL28	DLC1	CIRBP	RHOB	OAF
ATP1B1	LAYN	CSF2RB	PNMA1	KLC4	TOX4	SNN	CMC2	CSRP1	SMCHD1	NR4A2	RPS27A
GPLD1	TENC1	DSE	PPM1L	COX6B1	CASC4	MCL1	HNRNPAB	ADAM12	CEP57	PPP5D1	RPL32
SURF4	LYL1	MOB1A	GLIPR2	PFDN2	DHRS1	CD55	C21orf33	RASGRP2	BACH2	FZD1	DYNC1I2
ACSM5	ZNF462	FAU	HAPLN2	FAM8A1	FAM136A	CMTM6	SAP30BP	MEST	ASPHD2	NRP1	LHFP
F13B	FABP4	DPP7	RPL5	FGF21	ISG15	MKI67	STK4	EHD3	TNFRSF9	IFI16	PRR5L
ATOX1	TSPAN5	ANXA1	NET1	OCLN	MIA3	FAM105A	PSMD13	PNMA2	ICAM3	LRRC4	FOXP1
ILVBL	CRISPLD1	STX7	TNNC2	POLDIP2	LINC00152	KISS1R	FMNL1	WISP2	PHGDH	P2RY6	RP11-475N22.4
NNT	CPNE5	ATP8B4	SLCO1C1	EEF1D	GFER	BHLHE41	MAP1LC3B	H2AFJ	HRASLS2	TMEM37	C12orf42
SMCO4	SEMA6D	EFHD2	IFT57	SLC30A10	RAB5A	CCR2	TIMM50	HCFC1R1	RNF187	TMEM106A	SLC38A1
ZNHIT1	RIN2	TMEM51	MOK	SLC9A3R1	HARS	RP11-347P5.1	DCTN2	ENPEP	PYHIN1	ADAM9	CDKN2C
TFG	CETP	SKAP2	RP11-14N7.2	EFNA1	PSME1	H2AFY	PIPOX	MAP3K7CL	COPS6	SPIRE1	MEF2A
PSME2	HOXB3	DUSP1	LSAMP	CRLS1	WDR26	BAZ1A	PRMT1	TNFSF13B	RP11-138A9.1	KREMEN1	SPTBN1
CHPT1	RILPL2	ZNF267	SLC25A36	ABCF1	BROX	FAM110A	CIR1	PTX3	SEMA4A	RP11-1007O24.2	HOXD9
CTSF	FAM129B	FCHO2	ACYP1	ALDH7A1	RNF139	IL1A	ALG8	ARF4	C11orf21	ID2	TP53I11
TMEM53	TAL1	CAPZB	SON	REEP5	UBE2Q1	AIM1	STK16	ITM2C	PELI1	VAMP5	PTCHD4
NME4	HLA-C	M6PR	S100A4	LYRM4	ELF2	ANKRD22	FAM200B	TMEM59L	JAGN1	RP11-81A22.5	NT5E
CYP4F11	MAFF	LPAR5	ECM2	DNAJB11	CCM2	FERMT3	CDK2AP2	LAMA4	AC006129.2	SEMA4D	SGCB
IQGAP2	ASAP1	CACNA2D4	CDH11	EBAG9	ELAVL1	PRDM8	NUDT22	MATN3	QPCT	MRPS11	MAN1C1
NDUFS6	PPP1R14A	SNCA	RCSD1	TFPI	FUS	SELPLG	LCP1	AFAP1	RPL36	ACVRL1	TMEM173
STEAP3	CMIP	LPL	CCDC151	TMEM208	TAGAP	SEMA4A	NCBP2-AS2	MIR497HG	C1orf50	ARL11	LIPE-AS1
PCK1	IL6ST	SAMD9L	TACC1	PRDX5	MITD1	SYK	SNRPA1	MORF4L1	TMEM126A	FMNL2	FAM228A
RPL26L1	MCTP1	MMP19	CHSY1	C17orf89	KPNA2	BID	CHST13	AC018647.3	LENG8-AS1	SLC46A3	SOX7
ATPIF1	TFF3	HSPA1B	CAMK2N1	HSD17B4	OTUB1	LILRA4	SETD5-AS1	FRMD6	AC074212.5	NCF4	HSPB1
MTCH2	HOXB4	GFRA2	CA4	NDUFA6	IPCEF1	TNFAIP3	CKLF	VASN	ATAD3C	ACTR2	NAP1L1
TMEM141	SOX4	SLC37A2	MXRA7	PTGES3	PQLC1	PHF19	NOP58	MLLT11	YPEL5	LGALS3BP	MEGF6
PPA1	DNM3	GBGT1	LHX2	NUDT5	ITGA1	UTS2	ACAT2	EEF2	RAPGEF1	AC022182.3	RHOA
HIGD1A	ADAMTS7	PIK3IP1	RPS27	SIL1	FASTK	CDCP1	GMPPA	ANXA5	CMTM7	RBP7	GMFG
DESI1	LHFP	PLEKHO2	FAM65B	OSTC	SEC14L2	AIM2	DLD	KANK2	RING1	RHOBTB1	RPS29
ALDOC	GSTP1	CCL8	SRP14	PDIA4	HNRNPH3	HMHA1	MIR4435-1HG	ECM2	SHMT2	CPEB3	SOX11
FETUB	CDK17	LIMS1	LYPD1	ANXA4	GPT2	FAM65B	LSM6	ZMAT3	CNTRL	CLEC4A	RLN2
PRDX1	DBN1	HPGDS	TUSC1	NDUFS2	NAA38	NCF1	POLE3	HES4	BIN2	ST8SIA4	LAPTM4A
EMC3	SYT11	MYO5A	NT5DC2	SHFM1	GPSM3	PTGS2	MXD4	MICAL2	INO80D	ST3GAL5	HOXD3
METTL7B	CHST1	PMAIP1	PDE4C	FTH1	IFRD1	TNNI2	RP11-81H14.2	CCDC28B	C16orf74	CD59	CDC42EP2
SDHB	CLEC1A	GIMAP2	IL33	CYP4A11	GABARAPL1	CNN2	NUBP2	PTGER3	RCAN3	FCGR1A	SCUBE2
SEPP1	TNFRSF19	SUCNR1	PEAK1	SDC4	MAT2B	PNRC1	MGAT4B	KIRREL	UBC	HVCN1	COL4A1
ROMO1	CCND1	RTN1	ILK	GHITM	MRFAP1L1	S1PR4	COMMD7	EBF2	CCDC69	CSF2RB	LY96
SEC61B	BAALC	SLC4A7	ARTN	SELENBP1	RPF2	CCNI	QARS	SLCO3A1	PTPN1	ABR	SLC35E4
PTGR1	FAM212A	CHCHD6	SUSD5	CMTM8	PTBP1	MOB3A	H2AFV	OAT	METTL12	APOBEC3G	KBTBD11
METTL23	CTBP2	FAM49B	ITIH5	TUFM	STX4	TRIM22	SPP2	CORO2B	SNX20	HSPA1L	PFN1
CES2	JMJD1C	CLEC10A	TRPV2	ACOX2	HBP1	HSPB1	CD6	KIAA1377	NR4A1	GIMAP5	EID1
SPCS2	ARID5B	ASCL2	BANF1	ACSL1	BCL2	BANK1	MAPK1IP1L	RP11-173B14.5	SLC1A5	RASSF3	C9orf89
HNF4A	SERTAD1	NFAM1	CHN1	THEM6	EIF2AK1	ZNF267	KPNB1	RGS17	TBX21	SLC44A2	RP11-348P10.2
SLC25A39	RP11-252P19.2	RGL1	HOXB-AS3	PRDX3	TXNRD2	PRMT2	SLC43A3	BICC1	AURKB	LYL1	EXOC3L1
CHCHD7	SLC12A2	RHOA	HMGB1	CPQ	TRAF1	RIPK2	TMEM199	RCN1	ARHGAP30	PLA2G12B	RPS6
SDHD	PEAR1	ARHGAP22	CNN3	F10	DGAT1	ZNF296	STAU2	SH3BGRL3	EIF2AK4	HEXA-AS1	PEA15
C20orf24	ISG15	OSM	PLEKHO1	RRS1	MAPK1IP1L	SATB1	GRSF1	GXYLT2	HNRNPD	MITF	ITGA2
AK2	IGFBP5	APOBEC3C	HOXB4	MRPL36	YY1	EBI3	FAM104A	COL18A1	IRF7	UAP1L1	ASAP1
PPP2R1B	MFNG	JUN	SLC26A10	SLC35B2	GOLGA7	CD40	SRGN	MYADM	SYTL3	GIMAP6	RPL15
MRP63	KLF7	LIMD2	EGFLAM	SPCS2	FAM3C	ARL4A	ADSL	MYH9	DESI1	FERMT3	RPL13
ALDH7A1	EDN1	ARPC5	PDLIM2	ABHD14B	LYPLA2	FAM129A	BRMS1	S100A13	CENPM	RPS29	ENDOD1
SCD	BST2	CAP1	DYNC1I2	NIPSNAP1	TC2N	SP140	HAAO	ACTG2	GLTSCR2	GRB2	CTB-46B19.2
PSMB5	ULBP2	CRHBP	C1orf54	PRG4	OXR1	RAB8B	BMI1	IFITM1	FICD	CD83	TBC1D4
CPD	MACF1	HAGHL	ARHGEF7	NELFE	NMI	TAGAP	C19orf43	RPL35A	EZR	STX7	CCSER2
NTHL1	ATP1B3	FMN1	PLCB4	IQGAP2	GOLT1B	PLEKHA2	LINC00261	GRIN2D	ACTRT3	HACE1	RPL36
MLEC	TJP1	DNASE2B	FOXC1	RAB4A	CMC2	FCHO1	EPHX2	TINAGL1	LINC00309	LINC00998	APLP2
MRPS11	CDC37	RHOB	GLIS2	SSR2	ZNF451	TNFRSF18	SARS	AC093609.1	FAM149A	TPM3	GIMAP6
CTB-43E15.4	CDKN1C	APH1B	MRPS36	MRPL51	NRD1	KIFC1	AKT1S1	CD59	RPL22L1	INPP5D	KIAA1614
AMDHD1	RHOC	ALDH3B1	ADAP2	ZHX1	CSNK1D	RP3-508I15.21	BET1	2021-09-08	COL9A3	DAPP1	GRIK1
ALAS1	KIF26A	CTA-384D8.34	ST6GALNAC6	SDC1	TCF25	MYADM	SNRNP27	PDE1C	MYO1G	SULT1A1	PDGFA
ECH1	NAALADL1	STAC3	STMN3	TPMT	CPSF3L	TIAM1	CRIP1	IL33	CPEB4	AC005306.3	LRRC49
MRPS16	SPINK5	TRIM22	COL4A3	EMC3	PLEKHA1	GNA13	GOLGA2	FAM162B	RP11-679C8.2	CAP1	NID1
EVA1A	NDRG1	BTG2	CIRBP	ERBB3	LIMD2	CDC42SE2	UHMK1	RHOC	EBAG9	GCSAM	AGTRAP
DNAJC3	EML1	ZFP36L2	LGI2	LPGAT1	TPST2	CHST2	PFDN5	RPS15A	MRPS33	RP11-488L18.10	NDRG1
TMUB1	MANSC1	COL4A2-AS2	DLC1	ROMO1	CMAS	SLCO4A1	TPR	ANGPTL1	ZNF652	DNAJC5B	LINC00852
MRPS25	SASH1	CARD9	PGAM2	DHRS2	SF3B1	TMC8	SERPINA4	CD44	GPBP1	GNAI2	RNF145
CRYZ	CA2	LY6E	MARVELD1	ABCB4	PARP14	BIN2	SLC44A1	ITGB5	RPL37A	ZNF331	FAU
COX5B	JUND	IGF1	DGKH	SURF1	UGT2B10	HIC1	ACO2	RUNX1	PTPN22	FFAR4	DYNLL1
NPW	DKK3	TRPM2	RAC1	FDX1	FBL	TPM3	SP100	IFI16	FAM49A	RAB8B	RBPMS
HYAL1	SLC45A4	GADD45B	ENO2	CDH2	ARHGDIA	FSCN1	RFXANK	DYNLL1	MST1	MGAT5	SPHK1
PHYH	NLRP1	SLC6A6	ANO1	DPM3	BLOC1S6	ID2	ARPC4	PHPT1	FAM174A	PIGP	TC2N
CNIH4	ZNF677	LILRB3	PDCD5	ATP1B1	ORMDL1	CENPW	C14orf119	CTD-3193K9.4	GBP5	RGS18	RPLP2
PHB	OAS2	RP11-701P16.5	HIC1	CRYAA	UBA2	RP3-477O4.14	CDV3	SPG20	OSBPL7	MT1F	PXK
TUBB2A	LRRC8C	HMHA1	SETBP1	ANXA10	KIAA1430	LGALS3	RNF11	RP11-676J12.7	FUCA2	SH2B3	HES1
TMED10	EFEMP2	MYO9B	WDR46	CFB	PCSK6	HVCN1	RBM39	MALRD1	CTLA4	LGALS3	CCL2
ABAT	AOC3	SNX20	FERMT2	EHHADH	MDM4	NAF1	TNRC6B	NPY1R	ZBTB38	SLC15A3	EPB41L4A
PCTP	ADAMTSL1	ACER3	TIMP4	SPRYD4	NBR1	BTG3	PLEKHJ1	MEIS3	PMM2	NR1H3	RPL28
MRPL34	EBF1	CMTM7	LGALS3BP	MRPL40	CMTM6	JUNB	ABCB4	RNF180	HIST4H4	FCN2	CTD-2666L21.1
BHMT	EGR3	IFI44L	ARPC2	MRPL27	TARDBP	PTPN1	H1FX	SLC16A4	GTPBP1	SLC1A3	CAPNS1
ATP5J2	FAM69B	CD22	TSNAX	FAM96A	ANXA9	TSPAN32	C6orf106	GPR116	ARFGAP3	WDFY3	ETS1
CPN2	ITGA10	RHOQ	PPP2R5A	PEX2	TES	ATP5G2	C1RL	SPARCL1	SC5D	FCHO2	AHNAK2
TNFSF10	LINC00152	PQLC3	BTG3	DIO1	CYP2B6	SLCO5A1	GNL3	EFS	FUBP1	NOP10	AC073283.4
ATF5	VGLL4	TAGAP	PNISR	AGMO	HSPA4	LILRA1	VPS37B	LINC01091	MCOLN2	PLSCR1	NR2F2-AS1
NDUFB6	ABCG1	ALOX5AP	AKT3	TAF9	TFAM	RP1-239B22.5	TPST2	PBX1	FDFT1	DNAJB1	EEF2
VPS25	ICA1	GNPDA1	ITGA1	RPL26L1	BIRC2	CASP1	MOB1A	PMEPA1	RP6-109B7.3	ALKBH3	APOLD1
AKR1B10	KCTD12	RAB32	PRMT2	AMDHD1	NUDT4	CD180	PDCD2	RPL21	DPF3	OSBPL6	LATS2
NR2F6	ZNF366	SNX29	CD151	TMED10	MPHOSPH10	SEMA7A	THRAP3	SSC5D	RP5-1007M22.2	GNB4	GATA2
MTTP	RP11-169K16.4	SPIC	SWI5	PDZK1	BBX	CD80	CENPV	IL6	RNF11	LPCAT1	BEND5
SMIM1	IRF1	LACC1	LMO4	ALAS1	ZNF770	SPINT1	EIF2A	DEGS1	MANEA-AS1	CRYL1	CDC25B
FGFR4	CASKIN2	PRDM1	PKM	SLC35B1	YBEY	AURKB	ESRRA	FBLIM1	CYTH4	RSAD2	ITGA5
PEMT	TANC1	PPP1R15A	IFI27L2	ANPEP	FAM134A	MAP2K3	ALAD	CALHM2	GPR182	LYN	HNRNPA1
NAA20	TMCC3	LILRA6	EHD3	ESPN	TMEM259	SLC2A3	ATAD2	DCBLD2	CLK1	TMEM261	RP11-536K7.3
CTD-2350C19.2	PTPRR	CREBL2	NDUFS3	SLC25A1	MBNL2	ZBTB43	SMAD4	RASL11B	STX11	TLE4	ITIH5
KLB	MTUS1	MIR155HG	SORT1	NRBP2	LDLRAD4	TIGD3	TRAPPC4	LTBP1	E2F5	C9orf91	RBM20
ADCK3	DPYSL3	JUNB	FJX1	DCAF13	VPS52	PLBD1	MDM4	FAM3C	BCL2L11	GLRX	GIMAP4
NDUFA6	FRMD8	PAK1	KCNC4	TTPA	PRF1	EGLN3	OCLN	RORB	AKAP5	GPBAR1	ZNF827
MRPS12	IGF1R	ARHGAP9	PNRC1	ASPDH	GLI4	ZFAND2A	FLNB	RPS27L	MRPS34	ANKRD13D	ICA1
FURIN	ABHD17A	RNF135	MSC	TMEM141	PLCXD2	SGOL1	ESPN	CAV1	LILRB1	SEL1L3	EFEMP2
C8orf59	BHLHE40	FLI1	FAIM3	TIMM17A	FOXA2	HSPA8	UPF2	ADAMTS14	AC092580.4	TFEC	PCDHB12
SAT2	MCC	ATP1B3	RBMS1	SERPINA4	EMP3	DDX21	POP5	S1PR5	PRKD3	SFT2D1	CRIM1
WWP1	PRDM1	SIGLEC10	LAMB2	PPAPDC1B	RNF167	HIVEP3	TFAM	RND3	SETDB2	CTA-384D8.34	HDAC7
SHARPIN	LSMD1	P2RX7	NME4	ABT1	ANAPC15	GPR84	IMPA1	MMP16	RANBP1	GIMAP7	FXYD5
FASN	KIF17	FGR	TRAF5	MDH1	BSDC1	HLA-B	LDHD	DAAM2	AP001055.6	RHOG	PEAR1
C1orf43	SERPINH1	EIF4A1	YPEL4	C8orf47	HDAC1	LDHB	TDG	ART4	EPHA1-AS1	C4orf48	EDNRB
MTDH	ITGA3	PTPN18	DZIP1	GALT	GPBP1L1	ARF6	NAT9	NAV1	HJURP	CD22	FAM89A
SLC25A4	MYO6	DAPK1	NUDT4	ACADSB	PDXK	SLC31A2	FCGR3A	DYNC1I1	S100Z	HMGA1P4	DTL
RAB1A	RP11-630C16.2	SH2B3	GPRC5A	SIGMAR1	STK4	AVPI1	MAN1A2	EEF1A1	APOBEC3C	POU2F2	NBEA
DDRGK1	FAM124B	IL1R2	PLEKHH3	ECHDC3	SRSF11	B3GNT5	SAR1A	CACNA1C	CAST	BAG3	WDR66
GLYATL1	PLCB4	RP11-85F14.5	NXPH4	HAX1	PEX16	FPR3	F11R	VANGL2	EVI2A	LPXN	LGALS9
MRPS33	NID1	QKI	UQCRC1	HEBP2	RP11-345J4.5	RP11-138A9.2	C11orf73	FOXF2	C6orf99	SPG21	RPS12
PUF60	PDE7B	DOK1	LRRC17	TSKU	STARD7	LAP3	ZFAND3	TBX2	MIR181A1HG	GABARAP	PXN
NDUFAB1	AKT3	RASGEF1B	COX7A2	CKS1B	SLC39A5	ACTG1	TOX4	OST4	RP11-103G8.2	GFRA2	FAM89B
EBAG9	LOX	RPS19	NDUFAF2	RMDN1	RNPS1	HSPE1	MTMR4	RARRES3	DERL1	SLC16A6	RPL22
ACADM	RPL34	HERPUD1	VTI1B	NAT8	C1orf27	LILRB3	CLPTM1L	CD81	NETO2	MB21D1	BMPR2
TMEM50B	RP11-475N22.4	DEF6	NDUFA8	EIF6	SCFD1	RP11-373D23.3	CD70	LRP1	JAKMIP2	ATP2B1	SLC38A2
TRUB2	EEF1A1	RUNX3	CKMT2	DECR2	CIAO1	ADCY7	C1orf35	SLC22A17	MRPS31	C1orf112	ZNF431
TMEM59	AMOTL1	LDHB	ITPR1	AHCY	NFU1	PPT1	TXNDC9	IL6ST	RNF122	IGSF21	PLAC9
AKR1D1	SELM	AMPD3	NDUFV1	NDUFC1	STX5	EIF4A1	RPAIN	C2orf27A	CTD-3051D23.4	CMTM3	RASIP1
SDHA	ABI3	PTPN6	DGKG	SLC17A4	MRPS31	ZEB2	C21orf91	RP11-195F19.5	CLEC2D	STK10	DYRK1B
TP53INP1	CEP68	CD80	CD46	TDGF1	PBRM1	ETV6	PIK3CG	NGF	TMED1	CEPT1	AP000442.4
SDC1	LINC00961	IRF5	PAIP2	ALDH4A1	COQ4	SPECC1	TXNRD2	C12orf75	GLT8D1	RP11-480C16.1	LMNA
ANPEP	FAM219A	FOSB	ARHGAP44	FBXO9	SSRP1	RP11-796E2.4	SLC27A3	IKBIP	TCF7	TMEM87B	ZDHHC8
HPGD	MAP4	SETDB2	C19orf70	HIST1H2BC	TIMM10B	CLEC4E	TCP1	NNMT	SETBP1	ABI3	MCM2
NDUFV3	FUT11	TNFSF12	NXPH3	SPR	AKAP5	FZD2	PIGF	ABCA9	ESR2	PARVG	LYL1
PPP2R5A	C1orf63	TGFBI	NDUFA10	ST13	CCNDBP1	ORAI2	NMT1	INPP4B	GPR160	RP11-629O1.2	CARD6
MOCS2	DUSP4	CRYBB1	PPP1R15A	LAPTM4B	KLRG1	AKNA	SFXN1	ENOX1	CTA-292E10.6	NUP214	FAM213A
CES1	MCF2L	ME2	PCDH7	NIT2	QARS	CDC42SE1	STARD7	HDGFRP3	KCNN4	RP11-1143G9.4	APOL3
FAM213A	KIAA1217	NLRP3	NUBP2	MRP63	PMPCA	FTH1	TES	ADAMTSL3	PBK	OAS1	HIF3A
RP11-328K4.1	PPM1F	TRAF3IP3	LSM3	RAB11FIP1	ELL2	ANKRD44	SPRYD7	RBMS1	HSPB1	FAM46A	MTUS1
ALG5	EPB41L4A	SFT2D1	GTF2A2	SAT2	UGGT1	RPS5	TNPO1	BNIP3L	CCDC112	MIR142	WDR54
PFDN2	YWHAE	RPS6KA1	RAB14	MRPS16	DDA1	IQGAP1	TRUB2	DYNC1I2	IRF1	PPM1N	GIMAP8
APOA1BP	ZC3HAV1	CCSAP	CTD-2314B22.3	VPS25	VIL1	MICAL1	BBX	C12orf68	DOCK8	SLC9A9	CDH11
SIGIRR	RPS15	HRH1	LINC00493	ZNHIT1	TTC39C	DNAH17	EIF5A	CCNI	UBE2QL1	RNF141	ZDHHC21
UQCRFS1	POMC	RASSF2	MRPL16	RPL7L1	LARS	RHEBL1	C1orf86	FKBP14	BUB3	TSFM	AC017002.1
GAPDH	SPNS2	RP11-796E2.4	MRPL1	PAK1IP1	RABIF	PRKCD	YWHAZ	TPT1	C15orf65	AC093391.2	FUS
CLDN15	PPP2R2A	XAF1	STRAP	NDUFB6	RPL14	JUND	MRPS31	MYO1D	SMIM11	CTC-241F20.3	HOXA10
HSD17B11	ARHGAP18	ANKRD22	HIGD2A	GLRX5	VNN1	ACHE	DDA1	CTD-2269F5.1	MAGOH	AP2S1	PALM
ABCA6	ITPKB	METRNL	ZNF580	ACOX1	TMEM87A	OTUD1	CIRBP	ISLR2	RHOF	C20orf194	THSD1
GOT2	CNRIP1	LYL1	DNAJC18	PGM1	NASP	LFNG	P4HA1	DOK6	ASH1L	OSTF1	FIBCD1
CPN1	CD109	PIK3AP1	THBS2	COMMD5	PABPN1	ASF1B	NDUFS1	CRIP1	PGRMC2	PFN1	AHNAK
TIMM10	HLX	GIMAP5	YBX3	PCCB	ENOSF1	KDM2B	EPN1	LINC00702	YIPF4	TPTEP1	KALRN
SRP9	RPS8	RPS21	DCLK3	GMDS	RPL6	C9orf72	CLPX	BATF3	CCR7	CTD-2249K22.1	NALCN
PERP	CRTAC1	APOBR	CYR61	DDRGK1	ALDH1L1	PTPN6	SECISBP2	EGR2	SLC50A1	TSPAN3	C3orf52
PDZK1	RASAL2	VEGFB	WDR83OS	VEGFA	TMEM161B-AS1	SLC8B1	IL12RB1	DAB2	UAP1	GYPC	EMP1
TAPBP	RALB	WDFY4	MRPL43	TMEM167A	TAOK1	NUF2	TMUB1	ASPA	IMPACT	CXCR6	TSHZ3
GLDC	BDKRB2	ADAM9	OLA1	WWP1	ZNF148	MBP	PSMD12	CLSTN2	EIF3A	PPIA	SEMA3F
UGT2B7	TNFAIP8L1	FKBP15	HSPB11	CLDN7	C12orf75	RUNX1	PRKDC	GFPT2	CDV3	FAM53B	KIF17
CRLS1	FAM171A1	TMEM144	RPL34	SLC39A7	CREBRF	IL23A	CXADR	2021-09-02	CYP46A1	RHOA	CNTNAP3B
PCYT2	CEP112	RP3-522D1.1	LNP1	NSMCE2	GCGR	MRPL18	WNK1	RPS6	PHF19	PLBD1	ROBO3
PEX19	PRKD2	PRMT2	PTRHD1	NDUFB3	LETMD1	GLS	MLLT4	LARP6	BAD	OSBPL11	C1orf63
GRB14	TES	DCSTAMP	C11orf83	ACADM	NEDD4	HMGN1	FAM115A	NTF3	GNLY	CD14	PLA2G16
UQCRC1	PPP1R16B	NCEH1	LAMA4	RER1	ERAL1	RBPJ	DNAJC2	MT1E	IFI35	CDH5	PTPRB
CLNS1A	MYOF	CCDC170	KDELR1	MRPL46	TMEM106C	YPEL5	SNX17	THBS1	RPL22	RP11-617F23.1	STAB1
SLC35C1	PALM	NRROS	HAPLN3	PROSC	TAPBPL	NCF2	TRAF4	MPRIP	HOPX	VAC14	RIMKLB
GPD1	IQGAP1	CLK1	NHP2L1	SPPL2A	CYP3A5	TMEM158	TEX261	XXbac-BPG55C20.7	S100A4	C11orf82	CTBP2
IDH1	METTL9	RPS12	AP000688.8	C6	TDG	SLAMF8	USP16	ADAMTS4	TXNDC12	SAMD9L	ZDHHC14
COX14	MFSD6	CCNI	GNAO1	TOMM5	GOLGA2	TESPA1	CIAO1	PLAGL1	PTGES2	S100A4	MYO5C
EGFR	ANXA3	FUCA1	SMIM7	FH	CRAT	EMILIN2	NT5DC1	DPEP1	ZNF791	PWP2	RFTN2
CDH2	LAMC1	C19orf38	ASPA	RPP21	UTP18	NCR3LG1	OXR1	FAM129B	ABCA7	RP11-404O13.5	TAX1BP3
TCEB1	QSOX1	PREX1	C16orf45	NCOA2	CRELD1	CASS4	THYN1	HSPB8	SLC23A3	NCKAP5	PPM1F
GPAM	TMEM178A	CATSPER1	PSMD2	DDOST	PLEC	IL21R	WDR46	JAG1	DOK2	RP11-390P2.4	C4orf32
AHCY	RSPO3	PIK3CD	ARHGAP42	MRPS33	CCDC12	CD70	WIPF2	RP11-680A11.5	CNTLN	TAF4B	ERICH1
C2orf82	MEDAG	GCNT1	UROD	ABCA5	PSMG3	RGS19	PABPN1	PPIB	OSBP2	KIAA0226L	FAM66C
UGDH	ACTN4	MALAT1	SLC39A14	RP13-582O9.5	CDV3	ISG15	RSF1	RBPMS	RP11-47L3.1	IRS2	ZNF385D
SLIRP	LIMS1	GGA2	PSMC6	C2orf72	DYNC1LI2	MS4A7	ORMDL3	CRIP2	FARSB	SPG20	ELTD1
GLYAT	FILIP1L	GNPTAB	EPHX3	MTCH1	RNF8	TRA2B	CRBN	PRTFDC1	RPL37	TMPRSS9	AP2B1
CD14	FEZ1	RASSF4	FAU	PARK7	TGIF1	GNB2L1	GPBP1L1	RPL31	CNDP2	ACAP2	SMAGP
ZG16	KL	ABCA1	FEZ1	COA6	GNPAT	UBE2S	SRP68	RNF24	PPP2CA	RP11-347P5.1	ETS2
ATF7IP2	ARL2	TMC6	TTC1	LSM1	CCDC91	ELF1	MIA3	B3GNT9	IK	CACNA1A	BVES
MRPL40	ICAM4	CXCL10	KLHDC2	TACO1	IL10RB	ANO9	CDKN2AIPNL	STON1	ASNS	RP11-644F5.11	LINC00478
SIVA1	BTG2	FNIP2	MIR22HG	LSR	TYW3	SPAG5	ECHDC2	MIR4435-1HG	C5orf56	FXYD5	SH3BP2
TMEM220	QKI	INPP5D	NARS	MPLKIP	ACADS	ERGIC1	MEF2A	RARRES1	SAMD9L	LTC4S	ASAP2
BLVRB	RPS19	NAP1L1	RHOBTB3	CYB5R1	DDX49	FCGR1B	TUBG1	RP11-417E7.1	RASGRP1	CCDC107	FGD5
C19orf10	YWHAH	RPL41	ARPC5L	CNIH1	ARSA	CCR6	ZNF207	PCBP3	GRK6	AP000254.8	RBMS1
TMEM33	ANKRD28	ACTR3	ELOVL4	FAM45A	SLC6A1	EPHB3	TOMM40	ITM2B	CDC42EP3	RIOK1	CCDC85B
SULT1A1	RFX8	ST3GAL6	CC2D2A	NNT	TPM3	MOB1A	VPS51	PNMA1	ABHD11	PIK3AP1	SELM
RPP25L	UBE2J1	GLIPR2	LAMA5	DAK	BLCAP	HAS1	MITD1	EBF1	SFT2D1	SEPW1	SASH1
EPHX2	ELMO1	B3GNT7	EEF2	CYP4A22	ATIC	CLEC2D	DLGAP1-AS1	TPST1	ACN9	C3orf14	SON
AK3	TTC28	HS3ST1	ACTG1	PSMB5	NOP56	KIAA0101	RITA1	EDNRB	METTL5	CCDC88A	RAPGEF5
LACTB2	AGAP2-AS1	FAR1	MEF2D	PROS1	ELOVL6	ARHGEF2	RP11-47L3.1	FAM43B	MCL1	MTPN	SLC17A7
CYP4A11	GLS	TNFSF15	HIGD1A	PMVK	MAGOHB	NRARP	DNAJC21	CYB5R3	RP11-413H22.2	BZRAP1	GPR124
MPLKIP	GIT1	SIGLEC11	PPP4R2	SRPRB	DHX9	P2RX7	PDK2	MAP1LC3A	RPL4	HESX1	OMG
MRPS34	MYL12B	MCTP1	ZBTB8OS	EEF1E1	C6orf106	CD6	WBP11	FERMT2	MATR3	HENMT1	PEAK1
INHBE	RPL35A	OSTF1	ATG12	HMGA1	IKZF1	MYLPF	IRF2	RPP25	LSM12	HSD17B14	RP11-737O24.5
GPS1	SON	TMC8	MRPL20	DHCR24	SFXN4	ZNF430	IFNAR1	AXL	ELP2	XXbac-B135H6.15	CALHM2
HSPA5	RP4-539M6.22	RASGRP4	GLRX5	PSMB4	SLAMF6	ARHGAP15	PPHLN1	OSMR	IL2RB	UBXN2B	RPS25
GLRX	HOXD8	GAPT	C19orf66	SHMT2	ADSS	MBNL1	FLAD1	CCND2	DSN1	MAMDC2	SMTN
MRPL51	FZD6	ICOSLG	SERPINE2	ENO1	SREK1	IL27RA	HP1BP3	TWSG1	MAD2L2	RGS2	ART4
CXXC5	RFTN2	ZFP36	CCT8	SUCLG1	PEX11B	LRRK2	ADIPOR2	AMOTL1	PPP1CA	JAK2	MPRIP
ABCC6	LRRC8A	RPS8	EIF4B	CHP1	TP53I13	KCNK13	PWP1	CDC42EP5	CCDC64	IFRD2	RPS27L
ECE2	HPCAL1	MACC1	RNF180	PPIL1	NAP1L1	PLXDC2	APEH	SPATA18	RGS13	ATP5G2	SLC6A6
CYB561D2	BTG1	H2AFY	VAPA	HSPE1	DDX39A	RP11-258F1.1	NUFIP2	LAMC1	DDX41	RAD21	ADAM15
CEP57	CCL2	LPCAT2	RBM42	EBNA1BP2	ABCE1	HLA-DQB2	RGS2	DYNLT1	PJA2	TMEM147	SVIP
MEA1	RNF145	HK2	NRXN3	MBL2	SORL1	MBOAT2	IFI35	SPESP1	ITPR3	AOAH	NEK10
SNRPE	NXN	ZSWIM6	TRIB2	STOML2	HLA-F	SOD2	CCNL1	GPR153	DDOST	AP1B1	ARHGAP27
ZNF593	HK1	PDE6G	EIF3D	MRPS15	NARF	SIGLEC9	FASTK	TMEM159	CECR1	IFNGR2	CBX3
AURKAIP1	ZNF532	RP11-196G11.2	PET100	LECT2	MRPS27	PLK1	TMEM245	RP11-463O9.5	LAT2	RB1	SOCS3
ASPH	TMEM184B	IL12RB1	MIR4458HG	C11orf54	PDCD2	CD38	SDHAF1	RWDD1	ENDOG	VEGFA	RAB6B
DNAJB9	CCDC85A	GTSF1	NSMCE1	MTFR1	CIDEB	UVRAG	NR3C1	EPHB3	RPUSD3	CCDC88B	RP1-30M3.6
AKR7A3	ACKR3	PTPN7	SYT11	PSMB7	KIAA0020	PTTG1	DCAF7	PINLYP	RP11-22P6.2	GALNT7	TLL1
PEPD	MMP14	TRA2B	P2RX1	SLC39A5	FAHD2A	PSME2	LAMB2	ARHGEF17	POLR2C	TREM2	CASP10
OARD1	EPHX4	PNRC1	SYPL1	AZIN1	FNDC3B	CHRNE	HIF1A	UBE2E2	CTD-3064H18.1	MRPL21	MMP24-AS1
ALAD	SCHIP1	GSDMA	EMC10	ANGPTL4	SMIM11	AXL	GNPAT	RPL34	RP11-305L7.3	PNPLA6	TSPO
NDUFS2	RP11-536K7.3	SH3BP1	FGF1	GSDMD	TRAF4	NUDT1	DCTN4	RPL28	FAM32A	DPP7	PMP22
EHHADH	ANXA2R	PLSCR1	CSNK1E	TOM1L1	GPATCH8	SCIMP	HSPD1	TWIST1	NUAK2	HECA	ACTB
NSMCE2	PTTG1IP	PHTF2	ASAH1	UQCRFS1	PTEN	ACTR3	ATRN	PRMT2	POLR3D	ZSWIM6	ZBTB46
GLUD1	PLSCR1	CD163L1	MPRIP-AS1	TRIM27	BOK	PFKFB3	COQ10A	EMP1	CD7	HSPH1	QKI
FH	PKN3	B3GNT8	IDH3B	C19orf10	MAN2A1	TYMS	SLC38A1	ADRA2A	LDHB	NFE2L3	POLR2A
PCSK6	2021-09-02	CXCL3	RPS7	ABCC6	ARGLU1	LY96	CFL2	C1QTNF7	FCHSD2	RAB20	CDON
PTS	HOXA5	RPP25	JUND	POLR2F	C9orf78	TMEM243	RHBDD2	HDDC2	TM2D3	CAPZA2	RELN
MRPL23	MYLIP	GIMAP1	DOK6	UPB1	HECTD1	CSTB	MTPN	RPL5	PRCC	TM9SF2	ICAM2
RP11-661A12.5	AES	TPM3	FAM212B	APRT	RRP7A	PPP1R15A	DAXX	C1orf54	NABP1	RNF130	FAM107B
PSMB4	B3GNT5	SLC18B1	CCDC124	MRPL52	CTDSP2	NCKAP1L	KIAA1598	ZNF883	SLC7A5	SPPL2A	RP11-309N17.4
RP11-295G20.2	HSPB1	LINC00936	TERF1	ATP5C1	BUB3	SLC16A10	GPC6	SRI	FGD2	MRPS35	ZDHHC13
GLRX5	PRICKLE1	AP1B1	SLC22A17	CHST13	CPN2	C10orf128	DDX49	RPL11	C10orf54	CTB-113D17.1	THSD7A
MTX1	STXBP1	TNFAIP3	CYTH3	SURF4	TLN1	MALT1	ROCK2	RPL7A	CD97	DGCR6L	LEPROT
LINC00261	HES5	GNG2	TOMM40	CAP2	TIAL1	JAK2	DDI2	MMP24-AS1	MRPL54	HMBS	CTTNBP2
MRPS36	LRRFIP1	ATF3	SNAPIN	GALE	PHIP	MIR24-2	ERBB3	FAM26E	RNF167	NAAA	VAMP5
PSENEN	RAPGEF2	RNF13	FAM96B	RHOD	ANKRD17	DNAJB9	PEF1	CLIP3	RPL27	PBX3	RUNX1T1
RDH10	SLC1A4	ATG7	COL5A1	CRYZ	NBN	C16orf54	RELA	ITGAE	SRP72	COL4A2-AS2	RPS24
SCP2	TSPAN2	CHMP1B	CLMN	NDUFB5	UFL1	HSPA6	KLHDC10	ISYNA1	CENPA	SNHG12	NCOR1
RP4-763G1.2	TGFB1	SIGLEC14	PAM	MRPS12	TRIM24	EGR4	GCGR	UNC5C	VAMP1	DAZAP2	SH3PXD2B
POLR2I	FAM19A5	ACRBP	C14orf166	FNTA	ALCAM	SHCBP1	NET1	KCTD12	TRIP13	MMS22L	H3F3A
LRPAP1	SMAD7	TIAM1	MRPS5	PLA2G12B	PPM1G	RP11-138A9.1	CHD6	RPS3	NPC2	EGFR	IFI16
ICT1	DGKI	NFKB1	RP5-966M1.6	RNF181	CORO1B	GTPBP1	WDR26	ARPC2	GNAS	CEP55	PINLYP
UQCR10	PXN	DCK	RFC1	ZFAND1	UPF2	RAB20	SPSB3	REXO2	CISD2	NR4A3	SEMA6D
NIPSNAP1	LTBP4	CR1	PLA2G12A	NME4	DLGAP1-AS1	CYLD	FGD3	FUT8	MGEA5	IKZF2	DNM3OS
RPS20	FGF2	LIPE-AS1	FGFR1	MRPS14	SLC38A2	EMR2	BCAP29	PDE5A	RNASE6	RP3-477O4.14	RPL24
FST	RRAS	JAK2	NUCB1	ST6GAL1	SP100	C17orf107	NIPA2	ZNF532	RP11-102N12.3	LMO4	CST6
PREB	CARD16	GPR155	MRGPRF	TPD52	DCUN1D5	SPHK1	PRKAB2	CNTNAP1	RBM48	MGAT4B	FUT11
PDCD5	ITPR1	ANKRD36C	NAP1L1	MSRB2	RMND5A	EIF4A3	NAA50	NRP1	SDHAF1	DENND3	CERS6
FTL	KIAA1211L	HIF1A-AS2	SRSF9	CIB1	UPF3A	ZNRD1	RB1CC1	COPZ2	TMEM217	RP11-545I5.3	FZD4
TPMT	UPP1	GPR84	ANK3	PSMA5	WASF2	RP11-126K1.6	MED19	THBS4	C15orf61	SNAP29	PIEZO1
RCL1	PKIG	ETV5	BMP1	EFR3A	SFPQ	GPR35	NSMCE4A	LIFR-AS1	SRPRB	ROR1	PKN3
ALDH1A1	C16orf62	HES1	BZW1	RGS14	SECISBP2	ARHGAP25	COMMD9	RPL3	C14orf166	EHD1	GALNT18
TOMM5	SH3GLB1	GRB2	RP11-499P20.2	TMED7	DNAJA2	AC022182.3	PRKAG1	RPS7	ACADS	PDE4B	F2RL3
POLR3GL	DNAJB1	TTYH2	PTGES3L	MST1	ZNF638	DNAJC5B	IMMT	HK1	HMGB2	UBA52	RP11-79O8.1
HSPB11	CBLB	PRAM1	EIF3F	MRPS11	IARS	CYTH4	CD47	ILK	RP11-110G21.1	MRPL23	RP11-433J8.1
POLR2L	TAOK2	MKNK1	POLR2G	MUT	MLST8	APOBEC3H	NTMT1	IFITM2	GCSAM	RNASE1	SYT15
PSMD4	KALRN	ABR	NBR1	PKLR	RDH11	CLNK	SH3D19	EPB41L1	SAP30BP	LINC00847	AGAP2-AS1
POP7	PLCG1	HK3	OSBPL1A	UAP1	NPEPPS	ESPL1	THRB	SASH1	RNGTT	MTHFR	C20orf112
MRPS14	PMP22	ACTG1	C11orf70	SDHD	SPATA20	ITGAL	CUL4A	CMTM3	CTD-2227E11.1	GPATCH4	MAML2
DHTKD1	EOGT	KLF2	UFD1L	ADCK3	CUL4A	C3orf14	BLOC1S2	BST2	RP11-372E1.6	SNN	KIF5C
PRDX5	SH3BGRL3	CYBRD1	RP11-398K22.12	UGT2B17	RPS28	MARCKSL1	ACOX1	CRIM1	COPZ1	RP11-85F14.5	ZNF467
RRBP1	PGF	TCHH	UQCRC2	RP11-680F8.1	TCERG1	TLR6	HELZ	EPDR1	SLC39A4	POLR2G	CASKIN2
PTGES2	EGR1	CFL1	TSG101	HMGCL	GRAP2	MILR1	BRAT1	FAM229B	LAG3	HTATIP2	FOSB
FDPS	MEG3	PDCD1LG2	CYSTM1	SORBS2	ABAT	CDC42EP3	ABHD2	LIMS1	RPRD2	SECTM1	NPDC1
HAX1	CHD3	HTR7	LOXL2	KLHDC3	ARHGAP5	CD300C	MRPL18	PEAK1	SLA	CD82	YES1
TMEM57	SELP	TRIM14	POLE4	CTSF	STK25	FCGR1A	BLCAP	TGFB2	DICER1-AS1	TAF12	TTLL3
MRPS7	NPY1R	MRC2	TIMP2	CISD2	RBBP4	SH3BP1	RP6-109B7.3	PAG1	NFU1	CSTA	AP2A2
CALR	CHSY1	P2RX4	NDUFS7	TIMM8B	MTUS1	TNFAIP2	PURA	CRTAP	MIR142	TMEM144	ADD1
NHP2	FAR1	TFPT	SPSB3	TDP2	ASCC2	TXN	LEPR	GPBAR1	FGFBP2	PLCB2	ADAMTS5
SCARB1	ZNF827	SPP1	TRAPPC2L	DAP3	SAE1	HNRNPA1	NFATC3	CCDC74A	RANBP9	VAV3	PLCG1
TMEM199	FOSL2	RPS9	SSNA1	VIMP	RP11-489E7.4	PEA15	GBP2	AC017002.1	EMC4	DHDH	BCL7C
POLD4	CASP10	ANXA5	ESD	FN1	MXI1	GNAI2	SLC39A9	MX2	TEX14	RAB14	INPP5D
RPL8	RCBTB2	NRP1	PDLIM5	GSTA4	PRRC2A	HBEGF	MATR3	TNXB	SLCO4A1	PARP8	LSMD1
RAB17	S100A10	ATP5G2	C17orf82	MIEN1	PTGDR	CLN8	SYS1	KDELC2	SDF4	RNF13	CA8
HSBP1L1	FZD8	ID2	FZD7	CNPY2	ARRDC2	USP36	APMAP	SEC62	LHPP	KIF14	COMMD6
NR1I3	MYL12A	TMEM243	LAMTOR4	MRPS34	APPBP2	TMEM154	PRKCQ-AS1	VDR	FAIM3	EMP3	C11orf63
CLDN7	FOXP1	ZYX	STON1	NADK2	SLC30A5	AFF3	TESPA1	PGR	LPAR2	ITSN2	FAR1
BOLA3	SLC25A37	SPATA7	GPX3	ICT1	CARD8	SLC30A1	ACOT4	TRIM22	CCAR1	ARL6IP1	NOTCH1
COA6	HMBOX1	RP11-1017G21.5	MEAF6	2021-03-02	DDX56	TACC3	SKIV2L2	COMMD6	POLR2H	CCNA2	FBLN2
LHPP	SLC25A36	MB21D1	ARID5A	FAM83H	DCAF7	MTHFR	FAM134A	AP000688.8	MBLAC1	TGFB1	CMTM3
PNKD	MAP4K4	RUNX2	RAB31	ESD	H1F0	IRF1	TADA3	RPS27A	MUC12	IL2RB	CTA-293F17.1
TAF9	LRRC3B	CCR5	PA2G4	PECR	SOCS1	TAOK3	ACSM5	MAP4	UAP1L1	MGME1	LEPREL1
PRADC1	COX7A1	MBP	BCCIP	CNIH4	LMO7	RCAN3	DNAJB4	CTBP2	TMEM220	GNPTAB	TLDC1
NUDT16	FHOD1	PTCRA	NT5C	MRPS35	PLEKHA5	PRKAR2B	ABCD3	CLIC4	TOP1	C15orf48	AHDC1
DHCR24	PEAK1	LINC00996	SOGA1	FTCD	SERPINA4	PILRA	ATG12	EGLN3	ACSS1	MRPL54	RP11-417E7.1
ANXA9	MRPL17	TVP23A	GABBR1	AGPAT2	KIAA2013	LRRC25	BUB3	LINC00578	ANKRD36C	JUN	ABCG1
SCRN2	C20orf112	TXN2	PYURF	SYBU	ATP2B1	ITGB7	CRIPT	CTD-2171N6.1	DNAJC25	BAG4	SH2B3
F11R	CAPN11	CD40	DNAJB1	TUBB2A	FYN	PTPN2	CARD11	NCAM2	DHX36	NEURL4	SPATA6
VPS28	PLLP	RPL35	IL34	UFC1	PURA	TOP2A	LARP4	BASP1	PLEKHN1	CD163L1	ESAM
SYNGR2	KIF19	CORO7	GBP2	GLRX2	ZNF24	TRAPPC3	PPP2R4	MTHFD2	RAB40B	KLF7	ARPC1B
ALDH3A2	IL6	MGAT1	C12orf57	GLUD1	KIAA1033	DNTTIP2	NAGA	LMO4	EHD4	SAMD1	LPHN1
C19orf66	PTP4A3	SEMA4A	DST	AK2	SLC25A26	SH2B3	RPP38	P4HA3	RP11-798M19.6	TMEM141	TCF7L1
TPST2	CDR2L	C4orf48	OLFML3	METTL7B	MRPL18	TMEM71	GFER	FILIP1	TMED9	CLEC2B	TULP4
DHRS4L2	TLE4	GALNT6	HSDL2	GLTPD2	CDKN2AIPNL	DDX5	ZNF24	SFXN3	MPDZ	CD200R1	PLXND1
BOLA1	ATP2B4	LIMK1	RUVBL2	SLC37A4	RNMT	SLC39A4	RNF141	CTD-2078B5.2	CAPN10-AS1	PSMD12	MIS18BP1
CYB5R1	MYH9	OLFML3	GOLPH3	CYP4F11	RAD51C	SLC7A7	HBP1	TSPAN3	GPSM3	LGI2	ADAMTSL1
TPD52	ADM	MIS18BP1	C4orf32	RRP15	AGGF1	MOB3B	COIL	CIRBP	PTCH2	RGS1	PNISR
CYP2J2	PALD1	XXbac-B135H6.15	MRPL47	ALDH3A2	CPSF6	HOTAIRM1	UGT2B10	SCUBE2	COMTD1	APOL3	CFL1
MRPS5	ORAI2	LINC00900	RP11-344E13.3	BCL2L10	PPP2R1B	CBFA2T3	COBLL1	TNFAIP8L3	APOPT1	ZFP36	TMEM204
JTB	FAM155A	PLB1	CYBRD1	FGFR4	U2AF2	CLSPN	CDKN2D	FAM92A1	LINC01024	SRD5A3	C20orf201
ERRFI1	C1orf54	ACOT11	COX11	ARL4D	ZNF330	CD69	AMT	ZCCHC24	IP6K2	PSMD13	HBZ
MALSU1	APOL3	WSB1	HOXB3	SDSL	GATAD1	RP11-809O17.1	C8A	PQLC3	PLEKHB1	CXXC5	RP11-553A21.3
TMPRSS6	SEMA4C	BATF	GLI3	NDUFV3	RB1CC1	DOK1	CSNK1E	PDZRN3	SMAP2	TNFSF10	GPRC5B
FAM45A	BOC	PKD2L1	LSM7	PEX19	USP16	THAP2	PAPSS2	ZDHHC1	BUB1B	LRRK1	SLC45A3
REEP5	MLKL	MAML2	LGALSL	TAF11	EPN1	LY6K	CDC40	MOK	CKAP2L	FBXL15	PPIA
CYHR1	CALHM2	HTR2B	RASL11A	HNF4A	CELF1	CD5	PAFAH1B1	KIAA1199	CMC2	MAN1A1	PHACTR4
C17orf89	ITGA9	SEMA4D	RPF1	PCTP	NBEAL1	SLC35E4	PEX13	ARHGEF33	CCM2	RP11-701P16.5	SPTAN1
SLC39A7	GFOD1	ITGAL	S100A3	AIMP1	EXOSC7	EIF3L	RUVBL2	VAMP2	NPAT	SHE	CALU
MTFR1	KCNJ2-AS1	RELT	CACNA1A	SLC29A1	GOSR1	IER3	MPHOSPH6	GNA14	ANP32E	DRAM2	LRRN2
CANX	SMOX	SOAT1	APBB1	PEPD	SPAG9	SNX8	GNG12	ARL2	ZNF589	TSEN15	ADAMTS10
CFL2	PDE10A	KCNE3	IMMP1L	CYP4F2	NAGLU	PLK3	TM2D3	P4HA2	BAG3	STAMBPL1	FAM171B
RP11-254I22.3	OLFM1	RILPL2	UBE2B	CCT5	ITIH4	TM6SF1	PREB	FAS	GZMK	KIF20B	C20orf194
SNRPD3	FKBP10	KIAA0930	CAST	ACSS3	TRIM26	RHOH	SHC1	CPXM2	CCDC167	RIN3	MLF1
FDX1	IER2	AC147651.4	COASY	SNF8	COPG1	C17orf67	NIPBL	DDX5	KIAA1429	ITPRIPL2	CYB5R3
PSMB8	SLC9A1	MS4A14	HSBP1	NTPCR	SETD5-AS1	INPP5D	ARID1A	IQGAP1	RP11-796E2.4	CD180	SLC7A1
ARF4	MSRB3	YWHAH	SYDE1	NDUFB7	ITGAL	VRK2	AGPAT3	SCG5	RAD23A	NAE1	GLS
MYO1B	WDR54	HSPA8	SERPINB6	KCNC2	TCEB3	SRP19	SEC23A	GOLGA2	EIF2B4	GPR113	TRIB2
TFB2M	LEPREL1	ACTR2	C19orf81	NR2F6	UBE2H	NFAT5	WDR33	HES1	CFLAR	ATP5F1	IQGAP1
NDUFB3	COL6A2	KCNK6	MLXIPL	RP11-706C16.7	YIPF1	HSH2D	GCAT	HSPG2	NUS1	DPF3	EPHX4
OCEL1	MYO1C	TLR6	POLR2C	SUCLG2	NFKBIZ	DOCK5	PLA2G12A	RP11-834C11.4	ICAM2	ANXA1	ASXL3
SQSTM1	BAZ2B	SUSD1	CCDC50	PAICS	TAOK3	CTD-2319I12.2	UBE2H	CDH13	H3F3B	RASA1	CTD-2380F24.1
IVD	KCNQ1OT1	CLEC5A	ATP6V1D	LINC00844	ARPC5L	ATG3	COX19	MT1M	NUDCD2	SPAG7	FLNB
DAP3	MXRA7	HSPA1A	COPS2	TRAP1	LRMP	NLRC4	CMTM6	HSPA2	PSMD13	PTAFR	SCARF1
PMF1	GRAMD1A	AAK1	H2AFV	TMEM9	MACROD1	PSMD14	EML4	GLIS2	NUDT22	ABCC5	RWDD1
SSR1	ANKRD11	UAP1L1	ANP32E	PRPSAP1	WHSC1L1	VASP	FKBP4	DTX3	NAT9	IL10	HOTAIRM1
NDUFS4	HIC1	TRPV2	PAPOLA	ASL	EXOSC1	MB21D1	ABCC6	SLC39A13	SDR42E2	PCGF5	SLCO2B1
HOOK1	POLR2A	EPHB2	LSM10	SLC10A1	IST1	NUSAP1	NPTN	FRMD3	BVES	ELAVL1	GNG12-AS1
ACADS	WSB1	SLFN11	MAGOH	HDGF	PC	ATP2B1	ZNF770	KIAA0040	SAMSN1	GALNT12	TACC1
MRPL22	PLEKHG5	GMIP	FAM134A	DESI1	UTP23	WARS	KIAA2013	RHOQ	MACC1	PLXND1	RP1-187B23.1
ITIH4	FAP	AC011899.9	CHMP5	ECE2	NPRL2	PIF1	SRI	CNTN4	NOB1	CD40	RABAC1
SRA1	LATS2	PLEKHB2	MZT2B	CYHR1	ZNF326	ARHGAP9	RXRB	CCND1	ETFDH	FIG4	NMT2
RPN1	PTPRE	KCNE1	PRPF40A	AUP1	ANKRD39	BRCA2	KRCC1	SESN3	FBXW7	CASP4	TM6SF1
ABCG5	FRYL	C9orf72	RP11-395G23.3	MMAB	CBS	SYTL3	RP11-345J4.5	PFDN5	PPP1R15B	POLR2J	EMCN
RP11-91K9.1	HID1	BRI3	TMEM63B	DAD1	CPEB4	DNAJA1	RAB21	NCK2	RP11-139H15.1	PTK2B	TEAD2
SLC22A1	TMEM100	PTK2B	ITGAV	CEBPG	FAM177A1	VMO1	XPA	CTD-2314B22.3	EIF4E	CCDC170	METRNL
SLC17A4	LHX6	CXCL11	CCDC12	C6orf136	FYB	PRR11	CLYBL	TRPC1	KRT10	TALDO1	RAVER1
MCCC2	FGF18	RAB3IL1	MICAL1	NDFIP1	DNAJC21	BATF	SLC38A2	HAS1	DUSP22	IFIH1	ANKRD23
TSFM	ITGA8	RP3-477O4.14	CCS	ENSA	CHD4	PSENEN	DGAT2	SERF2	STEAP3	XRCC6	NPPC
PKLR	DUSP7	CHST11	ITFG1	HAAO	GEMIN6	OSCAR	PC	ATP8A2	LINC00839	MTX2	XXYLT1
TSKU	DNAJA1	HSPA1L	NCK2	SERPINB1	PUM1	IL15	NME6	GMFG	RP11-22P6.3	LTBR	RP11-51J9.5
DBI	VAV3	GNA13	ALDH1L1	ACAT2	SMARCC1	CACNA2D4	KCTD20	RNF150	AC159540.1	RP11-472N13.3	MAML1
C14orf2	SNCAIP	SERPINB9	IGFBP6	RPP40	JAK1	HAPLN3	PARP14	CDC7	ACBD3	MED28	MYH9
POLR2E	AKR1B1	SPG20	CAPZA2	SLC51A	AP1M1	F13A1	INSIG2	TLN1	NUDT8	CYTIP	MYADM
LSM1	IL27RA	SPIRE1	YIPF4	PSMA3	HMGN2	CXCL16	ADAL	MIR22HG	ZNF106	KIAA0020	SEC62
C2orf47	FAM65A	PRKCD	PRCD	UGT2B10	ZNF146	LINC00936	FAM159A	RP11-161M6.2	GART	FAM49A	ACKR3
CTSA	RP11-803D5.4	LRMP	LTBR	C6orf89	ORMDL3	PIK3R5	DHRS12	ARHGAP10	YME1L1	LPAR6	FAM133B
TAT	CDA	SPN	PSMC5	EIF4G1	UTS2	NOD2	LYSMD2	ZEB1	HIST1H4C	ARHGAP9	SERTAD1
RNF181	CD1D	ZMYND15	YTHDF2	CP	ACBD4	SPNS3	SELO	MYL12B	SLC35D1	GIT2	TNFRSF11A
IGFBP1	C10orf128	YWHAB	TOPORS-AS1	PCSK6	CHMP1B	ASCL2	CACUL1	CENPP	FBXO22	PSME2	JUNB
COPE	ZBTB46	DDX5	AP3D1	MYO1B	SLC35D2	RACGAP1	EIF2AK4	RPL32	TMEM115	PSMD5	CASP4
DAD1	CPT1C	RUNX1	S100A11	CCNG1	WDR12	STAT1	MED10	CSPG4	RCOR3	LRRC8C	RALGDS
AFM	TMEM30A	SENCR	POSTN	TOR1AIP2	SMC3	CHMP4A	IAH1	RPL36	FNIP1	PRR13	PLA2G4C
PLCXD2	SH3GL1	TUBA1A	STAU2	FAM213A	RBPJ	SESN3	STYX	PKD2	GUSB	MAN1C1	RBBP4
MRPS15	EBF3	B3GNT5	METTL5	DCPS	TSSC4	RP11-63P12.6	TBL1XR1	FAM114A1	ELK3	NOP56	MAP4K5
SYNGR1	CYB5R3	LILRA4	C9orf142	BAG6	MB21D1	RCSD1	CAAP1	PRR15	NOP58	EMC4	PGM2L1
COX11	CACNG8	GNGT2	THRA	APOF	OGFOD3	GRAP2	TYMP	ST6GALNAC6	RNF170	BRIX1	UNC5B-AS1
PDZK1IP1	DCLK2	CLN8	PHLDA3	NAGS	SUZ12	BZRAP1-AS1	TMBIM1	PCDHB7	RNF10	SYNJ1	NNMT
PPP1R1A	AP3M2	TMEM26	LINC00672	PYGL	LCAT	KLF4	DGAT1	CLIC1	MSL1	RP5-1180E21.5	BLM
AFMID	MPRIP	TREM1	RAD50	CRIP3	AHR	LINC00528	RHOT1	PHACTR2	MAGOHB	PMPCB	DLC1
SLC22A18	PDZD2	NINJ1	HNRNPAB	CREB3L3	RASSF4	SULF2	TMEM87A	OSBPL10	TMEM242	PHTF2	METTL9
CLDN12	PRMT1	NOP10	NDUFA12	TOB1	CYB5D2	EZH2	STX5	TMEM261	EPB41L4A-AS1	CNDP2	RPL29
TMEM9	MAFK	MAP3K8	FASTK	LAD1	CDK10	GPRIN3	ZNF428	TOMM7	LSM6	UBE2F	C2CD4B
DMGDH	MDFI	NRIP3	C8orf4	GRTP1	THEM4	RP11-490O6.2	URI1	SPATS2L	NCR3	PGAP2	RP11-725P16.2
MIEN1	PASK	CMTM6	CLPP	AK3	RCAN3	RP11-386I14.4	CUL1	PTGS2	RNF19A	HIBADH	DUSP5
ABCA5	RABGAP1	CNPY3	COMMD6	MRPS26	SLC25A46	TNFSF8	IST1	ARL6IP5	ZNF217	DNTTIP1	SH3TC1
ORMDL2	TRIM22	RP11-63P12.6	RCN1	IARS2	GPI	ECHDC1	CEP78	KIAA1324L	YY1AP1	MT1H	TSPAN4
HIBADH	RPL36	RAB38	SLC38A10	NEU1	NUTM2A-AS1	CLK1	WAPAL	MSANTD4	ELF1	XPO7	RPS23
CIDEB	WARS	RP11-24F11.2	RRP7A	MRPL22	AMT	SLC6A6	TSR3	TNFSF12	MRPL52	MED8	PCBP2
PIGT	DYNC1LI2	TGFBR1	PTK2	ILF2	ELOF1	P2RY13	GABARAPL1	RAC1	ATP8B2	ITFG1	PPP2R3C
VDAC1	HRH1	PI4K2A	TNFSF12	GSTK1	NR1H3	FAM214B	LMBRD2	NPDC1	KLRC1	APOBR	SSBP3
AGMAT	RALGDS	FZD1	XRCC6	VKORC1	CCDC88C	SIDT1	STRBP	CAV2	HMGA1P4	RDH14	PTPRM
PPIL1	TGFB1I1	MANBA	SYNGAP1	HDDC3	CLIP1	POGLUT1	RHOU	ZBTB47	SND1	TMEM51	STARD3NL
TNIP1	TDRP	PLA2G4A	SURF2	ZG16	CHTOP	MCTP1	SMPD1	FABP4	COL4A4	SMAD7	PDE1C
MKKS	TMEM165	RPS25	SAR1A	GLYATL1	FNDC3A	POMC	RNF213	PTH1R	MTHFD2L	C1orf233	WARS
PAICS	KCNC4	TNFRSF14	ZNF770	NDUFAF6	GBA	GPBP1	SNW1	PLOD2	SEC24A	MRPS33	DIRAS3
CPQ	C10orf54	KDM6B	FUZ	GPANK1	CTH	LRIF1	2021-03-05	ATRAID	ZNF430	MEF2A	ROPN1L
RTP3	DHH	FEZ2	EPB41L4A-AS1	MALSU1	FOXN2	DUT	ELOF1	LOXL1-AS1	SLC15A2	RP5-882C2.2	GALNT10
SRPK1	TBC1D1	LOXL3	IFNAR1	NDUFAF2	VCPIP1	RELB	SPON2	LBH	ALOX5AP	SRC	TTC21A
VDAC3	PELI1	AC093627.10	B3GNT2	HHEX	TMPO	C12orf75	SLC4A2	FAM13C	STAU2	VPS37B	ZBTB4
JAGN1	MAF	IFI6	RAB18	RORC	YDJC	APAF1	TMEM192	KAZN	AKR1B1	TBC1D1	RP11-26J3.1
MRPL21	VPS37B	KBTBD8	LARS	MOCS2	CYP4F11	NFKBIE	DTNBP1	TFPI2	TROAP	BICD2	VLDLR
GMDS	SCN4A	ELAVL4	CDIPT	2021-03-01	FOXO3	SNX29P2	FAIM3	RPS9	SRP54	IL18BP	EVA1C
EMC7	DGKZ	S100B	HSP90AA1	RSL24D1	TMEM66	RP11-18H21.1	CCS	TRPV2	ZNF821	IL10RA	BAALC
HABP2	TSPAN3	HSPA6	NTMT1	ORMDL3	RALGPS2	RAB7A	SRSF7	HOXB5	ITGB2-AS1	ARRDC3	AGPAT4
DHRS4	RERE	HSD17B14	PCMTD1	JAGN1	LECT2	APOBEC3G	BLOC1S4	GNB3	PUM2	SPCS3	MSMP
CD302	HOXB2	SIGLEC12	PRDM16	SERPINA11	PTPRF	TIPRL	PBRM1	RP11-443C10.1	SNORA76	TARDBP	YWHAH
DGCR6L	CYBA	FAM78A	RASAL2	OLFM2	STAT1	DPH3	CRAT	SDPR	SLC25A11	RCSD1	AMOTL1
KCNC2	DGKD	ARAP1	XRN2	DNAJC3	SLC30A7	ZNF230	DHFR	PELO	SOAT2	RALBP1	KLF5
AGTR1	SNED1	ZC3H12D	PTPRS	GLYAT	TMEM127	PTP4A2	C19orf66	COX4I2	TSPAN5	MAPRE1	VGLL4
IL17RB	LAMA5	CD164	PMPCB	OXLD1	C7orf49	PTGS1	DYNC1H1	FKBP9	ERLIN1	QKI	FOXJ1
COPRS	EFCC1	MIR181A1HG	ANXA1	DNAJC19	GSTZ1	GAS7	RREB1	SEC61G	TCEB3	LRRC61	2021-09-07
GHITM	ARL4A	DNAJB6	SIRT7	ADK	ATRN	COL9A2	IP6K2	SETBP1	UBE2M	CHMP3	LRRFIP1
SURF1	FAT4	CSK	STX5	SLC25A33	RPAIN	ELMSAN1	RSRC1	RHOA	RP11-480C16.1	TERF2IP	DPF3
AKR1A1	ATP8A1	CNRIP1	NCKAP5	LGR4	ASPSCR1	TEN1	BIRC2	GPR176	PPIG	RAB18	RP1-142L7.8
PRELID1	DENND5A	PMP22	BABAM1	TMEM98	VPS4B	PSME1	FOXA3	ALDOA	GPBP1L1	RPS15	C10orf11
SSR3	C17orf67	RP11-38M8.1	AAK1	RAD21	ZC3H12D	TBXAS1	C2orf82	SON	YBEY	ETNK1	NFKBIZ
LAPTM4B	KAT6A	SCRN1	C1QBP	OCIAD1	FLAD1	TRAF5	SEC14L2	MEF2C	GLS	RABGAP1L	RPL18A
CSNK2B	CASP4	TRPV4	TSPYL4	MIR4458HG	MPHOSPH8	RASGEF1B	MBD4	CLDN11	SYNGR1	DNAJC7	SCGB3A1
FAM173A	TRIOBP	SNN	ALKBH7	ORMDL2	CSAD	PIK3CG	CHST12	FZD8	UBE2D2	C1orf131	C6orf123
CHST13	SEMA4A	OAS2	SYNCRIP	GNPNAT1	PIM3	LILRB2	GPATCH4	PKDCC	TMEM63B	RMND5A	MAP4K2
SLC2A10	PKM	GPR141	RAB3D	DMGDH	LRRC28	FAM136A	ANKRD39	MYEOV2	HECA	HMGB2	SCARA3
LYRM5	PDE4D	MICAL1	CALCOCO2	NTHL1	KIAA0907	C19orf26	STK19	FGFR1	MYL6B	SND1	MGAT5
GRPEL1	TMEM109	LILRA5	WLS	C19orf70	KLRC1	NRIP3	YIPF4	CCDC104	SLC3A2	AUH	GSC
COMMD4	ADM5	SESN1	MAP1LC3B	RAD23B	GALNT1	PIK3R1	OTUB1	SPRY2	CD320	RP11-196G11.2	CCDC141
INSIG1	PFKP	FCN1	RORA	IRF6	MFAP1	EIF1B	SLC25A46	IGDCC4	NOL11	MECR	MTPN
IMPAD1	TRA2B	STK10	CD44	SHMT1	CAND1	CTA-384D8.35	ABAT	HTR1F	HBA2	C1orf122	PHACTR2
TMEM37	CLEC11A	RAB8B	USP14	TFG	SH3D19	RALGAPA1	SHOC2	GNB4	BLNK	TNFRSF1B	LRP5L
SWI5	PIEZO1	RAP1A	HNRNPU	EPHX2	SRP54	FXR1	RAB3GAP2	CHN1	SEC23B	SSB	MYEOV2
CYP4A22	ZSWIM6	MDFIC	SSBP2	MTX1	CHDH	ZC3H12A	CPSF3	PFN1	CTD-2547L16.1	VASP	SLC41A3
GNMT	CFL1	CD300LB	TESC	GLYCTK	USP3	RPPH1	MRPS6	RPS19	ARL6IP4	YWHAB	CNKSR3
TMEM70	KCNN2	STAT5A	NSFL1C	MAF1	MXD4	CSK	GNL1	RPLP2	YES1	ERH	IL6ST
C11orf83	LMNA	ARHGAP15	DCBLD2	TRIQK	BCAT2	CDK1	SMAD2	BTG3	SRP68	PPP2CA	2021-03-03
ARL4D	RP4-575N6.4	EEF1A1	ARPP19	ETNK2	GART	CMTM3	FADS1	CHST3	TRAM2	PLOD3	EBF1
GADD45A	PRND	TREX1	RAP2A	RAB17	FARSB	UBASH3B	PABPC1	SMARCD3	RBM18	DPEP2	PLCD3
MRPL52	NBL1	CD81	NID2	AP3S1	KLF11	AC016831.7	MET	CD151	RNF34	TMEM86A	WIPF1
TECR	FEZ2	CD97	DNAJC21	AGMAT	COX19	RNASEK	ZBTB18	CCDC85B	SLC47A1	PHACTR1	RPL27A
DSP	OSBPL10	RPS13	TIMMDC1	IGSF8	SEMA4D	ESCO2	DICER1	BSG	HSPA1L	FAM117B	PLEKHG1
CLPTM1	CSNK1A1	MRO	PDXDC1	METTL23	AKAP1	HJURP	ERGIC2	MCAM	SUGT1	FKBP4	ANKRD1
COQ10A	FLNB	PCBP1	ACO2	CDH1	MAZ	SH3D21	ACN9	NRSN2	LINC00877	FXR1	VPS37B
RER1	EFCAB4A	SLC16A10	AKAP6	ELOVL5	FPGS	TFRC	C1orf27	ST6GAL2	RPP25L	IRF8	KCTD12
MUT	AP001627.1	CKLF	RNH1	CBS	SMEK1	LMOD3	RAE1	OSBPL10-AS1	SPICE1	CBL	CLSTN2
PPA2	ICAM1	HNMT	ARHGAP29	GTF2H5	NAGS	HMGB2	SAMSN1	SPHK1	AC010226.4	CHST13	H2AFZ
ZCCHC9	EPHB4	LGALS3BP	KIF5C	ALDH1B1	CTNNB1	DNPEP	EWSR1	ZNF880	ASNSD1	BCL2A1	PCDHB15
CDHR5	GUCY1A3	RNF19B	AGTR1	CPN2	AGPAT3	H2AFX	YTHDF2	C11orf70	SAMM50	MMADHC	NRG2
PROSC	ZNF423	LAMTOR4	SLC2A4RG	PCYT2	RBM22	ZBTB1	ACLY	PFKP	UCHL1	LSM6	SEC61G
NRBP2	EMP2	SGPP1	TSPYL5	KHK	ZBTB38	TMC6	UMPS	TMEM200B	DNAJC9	TECR	SYCE1L
RGS14	RP11-483L5.1	RP11-65J3.1	SF3B4	PRODH2	DLST	C11orf63	RMDN3	CBX6	FBXO32	KCNQ1	PODXL
ALG14	RP11-404O13.1	FRMD4A	CDV3	LEPR	WDR74	CHST11	VPS36	SPON2	RP11-112J3.16	KCNJ2	MIR24-2
CMC1	TLE2	SH3D21	NUDC	SLC25A13	CSNK1E	NAGK	GBA	MBP	ZNF410	AAMDC	MYL6B
C19orf24	FUS	GIMAP7	SMDT1	PTPLB	ZSWIM7	PARP9	MAP4K4	MFSD10	RAB3IP	DNAJC2	MALAT1
CRYAA	LTF	PKIB	FKBP8	RABEPK	ELK4	PTGER2	FOXN3	EPAS1	TEAD3	TMEM243	UPK3B
EMC2	DYNLL1	KLF4	LINC00883	HYAL1	MAP3K11	TRAF4	CLCC1	MIR143HG	FBXO3	GALNT6	RP11-103G8.2
NDUFC1	TMC7	GNS	SLC43A1	EXOSC5	TPRG1L	GTSE1	ACADS	MICALL2	ZNF213	ZDHHC3	KIAA0895L
UAP1	RNF122	FZD2	LIMS1	ATAD2	PDRG1	ARL6IP5	RP11-139H15.1	TSPAN4	BLOC1S4	DGUOK	CTHRC1
CRELD1	DCUN1D3	RPS2	PCYOX1	PDLIM1	MED29	TCAIM	MACROD1	COL8A2	RHPN2	PIK3R5	ACTN1
SLC25A13	TANC2	LRP1	BATF3	UQCRC1	IDNK	CBL	SLAIN2	LYPD1	SNORD3A	CYLD	IRF2BPL
NTPCR	PABPC4L	AKNA	PTPRD	IFRD2	MAP4K4	ABR	CHPF	DENND2A	TMEM167A	REL	KIF26A
NDUFAF6	RABAC1	LRRC8C	EMP2	MRPS7	MKI67	STAC3	ARHGAP30	RARB	MLEC	MYO1G	LIMA1
TXN2	LDLRAD3	RP11-809O17.1	EHMT2	SULT1A1	AES	DENND1C	LYN	SFRP1	CXCR6	LAP3	SLC25A36
NDUFS8	NPTXR	ZFHX3	C7	LRRC59	THUMPD3	NIFK	RDH11	FAM228A	CTD-2249K22.1	COLGALT1	ZNF677
TUFM	DNAJB6	PDE4B	CMC2	MCFD2	ORC4	CHCHD3	CDC27	PTPN13	POLR2J	PES1	PRMT2
CIB1	MLLT3	NFE2L2	RANBP1	EVA1A	REST	ISG20	DTX3L	SCUBE3	CACYBP	PWP1	INPP4A
HADHB	AFAP1	RAD51AP1	SF3B14	EMC7	TRMT2A	RNF114	CBS	ISCU	NFKB2	U2AF1	PLEKHG5
RMDN1	DAB2	KCNQ1	DNAJC7	GPT2	SNAP47	CNTRL	NUTM2A-AS1	HOXB4	HSPA1A	PMAIP1	HOXB6
OXLD1	MAP3K6	GALNT7	PELI2	SMYD2	HSPA6	GBP4	ZC3H11A	MTRNR2L2	LRRC47	CMTM7	MRPL40
ZFAND1	IRX3	TGFB1	CHST2	CLNS1A	ESRRA	KIF23	MPDU1	MAML2	CLPP	FAM168A	CAMSAP2
THEM6	SFXN3	IL10RB-AS1	TRMT10C	GPATCH4	SDR39U1	GRASP	BSDC1	RP11-175K6.1	POP5	IDI1	ANKS1B
SCAMP3	NASP	RIN3	ZNF593	TPD52L1	FGD3	INHBA	SURF2	CHST2	ITGAE	MOB3A	SH3BP5
CPT2	TMEM44	HIF1A	ZMAT2	HSF1	YWHAZ	UBE2E3	GOLGB1	CNRIP1	COMMD7	PELI1	ATN1
CBS	RP11-187O7.3	GZF1	U2SURP	PDCD5	STYX	SAMM50	APOBEC3C	APP	PET100	RP11-215P8.3	SBF2
NUBP2	LCA5	CYTIP	SFT2D2	MRPS23	ARID4A	DUSP1	RAP2A	PRKD1	C9orf142	ARSB	SMURF2
AMT	BCAP29	HBEGF	MTIF3	UBXN2B	NFKBIA	GTF2A2	GSTM4	RPL15	SLC4A7	PTGER4	JAG1
CCT3	N4BP3	PIGP	SDAD1	TMEM230	PPP2R5E	MAN2B1	SLC25A23	APOL1	SEH1L	CBS	VCL
CCDC57	ATP1A1	AIM2	SERPINH1	ISOC1	UBR5	KIF18A	MED28	NDRG2	FBXO5	GAR1	CDC42
RAB4A	TSPAN9	REEP4	MLF2	BOLA3	GEMIN7	PLXNC1	CD44	SLC25A36	TXNL4A	KCTD3	AC025171.1
PYGL	NRGN	PLAGL1	TLE4	MGAT4B	PNISR	LRMP	SMC6	RNASEH2C	RASAL3	TUBA1B	ITGB4
HIST1H2BC	ZNF704	MAMDC2	CMTM6	PANK3	RPP14	ABI3	BRD9	STEAP1B	AZI2	NIPAL2	HNRNPK
RPL7	SPTLC2	NAMPT	CCT7	HIGD1A	MPDZ	EXOSC1	FBXO17	RP11-803D5.4	LEPREL4	TBRG4	UBL5
TOM1L1	LY6H	LINC00877	FRY	PGRMC2	RSF1	PHLDA2	NUDCD3	RHBDF1	THAP7	UBE2I	IFI6
PHB2	TRIP10	PPM1N	PTPN11	IMP3	ASL	ORC6	CCDC57	CAPN2	FRG1	PPP1CA	CREB5
ACO1	TMOD2	GNL3	ANO6	LDHD	PANK2	STAT3	AZI2	CCSER2	RNF145	SCAMP2	MAGI1
STOML2	PMAIP1	FAM198B	EPB41L2	MCCC2	MED13	IL12RB1	CAMK2D	HOTAIRM1	MTIF2	TOR4A	SERBP1
AHSG	YWHAB	UBE2D1	PARL	NOP16	TMEM63B	MBOAT7	CTDSP2	AL132709.5	RP11-326I11.3	CCDC47	MDFIC
HSDL2	FLRT2	HEXA	LAMTOR5	TBC1D7	SCYL2	GPCPD1	DAO	JUNB	RBM27	SLC38A7	GNB1
CARHSP1	PDCL	PRPF38B	COPS7A	SCAMP3	UBE3A	ITGAM	RBBP4	ATP10A	MT1A	PLEKHO1	RPSA
MCEE	CNOT6L	ATF6	HGSNAT	GGCX	ATAD2	FOSL1	CYP2B6	LRRN3	CHST12	ELL	PLEKHA4
IARS2	CHMP3	TCN2	TCF15	CTA-85E5.10	SUDS3	ATP6V1H	POLR2B	TTLL7	ARPC5L	MIS18BP1	FKBP10
TMEM56	KDELC2	RP13-638C3.4	SSB	ATP6V1C1	TMEM167B	SNHG15	PHAX	TEX41	KMT2E-AS1	AGPAT3	NFIA
EIF4EBP1	DNAJA4	CAPZA1	TNIP1	SEC14L2	AKIRIN2	GNGT2	CRYZL1	VSTM4	OIT3	NPTN	HMCN1
SRM	MLXIP	SLC39A4	ORAI3	RRP36	POFUT1	GNG5	ZKSCAN1	DSE	TMEM106B	ASNA1	IFITM3
SLC30A1	CYTH3	RCBTB2	ACHE	CADM1	TRMT10C	SLTM	SIGIRR	ANTXR2	RAB11FIP1	PDGFC	ITPKB
SARDH	UBC	RASA3	CSRNP3	AGTR1	C1RL	TET2	GOSR2	DBN1	SECISBP2	TXNDC9	THAP10
DAK	SYNM	DEGS1	EIF3G	AKR7A2	CFLAR	RNF145	ITIH4	BDH2	ACP1	C1orf35	PRDM2
LYPLA1	ROM1	P2RY11	SLTM	BAG4	KDM5B	TEX30	TRMT10C	ARSJ	PNPLA3	PARP14	SSBP2
MRPS35	SRGAP1	LINC00998	PHAX	PRKAB2	FKBP5	CENPM	OSGIN1	VTRNA2-1	FLNB	AP3D1	VAT1
TRIAP1	NCOA7	SLC36A1	TNC	COX20	PRODH2	FAM111A	POLDIP3	FAM126A	CENPF	ANAPC5	TNFRSF10C
MMAB	NCKAP1	SLC46A3	ZFAND5	SDHB	NIPBL	ZC3H15	RAF1	KLC1	RRM2	CELF1	CIRBP
TMEM101	EPHA2	CKS2	URM1	C8A	PCYT1A	USPL1	FKBP11	TYRO3	TNFAIP8L1	GPBP1L1	SRP14
SPTSSA	RPLP2	CD274	LINC00472	BYSL	AP3B1	MYOM2	AIDA	ERLEC1	MAP1LC3B	SLC7A9	ZBTB38
TMEM98	RP11-536O18.1	RALGDS	MVD	PMF1	MYO6	SMCR5	BRWD1	NEO1	TBC1D9	FBXL3	PDLIM3
FAM162A	CSNK1E	FAM129A	CCDC85B	TMEM183A	FAM168B	CKAP2L	YIPF5	RPL18A	BBIP1	YY1	ADAM10
YIF1B	PGM5	CREM	PARD6G	NUDT16L1	R3HDM2	SMAP2	ZMAT3	ODF2L	ZNF284	HERC5	FKBP9
SGK2	RPL32	FAM110A	CD97	GCLM	MAEA	JMJD1C	TMEM5	EIF4A1	RP1-100J12.1	TXNL4A	MLXIP
FOXA3	PLK3	ITSN1	MLF1	PNPO	WDR43	GAS2L3	STAT6	C4orf48	UBE2Z	MATR3	CTTNBP2NL
ENSA	IQCA1	CCDC112	EIF4E	SULT1A2	LARP1	PPP4C	PCNA	RPL18	KIF3C	RPS19	MAP4
FAM83H	CMTM3	ATG16L2	HOTAIRM1	MRPS36	DTX3L	JAK3	LRRC47	COL5A3	SLAMF6	EMC10	PTMS
HRG	RP1-16A9.1	UNC13D	PFDN5	MRPS25	GON4L	CD97	FBXO3	TSHZ3	PSMB6	FAHD1	PARVA
LSM4	MTRF1L	UBC	TOB1	PSMD11	RNASEH1	OXA1L	ODC1	PIP5K1B	TMEM106A	NEK11	ALPK3
UGT2B10	HIF3A	CCDC47	GORASP2	ACSM5	TMEM245	APBB1IP	VAPB	ABI2	STX16	MLX	INO80C
TMED5	RPL11	CLIC1	ACTN4	TFB2M	CTBP1	OSBPL8	CAP1	HTRA1	ZFAND2A	RP11-191L17.1	MMRN2
NR0B2	CCDC88C	MGLL	MAGI2	RP11-140K17.3	ZC3H13	SLC38A2	TXNDC11	NR2F2-AS1	CRIP1	MRPL50	ARHGEF3
HM13	2021-03-03	CSGALNACT2	PRPF6	MGMT	STEAP3	PRAM1	SRP54	ZNF677	CEBPZ-AS1	YTHDF2	RP11-262H14.3
PRPSAP1	RASSF9	NT5C	RASA4	SC5D	DDX46	PEX10	TMEM106C	POPDC2	PDCD2	PGM5	TNFAIP8L1
COPZ1	ARHGAP20	TAOK3	HLA-F	SCRN2	DDI2	ATP5L	IDNK	LMNA	SLC39A11	PIP4K2A	TPM3
TMEM38B	NFAT5	RAB34	FAM207A	PHB2	CRNKL1	VAV1	TNS3	ARL3	GOLGA2	EXOSC1	RP11-109G23.3
UPB1	PIP5K1C	GIT2	TMEM161B-AS1	HSBP1L1	EFTUD2	CCT2	ZNF217	GBP3	RGPD5	PRMT10	MFSD10
TRIQK	FRMD4A	MTHFR	RNASEH1	MLF2	EDEM1	SIAH2	COPB2	MARK1	MTERFD1	PIK3CG	VSTM4
OLA1	SSFA2	ELF1	GPR161	POP5	LENG1	MYEF2	NT5C	ARHGAP1	LETMD1	SREK1IP1	GALNT1
SERPINA4	RP11-100L22.1	MAPRE1	NAPA	SDHA	DCAF11	VRK1	LMO7	RPS11	TAF4B	NABP2	PRKAR1A
SNAPC5	QRFPR	SNAP23	ADAMTS2	POLR2E	CCAR1	DCK	CNP	TBXA2R	WDR4	ISCA2	SGSM1
FXYD1	ETS2	IFITM10	HNRNPC	CHDH	MINPP1	RNF24	CDK12	TMEM108	ZBED5-AS1	NELFCD	ATL1
FN1	SULT1C4	RASSF3	CDKN1C	LSM5	BLOC1S4	PPA1	GPSM3	ZNF469	TMX4	ETV6	NEDD8
PROX1	ENDOD1	LY9	TPBG	AFMID	MRTO4	CNPY3	RCN3	ITPRIPL2	IRF9	TMEM126A	CELSR1
VNN1	PLA2G16	RPL36	FADS1	HIBCH	ILF3	RRM2	SUDS3	PLA2G4A	MIS18BP1	LINC00969	CHIC2
SFXN1	BCAR1	PTRHD1	CHPF	ARMC1	ODC1	AP1S3	CYTIP	TUBA1B	DNAJB11	CENPA	RP11-215P8.3
STRADB	SVIP	ZDHHC7	CD164	RPP25L	ROCK2	LMNB1	USB1	AP2M1	POGK	RPA1	CUEDC1
LAD1	GPR124	ANKRD36	PTP4A2	SLC30A1	POLR3K	MIS18BP1	RAPH1	SMTN	KEAP1	ATP6V1C1	PRKAR1B
WDR61	IKBIP	ZDHHC2	CENPP	FKBP3	ZFAND2B	TPM4	ATXN7L3B	RPL6	NFKB1	MRPL19	RPGRIP1
CHCHD5	RGL2	PTBP3	AAMDC	GPT	DIAPH1	TIMM9	HMOX2	SPTBN1	LINC00562	MYOF	PLXNA2
DLEU1	SPOCK2	WWP1	ARF6	MRPL21	PSMD9	TBC1D10C	WIPF1	PRDM5	SEC63	VPS26B	RPL5
PSMA4	ITGB4	CCL13	MLLT11	EPRS	BRE	ALKBH7	ZBTB38	LPP	HSPA13	COMT	ZNF423
CLYBL	AC093818.1	MXD1	HGF	STAP2	WDR70	CCDC124	ZNF106	PEAR1	RP3-508I15.21	CCDC124	HMBOX1
ZBTB8OS	LPHN2	ARPC4	SORBS1	GS1-251I9.4	C1orf52	TIMM10B	CREBRF	PLIN3	LRRC59	NAP1L4	SOX18
ACAT2	GAS2L1	KCNAB2	KPNB1	NIT1	GLTSCR2	LILRA5	CTD-2302E22.4	PKIG	NRBF2	SNX5	RP11-20I23.6
CRB3	GABBR1	NUDT3	EWSR1	CMPK1	GOLGA4	TRPS1	SLC35A4	CDC42EP2	TSEN15	FAU	ARFGAP1
C1orf85	PLEKHO1	HSPB1	CHCHD3	DHTKD1	FAM53C	KIF20A	HYOU1	ANK2	CDC34	RBMS3	FAM65A
TIMM13	JUP	ILF3-AS1	ASAP2	DHRS4L2	NEK7	CKAP2	SLC33A1	GJC1	CHMP6	SFPQ	AEBP1
BAG6	CD300LG	ANXA7	ZC3H15	MKKS	HIPK2	PTPRCAP	HERC2	CAMK4	RAD1	DCAF15	CLSTN1
BCL2L10	DYNC1I2	DNMT1	SMIM11	DPY30	MSL1	PLEK2	SKIL	ATL1	LRTOMT	XXYLT1	ANGPT2
LPIN2	NR4A2	APOBEC3G	PFN1	BDH1	CEP350	OXSR1	DHODH	CNN2	RNASEH2C	NUBP2	SRI
TMEM97	TOX2	ADAP1	IMMP2L	PRKDC	ARHGAP12	USP3	SNRNP48	MYL6B	UQCRH	ATP6V1D	CYR61
MRPS10	GFOD2	ADPGK	NUDT2	LYRM5	SEC16A	HMGN2	ETNK1	TTC39B	HYOU1	FBXL6	IKBKB
PPP1R11	CRK	ISCA2	DHFR	TMEM33	BCKDHB	VOPP1	MFSD11	SH3YL1	GS1-124K5.4	CEBPB	BAZ2B
PHPT1	SPTAN1	C1orf85	SMARCC1	PEMT	ABCG5	JOSD2	GIPC1	UBB	NUDC	CCDC121	SLC9A1
FAHD1	CHST12	PRCP	SRSF3	SNRPA1	MAPKAPK2	RELT	WARS	LMOD1	RAN	GM2A	RASGEF1A
GNPNAT1	RBP1	SP110	SPEG	C16orf13	TSR3	UPP1	CDC37L1	RP11-398K22.12	ZNF330	DYNC1H1	RASGRF1
RAB11B-AS1	AHNAK	FUT4	PPP1CC	BANF1	CNOT2	SAMD9L	NADK	AKT3	SLCO5A1	SELK	RALA
COPS5	PSMB9	RP11-126K1.6	DLGAP1-AS1	SRA1	RETSAT	PPP1R15B	DNAJA2	DYNC1LI2	MTMR14	COPB1	AK1
TEX264	QPCT	ELP5	GPBP1L1	EIF3I	UBTF	UBE2C	PRPF40A	ZNF287	UBE2I	NBPF1	DNAJB1
C8orf47	ATN1	AMD1	APOPT1	LINC00493	NGDN	AKT2	MAFG	CFL1	UBL3	RPS15A	TMEM233
SHFM1	RP11-298O21.5	CYTL1	TRMT112	POLD4	FAM89B	CNFN	PYCRL	NT5DC2	ARMC10	DERL2	RPS5
HEBP1	ANK1	ABCG1	MED10	PAIP1	RPP38	PPP1CC	SYVN1	POLR3D	C12orf75	C2CD5	TMEM30A
NDUFB5	FMNL3	MX1	C12orf68	IMPAD1	NMRK1	STAT4	NEMF	C8orf4	ELP6	UBL7	TJP1
HSD17B7	GATSL3	TMEM160	CTNNA1	FOXA2	PPARGC1A	CDK4	KCMF1	SOCS1	IMPDH2	C19orf40	CHST12
FKBP8	TLR4	THOC7	PNKD	SRM	PPP2R4	REC8	CCNDBP1	APOBEC3C	DDA1	CHCHD1	GIPC2
ABCA8	FOSL1	MRPL54	GADD45B	SPG21	METAP1	CLINT1	TRIP12	MYO1C	KCTD7	HNRNPAB	YWHAG
ATP5I	RFTN1	ARHGAP10	BAG1	POP7	LYRM7	SRSF5	RERE	MALAT1	XPO1	ERO1L	RP11-277A4.4
RP1-60O19.1	PTK7	PAG1	DCTN4	AP1S1	HMOX2	SECTM1	DCUN1D1	P4HA1	MESP1	GCNT2	AP3M2
RPS18	EHD3	CACNA2D3	JOSD2	RHOBTB3	CAPN1	AC144652.1	THEM4	KCNMB4	SNAPC1	DRAP1	PPM1L
C1D	RBMS2	SMYD4	EIF2D	SIAH2	PNN	LINC00649	HPS1	GLIPR1	TTLL3	RP11-802E16.3	SMCR5
RP11-297L17.2	ANXA2	HOMER3	HGS	GRPEL1	MTIF2	PPM1J	MIR181A1HG	RGS3	CTGF	CSK	FLI1
NDUFV1	SMAD9	IFI44	CPSF3L	MRPL37	KAT2A	WHSC1L1	DHX16	TMEM200A	SLC25A45	STIP1	RAB3D
ICAM3	SIPA1L2	OAS1	PDXK	ACP1	COG3	NFAM1	SS18L2	FAM228B	ADCY7	SELP	RPL18
RHOD	PIEZO2	OSBPL11	LINC00116	NDUFS3	ACIN1	SLFN13	ADRB1	SEC24D	MCTP2	SMARCA4	ARL6IP1
SHMT2	RP11-663P9.1	TPRKB	MRPS9	PPA2	B4GALT1	SLC25A11	STAT3	RUNX1T1	KIF23	PTBP3	LAMC1
PSMC4	LINC00176	LRRK1	LIN7A	PSMD3	LRRFIP2	RAD51AP1	ZNF655	ST5	GPR18	ZNF136	DDAH2
PMM1	PBX1	CHMP4A	WNK1	UGT2B7	SRPK2	CTD-2514K5.2	GCDH	CD97	RPUSD4	CD164	CD9
ABCD3	C19orf33	EHBP1L1	KIAA1456	TUSC2	CD55	SERPINB8	DENND2D	SNTB2	RPL31	PSMB6	PFKP
FTCD	PER1	LRRFIP1	POLR2I	TRAPPC6A	HSPA8	PITHD1	GLYR1	GPR133	RP13-890H12.2	DUSP7	AP2M1
SLC13A5	SEZ6L2	DDIT3	POLD2	CXXC5	DHX15	QARS	FBXL15	PTPRA	SLBP	MX1	DDX24
MTSS1	RHOA	C20orf194	LPL	MRPS18C	TOPORS-AS1	PLEKHA5	STK17A	RP11-665G4.1	XYLT1	NRBF2	RP11-480D4.6
TMX2	GDPD5	CAMLG	RNF167	RBCK1	DFFA	PPIF	LARP7	GNAO1	FBXO16	RALA	HEG1
MRPL4	ATP2A3	CD82	REXO2	POLR3GL	DPP7	PTX3	CCDC6	ZC2HC1A	EMC9	FAM134A	PTTG1IP
ANXA10	CDH8	SMIM15	ANGPTL4	COMMD4	FTSJ3	SRSF1	DHX15	HMGB1	LPCAT4	FAT1	WWOX
RORC	LAMB2	RP11-490O6.2	PLEKHG2	DGCR6L	ACTR1B	C7orf55-LUC7L2	RNF126	NFIB	CTD-2020K17.4	RTF1	MFNG
BCHE	FBLIM1	COMMD1	PRSS35	C10orf32	RAB5B	NAA50	SLC39A8	LEPRE1	MINPP1	MADD	RCBTB1
RRP15	SLFN11	RPL13A	KXD1	SNRPD3	FOXRED1	PRDM2	RNF149	GLG1	PLEKHA2	MRPL42	CDK17
BANF1	NPR3	C12orf45	AP3M2	CHCHD5	TMUB2	PDRG1	LEO1	LGI4	E4F1	TPRKB	ANKRD11
MRPL28	SAV1	MAP3K5	PACSIN2	NDUFV1	XPO1	ADAM19	INO80B	AFAP1L2	CTC-503J8.4	PLGRKT	VAMP3
RND1	ZNF541	TACC1	EXOSC7	ALG14	TMX4	BANP	ARHGDIA	ASAP1	CLEC5A	PDCD4	CEP112
MAT1A	PRTG	SUPT4H1	F11	TMEM57	HDAC3	ZBED5-AS1	JUN	TFPI	RP11-809O17.1	PGBD1	KLF4
FLAD1	INPP5D	ZBTB1	KHDRBS3	APMAP	TAP1	MED7	COL18A1	NFIX	EMG1	RP11-63P12.6	A1BG-AS1
PCCA	SBNO2	ADRBK1	USE1	VNN1	WWC2	ACAT2	DHX9	PEA15	PMPCA	NGDN	FAM102A
C1orf115	CDC42BPA	ZMAT5	ECM1	TXNDC17	CGGBP1	HNRNPAB	HEXIM1	KIAA1462	REEP3	AP2A2	SPTLC2
CPNE3	PRMT2	RAD50	TOP1	FURIN	APBB3	MYO1E	CDK10	RNF152	CNPPD1	RP11-95D17.1	RP11-548H3.1
TUSC2	ZBTB16	VAT1	CGNL1	ATP5F1	GLYCTK	FAM102B	COPB1	TUSC1	GTF2B	PAPOLA	MARVELD1
HSPA9	ST8SIA4	ANKRD44	SUMF2	ZNRD1	RPS6KB2	CEBPB	CCNC	GAS7	LMBRD1	SENP1	THEMIS
SNRPA1	CDH24	ARHGAP27	PHF5A	RABGGTB	RP9	ELP5	PPP1CB	RP1-79C4.4	ADAM19	LCORL	SH3PXD2A
SIAH2	PRDM16	SNAP29	TNPO1	GCAT	CDK6	RAB34	C2orf54	DACT3	CD1D	ZNRF2	RMRP
PEX2	RP11-26J3.1	VOPP1	SP100	IRS2	GTPBP4	RMRP	GRTP1	RGS11	HIST2H2AC	STAC3	ZNF528
SHROOM1	RP11-286H15.1	SLC20A1	CNBP	PDCD6	STAT6	NUP62	BECN1	SSBP2	N4BP3	SMUG1	GSN
GSTK1	MAPK11	SMIM4	ROCK1	SLC25A15	RP11-284N8.3	HRH2	CIAPIN1	MPG	MIR24-2	SRP54	DLL1
SPPL2A	RAB31	GFER	SMUG1	TOLLIP	USP7	MMP9	ZNF524	OLFM1	PRKCB	NFU1	METAP2
PSMG4	CCSER2	SWAP70	LLPH	EMC4	CLDND1	PPP6C	NT5E	ASAP2	RSL24D1	IRF2	TMEM258
SSR2	HSPA1B	RPS3	PFDN4	DHX29	NUP153	SDR42E2	GRWD1	RPL35	PBX4	BMP2K	CCDC88A
LYRM1	RNF144A	UBASH3B	CCL8	MARVELD2	MCM3	TAP1	RCHY1	ROR1	BIVM	SLC36A1	VEPH1
MTMR4	CDK2AP1	CHURC1	FNDC1	TMEM126A	FKBP4	MTMR9	ERICH1	SERTAD1	TGFBR3L	ANKRD17	SCRN1
TRAM1	ARID5A	RHBDF2	ATP5A1	SUPT4H1	MARVELD2	YDJC	DRG1	HAPLN3	DBF4	CD2AP	PABPC1
NOL7	LRP4	TMEM107	RP11-792A8.4	ZFAND6	PARP9	C19orf60	DPP9	RFTN2	BRD9	ANP32A	BCLAF1
TOMM40	RBBP6	PPP1R15B	SRSF7	SLC25A4	TMCO6	ZNF330	GOSR1	MB21D2	DDX1	NDUFAF3	HSP90AA1
AUP1	KIT	SLC11A1	RBFOX2	POLR2I	FAM20C	GAR1	PUM1	RPL37A	ITGB3BP	WDR81	OSTF1
GPANK1	SLC16A3	MESDC2	TMOD3	HIBADH	CTDSP1	NKX3-1	HMGXB4	KAZALD1	SREK1	NEU4	CAPN15
OLFM2	SMCR5	RETN	C1orf50	OAF	BLOC1S5	REPIN1	METAP1	PPP1R12A	MAPKAPK2	ADAM17	EMP2
CLPTM1L	VOPP1	ATP6V1C1	TMA16	PPP1R14B	FRAT2	TLR1	CEP57	RP11-879F14.2	CCNK	TRIM26	LRRC8A
EIF4G1	ADD1	RABGAP1L	SERBP1	TXNL1	RNF126	DDHD1	LPCAT3	LSAMP	PATL2	LRPAP1	PKIG
EIF3I	IRAK3	AP2A2	CYP4F3	VARS	GPR65	TMEM9B	TNIP1	MARCKSL1	DCPS	CD80	TYRO3
ADRM1	FUT8	SLC8B1	ELK4	LLGL2	YAF2	ANKRD36C	CSAD	QPCT	DLEU2L	PSMD1	UBB
MRPS2	TNFRSF10C	CNTRL	OAT	SMIM20	UBALD1	SLC15A3	NOC2L	GPR180	FAM133B	ZNF524	EBF3
NDUFS7	TMEM132A	ETHE1	ADAMTS10	C19orf24	GLYR1	TLE3	RABIF	C8orf58	KIF21B	DUSP1	KLF6
PIGP	CTC-459I6.1	ZNF511	CAPRIN1	CFL2	CKLF	SFT2D1	VPS26A	HCG11	CLN5	IKZF1	RNASEH2C
COMMD5	TNFAIP1	ZGLP1	PPIL3	DST	S100A9	AMD1	GLYAT	RPL27A	PCBD2	MACC1	MTMR2
NDUFAF1	CDKN1A	RSAD2	TMEM203	TSEN15	2021-03-07	NRD1	TOR1AIP1	CAP1	FAM117B	RGS10	FAM49A
SUSD3	SLC35E4	ITGB2-AS1	COX14	RPS10	TAF1D	GPR137B	GFPT1	EXTL2	GNB2L1	PQLC3	CTD-2078B5.2
ACSS3	ZDHHC13	RP11-426C22.5	INSIG2	ADRM1	HOOK2	NCF4	AKAP1	TRAPPC1	UBE2J2	GCDH	UBA52
AQP11	APBB2	CXCL12	BTG1	PHF3	TWISTNB	VPS37B	CCDC91	SHISA4	MB21D1	HN1L	C11orf54
PCOLCE2	SLCO3A1	RNPEP	DRG1	SPATS2L	MEI1	YTHDF3	APPBP2	GNG12	FOXO3	DNAJA2	RPS7
EXOSC5	GNA14	PLIN2	CCL2	CISD1	RP11-539L10.2	RAD23A	CYP4F3	SH3GLB1	UBXN10-AS1	PCMTD1	TMEM50A
THOP1	ADD3	TMEM192	CDKN2AIPNL	C1orf131	VPS37A	CNDP2	UPB1	CKAP4	SUPT7L	GID8	PSIP1
DERL3	CTNNAL1	TPM4	PODXL2	PPP2R5A	LPIN2	TGFB1	CSPP1	EMID1	KRCC1	SMCO4	MAPK7
CHPF	SHISA2	PPP1R7	AAMP	SMIM4	BRWD1	SPAG7	ARHGAP1	FOXF1	ASUN	TXNDC17	RP4-798A10.2
VIL1	MAML2	TRAPPC2L	DCTD	KLB	GPR183	PRPF38B	DDX54	SSH1	BIRC6	CCDC12	SH3RF3
AC009403.2	HIP1	CASP4	HDAC1	KLHDC2	FADS1	TOMM22	KLRG1	PTPN14	LINC00936	DUS1L	SERPINH1
POP5	NTN4	MAP3K1	DCAF8	ACO1	XPA	LRRK1	XPO1	RGS7BP	DNAJC3	CWC27	RAI1
C1orf122	ARRDC3	RBM27	PGM5	COPE	TOM1	VEGFA	SNRNP40	TNFSF15	NAPG	ME1	C18orf54
C7orf55	VANGL1	SNX24	AMFR	RP1-60O19.1	CCDC43	VAMP8	MRPL48	BICD1	C11orf48	SREBF2	CEP170
DGAT2	CCND2	CYB5R4	EPN1	HDLBP	NOC2L	SH2D3A	DUS1L	ADCY3	GNPTG	HIPK3	SMARCD1
ZNRD1	ZNF160	HENMT1	PPP6C	CTH	DIMT1	YEATS4	PRODH2	DCBLD1	ATXN7L3B	PAK2	G6PC3
DNAJC19	VAMP2	PSMB6	HSPA6	SIRT5	CAB39	KARS	ZNF281	PPP2R4	MEGF9	SP110	MFSD4
C8orf33	RP11-309N17.4	STK4	CSNK1D	ERLIN2	CEACAM1	H2AFV	ACSS2	BBX	P2RX4	KIAA0753	RP11-111F5.4
PNPO	RPL13	RAB7A	NRD1	WDR46	VPS37B	LAT	SLC50A1	HOXB-AS1	NLE1	TMEM245	KIAA1671
COX6A2	PSIP1	GOLGA4	PDCD6IP	PTPRF	CAPN2	PGD	NKTR	HRH2	NHP2L1	RP11-680A11.5	TRABD2B
IMPA2	TNFSF12	APH1A	SERTAD1	MYC	SLC30A9	TMEM120B	KLHL24	SCN4B	AKNA	SMARCD2	TNIP3
NME1-NME2	SSTR1	CORO1C	FABP5	LSM3	MPPE1	ZNF710	SLC17A9	CHMP3	IMPDH1	EFHD2	YPEL1
PPIC	JDP2	CAB39	CCM2	ZNF593	LRRC61	CIAO1	ZFAND2B	FZD7	DIP2B	EXOC1	EGLN3
GSTZ1	PLCL1	PBX3	CHRD	COPRS	TRIP11	TMUB1	MCEE	RPL9	AKAP13	NDUFA11	PKD1
HNMT	RAVER2	PRR11	MVB12A	UGT2B11	TNIP1	PAPD5	EXOSC8	LATS2	PLB1	FEZ2	SREK1
GCLC	DDX17	PRR5L	ANAPC15	SUMO1	FAIM3	G3BP2	TRIM28	TMEM98	SRSF6	SLC36A4	RTN4RL1
COMT	TNS1	ARL6IP1	HDGFRP3	COX7A2L	THAP9-AS1	IMPDH1	MAEA	KDELR2	QTRT1	DDAH2	APOA1BP
TMEM106C	HOXA4	NIPSNAP3A	TRAF4	CRB3	FYTTD1	CENPE	SZRD1	TXNDC15	WRN	COMMD2	REEP3
TOR1AIP2	CNN3	ELAVL1	ATP6V0D1	LINC01018	CUL1	RPS10	KPNA6	KCTD11	SHISA2	LEO1	FMNL3
GCDH	ADAM17	GSPT1	CLIP1	DNAJB9	PDE4DIP	TEX2	GART	CCR10	ZNF224	CAPZB	INTS3
MRPS23	CDC42EP2	GPR35	DDX21	SMIM1	TMEM71	CYTH2	LIN7A	TGFB1	R3HDM2	CXCL10	PPP1R13L
DIAPH1	RP11-597D13.9	HECA	NSA2	CCT6A	CREB3	GZMK	MASP1	FIGN	CREM	HMHA1	TMED3
MRPL43	SMC4	RHEB	DCAF11	SMIM13	GOPC	CDK12	ARCN1	C3orf14	PYURF	NFX1	TMEM57
CYP2C8	CARD8	MBNL1	AC147651.3	SNRPF	KPNA1	RNF130	NARF	FAT1	RALY	GTF2H5	CTC-503J8.4
STEAP1	KTN1	KIAA0247	NIPSNAP3A	TRIAP1	KIAA1429	IFNGR2	SUPT16H	SOX6	RAF1	ARHGAP22	PIK3IP1
PIH1D1	NOD1	TM2D3	PANK1	RPS14	CD79A	FMN1	ZFP91	CD79B	DNTTIP1	TMX1	SLC43A2
CDK5RAP3	CASP12	ITPA	ARL3	DAO	COQ10A	NUDT21	NRDE2	CHST1	ABHD14A	GPR155	FAM63B
NDUFS3	HGD	EIF3G	PPARA	TXNRD1	B4GALT3	EIF4H	PAFAH1B2	NDUFS5	RPS19BP1	SAE1	ARHGAP33
TTC38	EPHB1	ATP6V0E1	MYC	CFHR5	COASY	TTC19	GSK3B	RP11-65J3.1	RANGRF	ZNF540	NME5
IFT43	RP4-593H12.1	CX3CR1	EFNB3	MIA3	C1orf63	PPP4R1L	CEBPZ	LPHN3	ASB8	RP11-410L14.2	RAB12
PSMC2	SAMD9L	AP2S1	PFKP	WDR61	SMAP1	VTI1B	TBC1D5	ACVRL1	ADAP1	NUDT21	ZNF578
KLHDC2	HOXB6	C9orf142	IFITM1	PNKD	ESRP2	ZC3H12D	ABCA6	MLXIP	SRSF4	PANK3	TRIM22
PEX16	ANO2	POLD4	SYS1	PTS	SMC6	CIB1	FAM136A	PRCD	TMEM5	POLE4	STX2
DHCR7	IFI27L2	XYLT1	ABHD2	COX7A2	ZBED6	SKIL	DPP7	PTGER4	WIPI2	2021-09-09	LMCD1
CYP7B1	IGFBP6	NARS	MAP1LC3A	TMX2	ARNT	ACSL3	FAM35A	NRXN3	RIPK4	ADRBK1	EFCAB14
C19orf70	RP11-488L18.10	ZNF438	AP3B1	PPP1R1A	CBX4	NACA	SLTM	ARHGAP42	PHIP	ZNF277	PET100
TATDN1	TMEM121	RP11-379F4.9	NSMCE4A	HRCT1	YTHDC1	SLC9A9	ARGLU1	ARHGEF10	PHACTR1	R3HCC1	TNRC6B
CLINT1	RBPMS	LTBR	SET	CHCHD2	JUND	BRI3	TFB1M	RBFOX2	SRRM2	PPP1R7	RFX1
PSMA3	GRK5	WBP2	ELP2	LYPLAL1	GCKR	TNF	TRMT1	PDE8B	CASC10	PSMB1	C22orf29
PAPPA2	C1orf222	DOCK4	LMBRD2	APH1A	KIF1C	FAM46C	GPR132	RECQL	LIAS	C9orf78	DMWD
MRPS18C	LEPROT	ZDHHC12	EAPP	DGAT2	CALM1	MZT2B	UBE4A	SSR3	SARS	CD69	IL7R
MORN2	SENP7	C12orf5	YME1L1	PHPT1	DCAF5	CDKN2C	RDH10	CDC42EP3	GHRL	PRKRIP1	CTNND1
PLOD1	NFATC1	HSPBAP1	PTRH1	ALAD	MFSD11	FUS	NOL11	SOCS3	FLI1	RMND5B	PFDN5
SMPD1	HTRA3	SMIM20	GAS6	ADIPOR1	IWS1	LPAR5	OAS1	AMOTL2	SNX14	MRPL35	BACH2
SNRNP25	CREB5	MOB3A	SNRPB	DCAF6	SEC16B	C7orf73	EIF4EBP2	TENC1	RABIF	TM9SF3	TRAPPC1
HDLBP	NDRG4	GSAP	ETV1	CERS4	F11	MYL6B	THAP9-AS1	ANKRD10	SGSM3	SRBD1	DNAJB4
NDUFA8	FERMT2	ASIP	SLC30A5	MAD2L2	TERF2IP	ELL2	TMEM120B	PDLIM1	TIMM9	CKLF	DAAM1
SUSD4	ZNF503-AS1	IL10RB	CX3CL1	ATP5A1	RP1-313I6.12	TTC17	PHIP	RBX1	EPS8L2	ZNF518B	FAM229B
COX6B1	VAX2	ETV3	UBL7	COMMD3	TXNDC11	ZC3H14	RAB5B	SULF2	NOD2	BROX	ABHD17B
COQ5	PTCHD4	CCNDBP1	RDH11	C1orf53	PUS7L	CCNDBP1	LPIN2	LUZP1	ZNF319	SLC35E1	AC009948.5
CDC5L	CNPY4	ECHDC1	ANP32B	PSAT1	SIAH2	MFSD2A	PLEKHA5	ARHGAP18	TCIRG1	SLC38A2	NDUFS3
ESD	ACTG1	FHIT	PSMB6	CHCHD1	MAX	NGDN	ZNF451	BMP1	SUSD3	ARHGAP17	SPR
NADK2	LINC00839	TSPAN4	UTP11L	MZT2A	ZNF106	AZI2	ERF	NDE1	GNGT2	RELL2	FCF1
EMG1	ZNFX1	ARHGEF2	SRSF2	PEX6	WDR82	SRSF7	FUS	GSC	L3HYPDH	MCTP1	DCTN2
PSMD8	UBB	NRBP1	HGD	C1orf115	ABHD11	TMA7	OGFOD3	FAM150B	HBA1	GXYLT1	MOV10L1
TMEM92	SRI	PTPN22	SPTBN1	TBCC	PPP2R3C	MAPKAP1	TXNDC15	NAALADL1	CEP55	LACTB	ZNF439
FLOT1	DDIT4L	YIPF4	RBM24	RING1	C1orf50	TRIM26	GAR1	C1orf122	RP4-665J23.1	RAD23A	DBN1
MESDC2	PLCB1	ADPRH	IFT20	NDUFS8	GID8	CENPF	TTC3	NOV	CCDC88C	CWC15	PPIL1
NPRL2	SOS1	PSMD1	ISCA1	CRP	WDR34	KPNB1	RP5-1043L13.1	PHYHD1	RNASEH1	LBR	HNRNPM
IFT27	EGOT	ARF5	AIDA	LAMP1	C16orf70	FOPNL	GNGT2	PARM1	ZNF691	C12orf10	AC104532.4
MRPL16	SPG20	NUDT1	RPL3	HADHB	RBM7	TAF4B	PIK3C2A	OXCT1	NFKBID	SMAD2	LIFR-AS1
CHD1L	ZNF608	BROX	VGLL3	C1orf85	SKA2	LSM5	LINC00969	PTK7	CREBRF	RPS13	TSPAN9
UROD	PPP3CC	SAMD9	CBX7	CYP2J2	ALG6	APOBEC3C	KIF2C	CDR2L	PIN1	ATP6V1H	OSBPL10
ELOVL5	HSP90AA1	ITPRIPL2	EMC6	ACOT4	INO80B	RCC2	BHMT	DGUOK	CHTOP	PIGK	2021-09-11
APRT	SIK1	ADIPOR1	RAB30-AS1	FAHD1	TBPL1	ASF1A	MCOLN2	CCL13	RNF103	FAM109A	TCTEX1D1
ADIPOR1	FRMD4B	PDK4	IRS1	RHOU	HEXIM1	PLCB2	UBAC2	MRFAP1	PDHX	GNPDA1	TTC28
CXADR	STIM2	LLPH	C11orf74	CDHR5	UBE2Z	XRCC5	MARS	RPL24	OTUB1	BUB3	TNS1
TIMM8B	APOL4	CDC26	TCP1	TALDO1	FNBP4	MCCC1	PCBD2	CYP2U1	HNRNPDL	C6orf203	DNAJA1
GMNN	TSHZ3	MT1H	CHTOP	PSMD7	RAPH1	CARD9	EXOSC1	EEA1	FBXO18	SIRPA	IRAK3
TMEM126A	ARHGAP26	PAQR8	GRSF1	C7orf73	TINF2	CDCA8	CAPN2	RP11-2E11.9	RPS6KB1	CSE1L	NPTXR
ZHX1	SYNE1	UBE2D2	SNX17	ALG8	USP10	MAP3K13	PRRC2A	RBMS3-AS3	ING4	FAM45A	FBXL7
HEXB	MFSD10	RPL22	DNAJC27	TOP1MT	EXOSC3	TMEM5	PDCD4	WSB1	PRPF3	KXD1	C14orf132
ATP6V1C1	SGIP1	EIF4A3	CCDC25	FAM103A1	UNC45A	FDFT1	COPS7A	RECK	C12orf45	MOCOS	RP5-882C2.2
SHMT1	CTD-2081C10.7	USPL1	CLIP3	GOT2	ZDHHC6	SYS1	TMPRSS6	PGM3	ADNP	ZNF552	TMTC2
FNDC4	STRN4	NAPA	LTBP4	IMPA1	TMEM140	ATP6V1B2	ABCD4	MDGA1	TMEM69	PPIL3	C15orf61
BAIAP2L1	TNFRSF10B	IL15	FDFT1	POLD2	RAB7L1	CSRNP1	ZNF652	MUM1	DCAF10	ZDHHC6	MAPKBP1
SLC39A11	CCDC104	ATG4C	WDR1	FAM173A	KIAA1598	PHKB	TRA2A	WDR41	GOLGA8A	C7orf50	LRRC34
NDUFA13	STARD9	PDE4A	CIAPIN1	HPGD	FLOT2	PGP	TAF7	LEPROT	MCPH1	COX19	TMEM165
MCUR1	LIPE	NCSTN	RP4-665J23.1	HAL	TNS3	YIF1B	ETFDH	CAMK2D	GCH1	PTAR1	AKR1A1
RP11-432I5.1	SLC2A4RG	PPP2CA	SNX27	ATP5B	ZCCHC6	PLD2	SFXN4	TRAM2	EEF1G	IL1R2	CCDC91
LEPR	HSPA12A	SNRNP25	BRWD1	CMSS1	WTAP	CD22	RIF1	TMEM55A	DUSP19	SIGLEC10	PSMG1
AKR7A2	TMC6	BUD31	NDUFS8	PSMD8	CNOT4	CMTM7	CNPPD1	ACTN4	PDCD4	VCP	CD46
ISCA2	PPP1R13B	GTF3A	HSPA4	C20orf24	LCP1	MASTL	STRADB	TGFBR2	TRIM62	NUFIP2	FSTL1
FAM103A1	MEIS2	ZNF710	KCMF1	FAM84B	FAM133B	VSIG10	USP8	MRVI1	LRRC20	C22orf46	PNP
GRTP1	CLK1	ATP10D	ERH	RCL1	SLC25A18	GRB2	NOC4L	CHD3	DOK3	UNC93B1	UBE3D
HYOU1	UBE2S	CD69	FSTL3	CENPV	MTFR1L	CTC-241F20.3	NUDT1	DDX24	MCM10	EGLN1	TNFAIP1
NENF	DISC1	SNX18	STAMBP	NUBP2	PDIA5	ZNF451	UBE2F	MN1	ZBTB49	RNPEP	ITSN1
IRF6	FAM133B	RPL13	STX10	APIP	COQ10B	SEC23B	MSL1	MRAS	PDCD7	BTBD8	ZNF793
SLC25A20	UBTD1	RPL31	EGFR	SNAPC5	ITGB7	ZBTB10	UROS	LINC00998	BABAM1	PSMB9	HECW2
HSD17B13	LINC00982	C6orf1	FOXP4	PSMC5	CYP2C18	TRMT12	ARL16	CCDC176	GSAP	SPN	DDIT4
TERF1	SERPINB6	SNX5	GMPR2	AGXT2	SETX	DISC1	UCP2	RPS28	FAM60A	TNS3	PLCE1
HTATIP2	JAK1	USP14	ADPRHL2	ABAT	CCHCR1	RBM23	BRD7	ZNF580	SAR1A	KLHL12	FYN
EXT1	LYVE1	IMPDH1	NIPA2	AIFM2	SLAIN2	ARFGAP2	CLIP1	RP11-490M8.1	C6orf120	WDR5B	TLR4
LYRM4	LRRC34	GBP1	ZBTB10	PIGP	C12orf23	SCLT1	RP11-932O9.9	ZNF106	TLK1	SRGAP1	BICD1
F11	BAG3	GBP4	MRPL50	ABCG5	MPP6	CWC15	RBMS1	MAN1C1	NSUN5	CMC2	DNAJC3
ENHO	TNK2	CTD-2020K17.1	RNASEH2C	HM13	RGS12	ARL6IP1	DNAJC22	SFT2D1	DEPDC1	C18orf32	ZNF791
ILF2	CRYBG3	PWP1	COL5A3	CCDC47	ARRDC1	CLSTN3	EFCAB14	GABBR1	PCNT	CCDC59	HACE1
FIS1	FUT1	NUP62	FARSB	NDUFA10	RSBN1L	RP3-522D1.1	ADSS	HSPA12A	CUL5	TMED3	IFI27
EPB41L4B	RP11-473M20.9	CTD-2514K5.2	YAP1	PLCXD2	CEBPZ	MANBA	OGFOD2	TEAD2	RP11-572O17.1	WDR12	TANC2
SF3B5	PKD2	AP3D1	H6PD	NT5C	CRBN	BZRAP1	COPG1	MLF1	PHAX	AIG1	RUSC1-AS1
ERH	RPL41	DISC1	ARFIP2	PSMB1	AZI2	LOH12CR1	MRPL44	NUMBL	PLEKHF2	PRPF38B	LGALS3
ATRN	SHC1	EWSR1	FXR1	FOXA3	KMT2C	EMC6	IPCEF1	GALNT1	PLEKHJ1	KDM2B	DNMBP
ARMC1	KCTD15	SLC39A10	NREP	NDUFA8	PCM1	CTD-2035E11.3	PDXK	TLE4	HINT3	IPMK	OSBPL5
LMO7	PPP2CB	NECAP2	DHPS	RNF139	ZC3H3	STK17A	SF3B1	ITGB1BP1	UFSP2	SSBP1	CHCHD1
DCAF13	PML	RP11-386I14.4	MED28	MAPK14	TRPM7	ZYX	TRIM44	FHOD1	CAPN5	ZNF281	PPL
HSF1	VCL	NARF	TAF7	HTATIP2	TGS1	TMEM167B	METTL21A	ZNF83	USP47	DIP2B	PRICKLE1
PGRMC2	EIF4G2	MFHAS1	LETMD1	PPIC	ABCF2	UBL7	SLC7A9	ISG15	SNX13	NDUFA5	TOMM5
C1orf35	RP11-373D23.3	ALCAM	SOBP	AIMP2	GALM	CASP9	NBN	EDF1	ZNF428	ATP6V0B	TTN
NDRG2	RHOB	SDAD1	USP8	TECR	TMEM138	EAF2	AC010642.1	C19orf81	ICOS	ZNF222	CCR2
PYCR1	PROS1	FAM102B	PTOV1	RB1CC1	FBXO32	GBP5	DDX56	PIK3IP1	S100PBP	UPF3A	AC104820.2
GFER	RP11-54O7.17	RP11-680A11.5	MIF4GD	PSMC2	RBMS1	RASGRP1	CPSF6	FOSB	SECISBP2L	MANEA	NASP
IMP3	KBTBD2	TM9SF2	MYO1B	TSFM	SHOC2	CSF2RB	DDAH1	CELF2	CPT1A	SLTM	HEBP2
C21orf33	HOXD3	CORO1B	DNAJA2	KIF21A	KIF21A	RAB6A	MRFAP1L1	EIF5A2	CTD-2514K5.2	UBC	TGFB1
RING1	AC116366.6	TLE4	ANGPTL2	NEU4	DNAJC30	OIP5	BCL7C	CHST11	MRPL18	HSD3B7	FHL3
CRAT	NUDT4	ZEB2-AS1	PINLYP	SEC63	DBP	RAB32	MICU1	TAGLN2	INTS10	NMI	EMG1
NDUFAF2	AC017002.1	DAZAP2	ELP5	LMO7	GOLPH3L	TM7SF3	PDHX	ZNF703	DNM2	DYX1C1	PCDHB10
MTERFD1	ZNF518B	RIPK3	CTDSPL	FAM96B	RIC8A	NOC2L	MED13	KCTD10	NUDT21	KPNA2	MAP4K4
VNN2	NDN	CEP170	MLYCD	COPZ1	ACAD9	TK1	ARID4A	GJA4	SEC14L4	RAD51AP1	AC007009.1
RP4-758J18.2	LMBR1L	RPF1	GOLGA4	ANXA9	CTR9	COPS4	ACTR2	RIN2	DNAJC1	AVPI1	ABI3
ZFAND3	MPPED2	AC006129.4	ESRRA	EIF3M	PTPN11	GSPT1	SUN1	MAP7D1	BAK1	AC009948.5	CD274
SPP1	HNRNPA2B1	AC009404.2	SCOC	OPLAH	TLK2	ZNF366	CERS6	B3GALNT1	KIAA1033	NUPL2	MYO7B
BOK	KAZN	ZFAND2A	ICK	ABCD3	WDR73	TRABD2A	WEE1	USP53	KLHDC7B	DENND1C	GNAO1
FHIT	RASL10A	KDM2B	ODC1	STRADB	KIF1B	NSUN5	HABP2	RHBDL2	DGCR6	DNPEP	TREX1
EI24	RP11-798M19.6	RBM47	HELZ	AMT	RHOF	TCF19	AMFR	EIF2S2	ATP13A1	ARL2BP	RAB31
TOMM70A	RAB3D	FKBP5	ARL8B	ARPC1A	ANKRA2	BLOC1S6	TXLNA	ARL13B	MACROD1	METRNL	TECPR1
C7orf73	RP11-536O18.2	RNF166	COIL	MEAF6	NEU4	AHSA1	PATL2	GATA6	PHYKPL	APOPT1	ERV3-1
SUPT4H1	SLK	GAB2	COL13A1	ABCA6	MNAT1	SLC7A11	PNISR	ZBTB46	SAMD3	ATG10	CTNNAL1
KLF15	PHC1	SLC1A5	PRKAG1	RP11-372E1.4	WBP11	ARAP2	PTPN11	LGALS3	PEX13	CEACAM1	GADD45GIP1
LRRC61	EHD4	KLF7	DENR	SWI5	ABCD4	RAPGEF1	THEMIS	RAP1B	PDXK	LAG3	TBCB
2021-09-15	MYO7B	CNP	COX6A1P2	C4orf3	NSUN5	MEI1	PNO1	RP11-395B7.4	KANSL1-AS1	BATF2	MTERFD1
ARMC10	IFT57	CISD2	RPS3	MRPL43	PUM2	RNMT	CD55	ATP1B2	EMC6	CSNK1D	P4HA3
HSD3B7	EGLN3	CDC42EP3	DHX9	SLC39A14	MYBL1	LSM14A	CCDC88A	FRMD4A	EML4	SLFN12	TAL1
ABCB1	CD55	CHMP5	FBXW5	SLC25A18	RNF185	NFATC1	CDK6	GPC1	TRAF3	PDCD10	ZDHHC12
ERGIC3	MSMP	HRH2	TAF1D	NUCKS1	SLC4A2	TNFRSF10B	TYW3	ITGA3	INF2	CST7	ZNF680
SDF2	KLF6	STARD3NL	MIEF1	RP11-238F2.1	FAM20A	SIK2	HSD17B7	2021-03-03	NUDT6	RAVER2	C7orf73
NDUFA5	EML3	ATM	TOMM7	ADHFE1	RIF1	NFKB2	STX8	PRKAR1B	SSH2	ENDOG	CNPY4
OCLN	RP11-395G23.3	PSMC4	DAP	EMG1	EXOC7	DAPK1	FARSB	JAM3	BLM	HMG20B	CHST14
TRIM27	MYH10	ATG12	CUL5	SARDH	RAB3GAP1	TRIB1	UCKL1	DAP	RPP14	AP1G1	UBC
RRS1	FGD6	ENTPD3-AS1	ZC3H11A	CMC1	ATP5S	LIPE-AS1	ATM	SEMA3D	SMIM20	TIAL1	CETP
SEC16B	SLFN12	PJA2	C6orf203	FIS1	NECAB2	CSE1L	ABCB8	CHST15	COMMD3	ZC3H12D	PCDH17
DPY30	KLC1	FAM72A	DYNLT1	NFKBIL1	IFNAR2	RILP	PKP4	CBR3	STT3A	DNAJC15	PPP1R15A
PRICKLE4	RPL13A	PARP8	CWC15	SRP19	RRAGC	C12orf73	UTP18	NXN	MED25	GOLT1B	HLA-B
CBR4	PLEKHO2	GBAS	LCAT	C2orf82	CX3CR1	XRN2	RPF1	AOC3	STX18	LARP1	CAPN2
ACP1	MPZL2	ZNF430	ANKRD29	MRPL3	RPRD2	DNAJB4	CCDC59	NLRP1	DUSP26	CA2	HIC1
COQ9	TPM3	HM13	INO80C	TGM3	XPC	ARHGAP18	TRIM16L	SNX9	NGLY1	FEM1B	PHF2
SEC61G	ATP10D	SRGAP3	OTUB1	ACOT12	VEZT	UTP11L	PDSS2	FAM57A	SGPP1	XRCC5	SYT11
MTHFD1	JUN	PIK3CG	GAR1	OCEL1	HSPA1A	KIF14	SRSF11	PTPRN2	TBC1D15	HLTF	RP11-16N11.2
CCDC47	DSTN	TRAPPC3	SDHAF2	TMEM223	PET117	PNP	SMOC1	ZFP36L2	NUP133	NUDT14	XXcos-LUCA11.4
SLC39A14	H3F3A	COX19	WDR33	NDUFB4	PDCD11	GLB1	FRMD4B	CDC42EP1	TYMP	COG5	PHPT1
AFP	HOXD9	C7orf55-LUC7L2	MDM4	TTC38	PAPSS2	COX6A1P2	MTAP	C10orf10	TMEM261	FGFR1OP2	PLD2
MIA3	SCD5	SNX4	CDC34	RARS	UBE3C	RUNX2	AP2A1	C2orf40	MAP3K7	MRPL20	WBP2
MT1X	NCKAP5L	ATP2B1	ANXA5	HABP2	LMO4	PHF5A	SLC25A32	ANXA6	RRAGC	LTV1	RNFT2
RP4-665J23.1	SMURF2	FBXL15	ZNF532	UGT1A1	MDC1	CDK5	REST	CC2D2A	BPGM	RP11-166O4.6	IRF9
USE1	LRMP	IGFLR1	ZFPL1	UHMK1	UBP1	NBEAL1	TMEM11	RP11-88H9.2	TNIP2	TBCB	NAV1
EIF4E2	CTGF	PLXNA1	SNUPN	VIL1	LRRC58	SH3BP4	SNORA76	PCDHB12	CCDC7	KIF16B	CHD3
SMIM4	DNAJC18	TMEM220	MTRNR2L12	MAPK6	FBXW2	DBP	YY1AP1	TNFRSF12A	MBNL2	PARP15	IQCK
ERBB3	PRICKLE2	EIF3F	ISLR	NUDT16	TK2	ZNF652	PIM3	ZNF462	FAM72A	MILR1	GRK4
RBCK1	SLC39A10	ITSN2	ZNF655	SMIM15	PFDN5	FAM111B	IARS	BOC	BMI1	EIF2B5	ST6GALNAC4
DPP4	P2RY1	CRTAP	THAP7	C6orf106	WDR36	TRAF3	HMGCR	CHSY1	RNFT2	LRPPRC	COX11
SRP19	APOL1	SLC25A11	FEM1B	COX14	UBD	SSRP1	TRPM8	PFDN1	KIF11	ENOPH1	RBM23
GTF2H5	KMT2E	G0S2	STK25	MAN1A1	OPLAH	SLC25A24	ALG12	ADAMTS1	RAB3GAP1	ERLIN1	RP11-373D23.3
FAM114A1	MBNL2	MMADHC	CSAD	PRICKLE4	ST20	CREB5	PRNP	IGF1R	CCR10	TSPYL1	SPATA18
KLKB1	CCNL1	CBL	RNF14	F7	PI4K2B	FILIP1L	RMND5B	TMEM243	STAT4	RALY	KLC1
GBP7	ZMIZ1	PPP1CC	CYP4F12	NDUFB10	ZNF771	IREB2	FAM20A	BMPR2	RALGDS	PTRH2	DDB2
PSMF1	C16orf89	TWF2	STX4	TRUB2	TUG1	BFAR	TCF12	MIER1	YDJC	HNRNPA3	TMEM44
AK1	APH1A	RPN1	ARGLU1	HEXB	MPHOSPH6	ZNF439	CLDN12	IFT52	SKA2	C20orf27	SDC3
GLRX2	ADRA2C	TMEM126B	SLC12A2	TXN2	EHMT2	RALA	ERBB2IP	LHX2	SIN3A	ITFG2	TOM1L2
NDUFA12	NAP1L1	KNOP1	PPP2CA	MRPL19	TBC1D5	CPEB4	OSGEP	CCDC109B	HNRNPAB	GLUD1	TM2D3
C2orf54	LRRC4	PPM1G	ACSL3	UBE2K	SUCO	CAST	FYN	TCF25	LTA4H	CCSAP	IFRD2
BDH1	HIP1R	DYNLRB1	RBFA	CALR	ASF1A	SLC35F5	ATP2C1	FLRT2	AP001816.1	PITHD1	PSMG3
ERP29	PFN1	TLE3	PDK2	GPC6	KLHDC10	BTF3	PSPH	EPB41L4A	VPS26B	UVSSA	CLDN11
OCIAD1	SYNJ2	NFE2L3	AASDHPPT	COMT	ADIPOR2	C1orf86	HRAS	RPS24	SLC35A1	ORMDL1	DGKZ
CRIPT	C3orf70	GPR132	MEOX2	VAPA	MIAT	ST8SIA4	RPL26	NUCB1	EHD1	TMEM33	PABPC4
PDK2	SULF1	DCLRE1B	UBE2R2	POLR2H	CCR5	CD79A	AGA	IMPDH1	RP11-820I16.4	TMEM192	RAB4B
CENPV	RP11-322E11.5	SS18L2	IGFBP4	AQP3	ZCCHC7	MYNN	RALY	CSF1	CHEK1	CDK9	POLR3GL
TAF11	FCN2	TEC	THUMPD3	VDAC2	BRPF3	SLC2A6	SLC9A3R1	PLSCR1	AC017002.1	TMOD2	ZNF785
FXN	SNRPD3	PET100	SLMO2	MED30	DNM1L	C22orf39	C6orf226	RP11-279O9.4	UBE2C	CEBPZ-AS1	CNIH4
DHRS1	CAPN2	TMED3	NPLOC4	UQCRC2	CTSC	PLB1	HLF	SLC8A1	NOL12	PCID2	MBNL2
ANP32A	BICD1	DENND1C	SF3B1	RP1-313I6.12	UBE2M	PLAGL1	FBXO11	CACNB4	EIF2AK1	UCHL3	TPT1
ASPG	TRIB2	SLC39A11	SREK1IP1	ASPSCR1	OSTF1	CYB5D2	CYTH4	PPM1K	THEMIS2	SNX20	A4GALT
UFC1	SRSF11	ANP32A	NXN	C11orf31	MED13L	CCT4	SNRNP70	ADD1	CYTH1	B4GALT7	LCK
RFFL	HOXD1	ICAM1	THYN1	UTP23	RPL18	SLC2A1	AREG	PTMS	MPHOSPH6	COX10	ATP11A
HHEX	RAB11FIP5	COX16	RNMT	IMP4	IREB2	TOPORS-AS1	TRMT1L	LMOD3	CASC4	RPP25	RP11-385D13.3
IMMP2L	LY6E	C15orf38	DDX54	POLR1C	SS18L2	TSPYL4	MPHOSPH10	RPL36AL	PGAM1	TCTA	NUDT4
TMEM161B-AS1	SLC22A17	ZC3H12C	SOX6	ILVBL	PTP4A2	LLPH	ARL8B	SORBS3	RP11-708J19.1	YTHDC1	BMP2K
MACROD1	PARVB	BATF3	CCT4	AKR1A1	NEMF	GSK3B	TIMM10B	TMEM50A	CCDC137	ZMYM2	RPS16
RP13-582O9.5	PPP3CA	NFATC3	PEF1	LMAN1	USP47	TPX2	ZC3H3	CLEC2B	RPUSD1	WDR11	ARHGAP44
MZT2B	NAP1L5	NUDT21	C1orf122	SNAP29	SLC41A2	B3GNT7	TMEM19	LNP1	REXO4	KDM7A	AMOTL2
C16orf13	OIT3	IRAK3	SGIP1	FLOT1	TFB1M	IK	AGMAT	RP11-151D14.1	RBM39	AAED1	SRGAP1
USP30-AS1	RP11-468E2.4	STXBP2	SRP68	ACMSD	ISG20	SRSF9	MYCBP	KCNQ1OT1	IFT27	PTCH2	CTC-366B18.4
RP11-397G17.1	FRY	SDR42E2	RTCA	ITIH4	ZKSCAN1	IL10	DCAF11	LDLRAD3	JAK3	LYSMD2	CD3E
SLC10A1	2021-09-07	DNASE2	CLYBL	RDH10	PUS1	EHF	SEH1L	PRICKLE2	TAPT1	NBR1	MARK3
PSAT1	ROCK2	RTFDC1	CCDC59	CCNB1IP1	HMGCR	KLHL24	RCL1	TRIP10	DGKE	RNPS1	SH3GLB1
IMP4	DOCK1	PCED1B	EVA1B	TXNL4A	ATXN7L3B	PTCH2	ANKRD17	ITGA2	PTPLAD2	AGPS	LMBR1
DNPEP	TMEM2	RSL1D1	PDHB	TOMM40	LPXN	KLRB1	UGGT1	ETS1	BBS4	SMYD3	EML3
COX7A2	LAPTM4B	CDK4	IPO5	MAD2L1BP	ABCC3	BTN2A2	BCS1L	ZIK1	ZC3H11A	MED13	DENND5A
ERO1LB	ARHGAP27	DNAJA2	GYS1	SAYSD1	PKP4	REXO4	FLOT2	OPTN	LINC00649	ZNF692	FRY
ATP6V0E2	HAPLN3	THYN1	INPP5A	C1D	RCOR3	ACY3	CUX1	OSBPL5	ITPKB	CHMP2A	TECPR2
SEC13	HOXB7	ABHD12	AKT1S1	MRPL4	CDK12	CDC45	VKORC1L1	CHMP4A	TNRC6B	EPHB2	PAPLN
ZFAND6	NCOA3	PAPSS1	SLC35C2	MRPL11	APTX	TANK	RPP14	PGAM1	CDK2AP2	TXNRD2	TMEM219
CINP	INPP1	TRIM69	PRRC2C	ABCC2	HIPK3	MPDU1	PTP4A2	CBLN1	ICAM4	KIF5B	TOMM22
GGCT	C10orf10	JOSD2	LAMC3	PYCR1	DDX21	RP6-109B7.3	TRIP11	SLC2A3	SLC35C2	KIAA0930	HOXB-AS1
SND1	EPN2	UPP1	KRR1	NDUFAF3	NAE1	IFT20	FAM114A2	SLC39A4	PTPRC	IER5L	PLXDC2
MGAT4B	ITGA1	NMT1	CCNDBP1	OS9	ARIH1	TSEN34	SETX	VKORC1	CYLD	WBP2	PRR5
NDUFA3	GALNT7	TLN1	FKBP4	GLI4	OSBPL8	ALG2	AMD1	ZFPM2	SNRPD2	WWP1	SRSF11
GLO1	MTRNR2L12	KXD1	IMPDH2	GTF2A2	RMRP	ZNF511	MST1	LAYN	NIPAL1	ARHGEF3	NDUFA10
TMEM167A	LRCH1	DFNA5	FPGS	C8orf76	MBD4	TP53BP2	JMJD6	C2CD2	NME3	GBA	C17orf58
MRPL20	TMEM50A	UBL7	SAP30BP	DBNDD1	RBM18	FGD5-AS1	SETD2	ZNF423	WDR70	NAA15	RAB1A
TMEM161A	OSBPL5	BBS5	FRMD4A	SCARB1	DDX5	PBRM1	USP39	RGMA	ARL16	LRP1	MYSM1
ATG12	VASP	MFSD12	FAS	DHRS7	AC091729.9	TOP3A	HIST1H4C	CCDC151	NUGGC	UNC45A	DNM3
PTRH1	CTD-2035E11.3	SPINT1	METAP1	FBXL6	TMEM203	PPP1CA	C17orf62	ZNF415	CTU2	TBC1D4	EIF4A1
OGFOD3	KIF3C	CYP2S1	SLC16A12	TOMM22	SLC25A32	SUGT1	TMEM115	MEDAG	BAG5	PPP1CC	TMEM17
MPV17L	MYCBP2	EXOSC8	SPTSSA	SKP1	ZFYVE19	WTAP	WDR74	MAPRE3	DR1	FCN3	CDK2AP1
PYCRL	SAMD14	NFATC2	CRBN	PSMF1	WDR55	GGPS1	UXS1	XAF1	DMAP1	KLHL2	HIP1
SLC29A1	C14orf132	DENND4C	HNRNPA3	MLEC	DNAJC10	UBE2L3	PEX11A	MEIS1	WDR43	ATRAID	RPL7L1
CERS4	GLT8D2	RNASEH2B	ARL16	GUK1	ZBTB18	PARP8	TBCB	C1QTNF6	SRPR	NDUFB7	SLC41A1
ERGIC1	CHN1	ELOF1	LAMA3	TERF1	SERTAD2	MAZ	CADM1	ADARB1	HMGN2	C14orf142	OXA1L
TSEN15	AFAP1L2	YBEY	PRTFDC1	RP11-297L17.2	MLLT4	PARL	SLC17A4	PCDHB4	RP1-28O10.1	TMEM87A	CAPZB
TMEM254	IKBKB	RP11-597D13.9	SNRPD2	HADHA	WSB2	CHD1	GMFB	RAB6B	SCYL2	SNRPA	MRPL11
AQP3	LINC00960	ATP6V1H	ADSS	RTP3	VRK3	GNPTG	TMC8	RABL5	STAT5B	MMP19	TMEM91
SPCS3	MFAP3	MAX	C14orf119	TMEM192	MKLN1	UBE2B	STK10	PACS1	CREB3L2	USF2	C8orf58
ZMPSTE24	AC116035.1	C1orf86	DAZAP2	TEX30	HLTF	FANCI	EXOC6	C2orf81	APRT	SLC15A4	QSER1
C6orf89	LGALS9	CCDC151	KPNA1	SYVN1	PHF11	E2F3	TUBA4A	PPFIBP1	ARL5A	LIPE-AS1	TMEM25
FAM136A	SPATA6	ANKRD13D	BCS1L	TMEM161A	HSD17B7	THOC7	CEBPZ-AS1	GNAS	SHC2	KRAS	PHTF1
CHMP2A	TMEM243	HBP1	PTBP1	MRPL42	CREBBP	BCAS2	ERO1LB	RPS25	TARBP2	FAM43A	CHMP4A
CHDH	CNIH4	FXR1	ERI3	ERGIC1	RDH16	RAB38	CYP4A11	C12orf23	TRIB1	PRKACB	CAST
MRPL19	GPM6A	HK1	SEPHS1	MTERFD1	TRAPPC8	ULBP2	MIDN	XXYLT1	KLHL42	EGR3	FAM92A1
COBLL1	NCALD	RPN2	APOLD1	UCHL5	METTL1	NETO2	COLGALT1	HEG1	FXYD5	NFATC2	HOXD1
WRB	SSBP4	MPG	VPS72	ATP6V1H	SAFB2	DNTTIP1	AP1AR	PIWIL4	PDS5A	MAFG-AS1	C11orf84
MLF2	CBL	C9orf16	TBRG4	HSDL2	SNRNP70	GLTSCR2	COPZ2	DCLK3	SEL1L	IMPDH1	PCSK7
CCDC107	CNTNAP3B	C22orf46	PROCR	CLPTM1	RAF1	NSMAF	NRBF2	SPATA6	PDE12	MAN2A1	APOL4
LARP4	BTG3	WDR33	CTNNBL1	FBXO17	PRMT5	DENND1B	CTNNBL1	CPT1C	ZNF626	TMEM160	DOPEY1
SC5D	LRRN2	SLC25A36	HMCES	C15orf40	TTC38	ZRANB1	RUVBL1	FOXP1	CNOT2	GCH1	TSC22D2
POLR2H	SKIL	BAZ1A	ZNF154	RPL19	RREB1	ASNA1	KIAA1715	STX8	SYVN1	CCAR1	PDLIM7
AAMP	IGFBP7-AS1	PI4K2B	LARP6	DAXX	PRKAR2A	CTC-246B18.10	CHTOP	TCTEX1D2	VTRNA2-1	HNRNPDL	PLCL2
ZNF706	RGL1	EAF2	KRT10	HSD17B7	C2orf54	APPBP2	UBR5	RHOJ	RCAN1	UHMK1	AC010524.4
SYBU	SLC45A1	USP8	AHSA1	TXNRD2	NCOA7	EML4	PGP	PPDPF	NDUFAF4	FAM41C	IFT122
PSMG3	RP5-1007M22.2	HDAC3	PRICKLE2	TMEM41B	SS18L1	TMEM41A	GIGYF1	FZD2	LMBR1	PDE4DIP	UNC13D
NDUFS1	PPP1R9B	GEMIN6	CRIPT	TMEM179B	TMEM55B	ATP1B1	HTT	RTN1	FAM35A	COMMD1	ZNF501
RP11-792A8.4	ZFYVE28	RRP7A	MED13	UBE2W	RPS6KB1	ELF2	MEI1	IL17RD	SCAPER	MGRN1	ZNF415
EPS8L2	ELF1	TMED4	BLOC1S1	PPIF	C1R	IRAK2	ATP6V0A1	WWTR1	GEMIN7	EXOC7	ZNF396
TDP2	TBC1D4	RBPJ	PET117	TMBIM6	RSAD1	TTF2	C12orf23	MPRIP-AS1	CLIC1	KLF6	IGFBP7-AS1
GSS	RPS11	BRMS1	SNX21	YARS	METTL2A	VPS4B	ATP5SL	HHIPL1	SLC25A17	ZFP36L2	ZNF813
PSMC3	CFLAR	PSENEN	ELAVL1	LARP4	TMEM41A	SMARCC1	SUV420H1	KIAA1143	AIFM3	MRPS6	CNTNAP1
SLC50A1	MIR22HG	CFLAR	ZNF207	DGAT1	LUC7L3	CD302	CLDND1	RP11-1398P2.1	GS1-251I9.4	MIF4GD	NETO2
TMEM179B	SLC29A1	RBMS1	SLU7	SRD5A1	HSPA13	MCM10	MRPS30	FCF1	BUD31	PFKFB2	AKT3
OS9	CCNI	C10orf128	LONP2	PIH1D1	NCK1	FAM78A	CEP63	SPRY4	APTX	ZNF106	HNRNPA3
LGR4	TAGLN2	ITPR2	KLHDC8B	APEX1	EIF4G3	YWHAG	NAGLU	NFATC4	MIIP	BTG2	AC061992.2
FBXO17	C3orf14	PAPOLA	AUH	ZDHHC12	PRKAA1	SMC4	FOXRED1	NBEA	OSBPL3	RAB3C	CD3G
NDUFAF3	TBKBP1	NT5DC1	HNRNPA1	FLAD1	TRMT1L	RHBDF2	BRD8	SERPINF1	CDKN2AIPNL	MYLPF	SEMA4C
RPN2	DIAPH1	2021-09-15	KDELC2	PRADC1	ZNF652	NAA30	SESTD1	C19orf53	CCDC51	THAP7	NSL1
PSMB7	COPA	FUCA2	EMC8	DHCR7	CCDC58	ANAPC5	NUP54	RPS3A	ZNF880	FAM65B	ZMAT3
MRPL42	C8orf58	LPCAT1	FAM228B	F11R	ANKRD11	HMMR	YPEL3	PLOD1	RSBN1L-AS1	PLXDC2	LINC00667
PID1	HOMER3	DHRS4	PBXIP1	ALKBH2	FOXN3	PGAM1	PRMT5	C8orf88	IL17RB	PRKAR2A	GABBR1
LACTB	C15orf39	CARD6	ATL1	HLF	FLNB	VASH1	KIF13A	ATP10D	PIK3CA	CCT5	PSMA7
TRAP1	ERC1	ALKBH7	CRTAP	DUS1L	XAF1	RP11-472N13.3	SLBP	POLR2L	CYCS	THUMPD1	CLINT1
TDGF1	JPH1	CDC42	RPP38	DUSP3	PPIP5K2	SGOL2	PIAS1	MTPN	S100A14	NIPSNAP3A	TUSC3
LYPLA2	NFKBIA	CDC42SE1	GANAB	C12orf45	JMJD1C	DNAJC4	RP4-758J18.2	PPP1R15A	PKP4	NUP85	MIDN
POLR2J	GNA11	AP000692.10	DCUN1D5	SLC50A1	TMEM63A	ENHO	PHACTR2	C11orf49	ANKRD13D	ABHD5	MBNL1
ERLEC1	CARD6	RRM2B	TAX1BP1	TGFBR3L	ZFHX4	UBA3	RETSAT	SEPN1	NFE2L3	NANS	WSB1
ARL1	SLC16A14	B3GALT4	FOXN3	TARS	KRIT1	WDR55	CDC42BPB	ORAI2	SLC35E1	RP5-1007M22.2	CALCOCO1
TUBG1	HERC6	FLVCR2	SLC25A11	PPP1R3C	ZBTB7B	RPL3	MARVELD2	AMPH	ZHX2	ULK2	ANXA1
KYNU	HIF1A	RFXANK	KLHL24	LHPP	MYL5	RAP2B	PCID2	RFTN1	DPH3	POMP	MIR181A1HG
ERLIN2	AC073283.4	MFNG	SUGT1	RRBP1	ZBP1	CUL3	TRAF7	MAP4K5	IREB2	ATAD1	KATNAL1
RP4-710M16.2	C12orf57	GART	SUSD2	PLIN5	FAM210A	WDR59	ZSWIM8	SRR	ZNF593	UBE2E3	RBMS2
IGSF8	LY75	NUCB1	STUB1	NSMCE1	GPR132	COX19	NAGPA	RPS12	GPR171	RBX1	TNFRSF10D
ABT1	ANP32A	CASC4	RXRA	TRAF4	DNAJB14	SOCS3	DCAF8	OSTC	RP11-91K9.1	TAPBP	AC016629.8
ENDOG	NLRC5	SPNS1	SDR39U1	PAQR9	SLC12A7	HSD17B12	SECISBP2L	ABCA10	LRBA	KIAA1586	GLTSCR2
RP11-370A5.1	AP2B1	DENND2D	TTC3	CDK5RAP3	CYFIP2	PFDN4	PTBP3	RAB11B	CDCA3	DRG2	MORN4
SRP68	RP11-109G23.3	SLU7	PBX2	TMED5	TXK	TADA3	PDXDC1	SERPINE1	LINC-PINT	NUP54	TBC1D19
KCTD3	KCNQ1	TYW3	NOP56	NENF	SERINC5	SMARCB1	GOLGA5	GOLIM4	GPR180	GAS7	ACAP2
BAG2	LSMEM1	OSBPL1A	MX2	RALGPS2	ETNPPL	PKIA	TIMM21	PDE3A	C18orf56	TMEM9B	LYRM5
HIBCH	PSMC6	SRP54	UBQLN4	FKBP11	NOC4L	ICOS	OSBP	PTGES	RP11-262H14.3	MED19	JRKL
DNAJC22	UBE2K	TAPBP	PHYKPL	ENAH	ATG10	ELAVL1	KIAA1161	CHID1	GLIPR1	REC8	ATP5G2
PRKAB2	MRPL1	RNF14	FAM32A	BOLA1	IQSEC1	RAB10	RGS12	HOPX	PATZ1	RBM47	POP4
TRAPPC6A	STARD3NL	MMD	VLDLR	MRPL28	PPP3CA	CCDC151	CHRAC1	CTDSPL	PLAUR	C6orf226	HERC6
SDF4	BTN3A2	BST2	RBM22	ARL1	KRR1	MKRN1	KLF3	SLMO1	FAM53C	AARS	RSF1
SQRDL	FAM26E	NENF	CPEB4	FBXO22	CCDC34	PTPRJ	THUMPD3	PDZD2	POLE3	ZNF638	RP11-440L14.4
PDHB	SVIL	ALDH9A1	SVIL	RAB11B-AS1	SENP6	FAM192A	TRIM26	GNB2L1	CD5	RNFT1	KCNN2
ELOVL2	PCF11	TOM1	CEP350	NUDCD2	MCMBP	ACER3	C9orf78	HSPB1	RORA	SASH1	AC069513.4
AZIN1	LINC01116	STX4	BIRC2	GGCT	MED1	EVL	RCOR3	ITGA9	SEMA4D	IFNAR2	PPIL6
SUMO1	PRKD1	RPL9	PRPF31	TMEM110	KIDINS220	C12orf44	ZNF581	CHD9	ACTL10	SIRT2	EFNB2
NUDCD2	MCL1	SLTM	TNFAIP6	SLC6A1	GPT	PCGF6	ABHD3	SEC23A	RNF185	RHOT1	NUDCD2
SMYD3	SAMD9	MARCO	RFNG	PAIP2	ARHGAP35	CD2BP2	IRF7	RNF11	TMEM52	PTPN22	SH2B1
NUDC	ERGIC1	IRS2	EPB41L5	APEH	IDE	KLHDC7B	OGFR	PTMA	TRIM41	ABCF2	TUBB2B
NT5C3B	PDCD4	USF2	FNDC4	PTRH2	EIF2B4	TMEM156	U2AF2	ZNF428	EREG	IWS1	SPATA2
PSMD7	ARHGEF17	BCL2	FN3KRP	GTF3A	ITGB3BP	RASSF4	HAUS1	NTN4	RPS27L	ZBTB20	LINC00176
2021-03-01	IRF9	NPM3	MYH14	C11orf48	IER5L	PRPF40A	MBD6	RNF145	RP4-639F20.1	SCARB1	ZMYND8
SLC38A10	TUSC1	SERPINB1	CERCAM	CCT7	CCDC88A	GRAMD1A	ACTR1A	SPECC1	AMIGO2	LAMTOR4	RARS
MRPL37	SLC50A1	TACC3	SRFBP1	NDUFS7	ATG5	CDC16	DERL2	GATA3	RPN1	DAP	CEP164
ATP5A1	IQCK	SPCS3	CFL2	SEL1L	SMAD4	ANP32A	CASC3	MIR24-2	BCL10	OSBPL7	FBXW5
TMEM256	PITPNA	RAP2A	SLC25A42	PCYOX1	SLC4A1AP	CCSAP	POLR1C	CBLB	ACAD8	RP11-597D13.9	TFG
PPP1CA	RB1CC1	CITED2	OGDHL	MLX	SLC35B4	MRPL47	ZNF131	SNAI1	SIVA1	RFNG	HMGN3
MED30	TERF2IP	GLS	UBL3	GPS1	CKS2	PSMB8	PPP6C	GLS	RP11-314A20.2	KANSL1	WDR47
MAPK6	CALU	CLTC	SNX1	NDUFA5	PTPRA	C12orf5	SP4	TSPAN9	hsa-mir-8072	TMEM138	SSB
RHOBTB3	CASC15	B3GNT2	PRPF4B	ZCCHC9	ZDHHC14	ETHE1	SYNPO	PHF19	HM13	ACTL6A	EPS15
MZT2A	TESC	XRCC5	PDCD10	TTC1	ARPC2	NCL	MAP3K7	OSBPL8	NUBPL	SLC17A5	SLC35D2
MAN1A1	ABI2	PPP6C	ARF5	ATP6V0B	PPIH	HLA-A	LRMP	SNRNP27	ADSS	ZNF780A	CTDSPL
CMPK1	C16orf98	TMEM18	CCDC92	FOXP4	METTL21A	PIK3CD	F11	MYO10	CYTL1	ZNF22	ARID5B
GLTPD2	SWI5	RASGRP3	POLR2J	MRPS5	SNRPA	MYBL2	LYRM1	CBX3	IL4R	ANAPC10	SDHAF1
TRPM4	MDFIC	HNRNPD	TRPT1	PPARGC1A	ALKBH5	BLM	REL	CCDC102A	MIR29A	ELOF1	WLS
SSSCA1	WDR61	RAB14	COMMD2	ERGIC3	SLC9B2	ARF5	STX18	CEP19	CCNYL1	NDUFB5	MAP1LC3A
TMEM41B	GNB1	MTIF2	SCFD1	NDUFA12	TOP2B	CD8B	UBLCP1	RNH1	MYADM	SLC39A9	KIAA0195
HMBS	PSMD14	SASH1	NELFCD	NUDT7	IRF3	ATP6V1F	KIAA0319L	ARHGDIA	PPIE	FLI1	UBXN7-AS1
CDH1	FCHSD2	FCHSD2	ZC3H6	PSMD2	ITCH	RUVBL1	ENDOG	FYN	SLFN11	LINC00657	HNRNPD
SEC61A1	CTNND1	MCOLN2	RNF19A	SIGIRR	MOB4	MIDN	NUP37	IFI6	CLPTM1L	USP7	MMP16
TAF12	MAP2K3	DERA	FBXW7	BAIAP2L1	THUMPD1	SSNA1	VSIG10	ZNF135	TSPAN3	PLEKHJ1	SPNS3
CMAS	H2AFX	TARDBP	CTNND1	LIN7A	AKTIP	ASH1L	RYK	SLCO1C1	FERMT3	C8orf58	PRDM5
GDA	STARD13	EREG	CASC4	GNPAT	WASH4P	TMX4	UFSP2	GYG1	MMS22L	ARHGDIA	TTC37
C4orf3	RIN1	C9orf91	ZCCHC10	FETUB	BPTF	ERGIC2	PXMP4	PLEKHG2	TSC2	NUCB1	MBD6
SLC25A18	ERICH1	PAPD4	FOXP1	GRB14	TRIM8	ARMC7	PRPF18	FAM85A	STYXL1	ARID1A	PRKAG1
COPS6	PPP1R12A	P4HA1	TP53I11	WDR18	ZC3H7A	SPNS1	ALDH8A1	RSU1	GOLGA5	PHLPP2	GNB5
RANBP1	ABCG2	PPID	OXCT1	YTHDF3	SUPT5H	C11orf73	SCRIB	CASP4	RPP30	SOBP	JUN
ANXA6	H2AFZ	RP11-488L18.10	SPG20	PPP4R2	UPF1	FAM21C	DIS3	PNISR	RBBP9	GNS	HOXB3
CMSS1	PNKD	XRN2	STK38L	C21orf33	MBOAT7	PDZD8	HOOK2	RRBP1	GNG2	PARP1	ADAMTS9
PTRH2	ZNF833P	PA2G4	ZDHHC4	COPA	VPS26B	PLEKHG2	PLOD3	TBCB	IKBIP	ARRB1	CCT8
CLUH	PCNX	SLFN12	GSS	FKBP5	LCMT1	KIF11	DIAPH1	ARHGAP44	TMEM150C	GBP5	GABPA
ATP6V0B	PPP1R14B	IL2RA	CACUL1	RPS19BP1	IRF2	LYST	TLN1	RP11-395G23.3	TRAT1	SERINC3	ZFP36
LRRC59	RPL31	AC074289.1	VDAC2	RAB13	C9orf142	VIM-AS1	SPOP	COL9A1	LSM7	TNFAIP3	GPS1
CEBPB	CCS	RRAGD	NR1H3	RDH16	BAG5	MIR22HG	CLMN	SLC25A24	C9orf89	CNTROB	C10orf10
FBXO22	DMWD	IAH1	LYRM1	KCTD3	SYNE4	PPM1B	CEP41	TOM1L2	BRD8	ELAC1	CYP46A1
ETNK2	MYOZ3	SIDT1	ZNF444	ABCC3	FDXR	CD27-AS1	CCDC28A	CETN3	CDK5	CABLES1	FBXO22
SNAP29	PRKCSH	AMDHD2	MVK	LASP1	BTBD7	ZC3H7B	GK5	EVI5	RFC5	TMEM254	TMX1
RCN1	OSMR	GPCPD1	TOX4	VPS52	CSTF1	PSMG2	SLC5A6	SMC4	ELAC2	C11orf57	MAST4
ATP5C1	CCNY	AIDA	IMMT	TMEM199	RPS7	CAMK2D	PHACTR4	SMARCA2	MLF1	C16orf52	RABL6
CEBPG	CLPTM1	SORL1	CDC42	PYCRL	HINT3	C11orf68	CLDN15	USP22	LYST	HBA1	MORF4L1
MAGOH	ISYNA1	SLC27A1	LAMTOR3	FARS2	VRK2	C5AR1	ZFAND2A	DTX1	POU2F2	ARPP19	IFNG
ANAPC13	TMTC2	STK17B	SLC13A5	RITA1	TEAD1	IL18BP	ILKAP	FXYD1	EIF3G	KCNE3	NINL
CHCHD1	GPI	WIBG	SLC7A2	POLR2L	WEE1	DGKE	DGUOK	FBXL13	LINC00944	ABCB8	UPF3A
TOMM20	ANAPC13	MYCBP2	UPF2	ARV1	MIEF1	CCDC101	TRNAU1AP	LINC00478	NET1	NRROS	PYURF
BET1	YES1	PABPN1	INHBA	CYP39A1	EPS8L2	MYO9B	MIB1	TRPS1	TMEM248	ERO1LB	SDCCAG8
C12orf45	RSU1	HERC5	MAPK1	TIPRL	SIRT3	SETDB2	DYNC1LI1	ZNF256	ETV3	SQRDL	AKAP9
BCCIP	WDFY3	SNX2	BNIP2	TMEM53	WNK1	CTR9	C19orf48	COPS6	CHORDC1	MTERFD2	STX7
VIMP	RAB34	NSUN5	COX20	C15orf61	MSTO1	CHRNA5	SERINC5	C17orf51	RAB5A	PACSIN2	FKTN
ZDHHC4	SCRN2	SRD5A3	MCAT	PC	TMEM131	LINC00662	CSNK2A1	SKP1	AREG	STON2	SHOC2
CNGA1	RSAD2	C19orf53	ANXA6	DBI	TBC1D20	USP8	B4GALT3	CHSY3	RIF1	SCLT1	NRAS
BABAM1	TREX1	NUTF2	RP11-803D5.4	WDYHV1	GDE1	TRAPPC5	CARD16	TSPYL4	DYNC1LI2	HMGN3	HSF1
NEU4	EIF4G1	HAT1	TMEM256	EIF4E2	FCF1	GMPS	EIF4A2	CDC42BPA	UBL7	RALGAPA2	KDM6B
MRPL10	CHST3	DCP2	ESYT1	ERP29	TBCD	ZRANB2	UBTF	PELI2	MRGBP	RNF166	TRIM27
KANK1	STON1	C19orf25	SEC61G	PTDSS1	NUP50	RAC1	SLA	C1orf123	NARFL	NDUFAF1	RPS6KB2
MMADHC	TPT1	NR1H2	NAP1L5	TEN1	BCL2L11	CENPA	MT1X	TERF2IP	MGAT2	SEC31A	FARS2
KCNK1	RANBP17	NIN	DDA1	THOC7	TOR1AIP1	ITGB1BP1	LEMD2	TMEM258	RP4-575N6.4	DPH5	C21orf33
HADHA	TRIM2	RTN4	HES1	GPR98	TXLNA	UNC13D	CCDC43	UPP1	SCML4	NFIC	TVP23C
FASTK	CDYL2	TMEM55A	DAZAP1	TPST2	ANKRD40	SNRNP35	STIM2	ICA1L	TREX1	BID	PSMD6-AS2
CHP1	RPL28	PSMC1	TJP1	HSPBP1	PHYKPL	ARCN1	DLGAP4	C1QTNF4	CBWD1	RPS6KB1	DIP2A
MIR4458HG	ITPR3	TXNDC12	TMEM98	CCT2	ESYT1	ARID4B	HERC4	NMT2	PPFIA1	ARHGEF26	TCF12
VSNL1	ANKRD36	ETV6	DDX27	CHPF	NOP58	RNF10	SRFBP1	YAF2	ALG1	SMC3	RGL2
RP11-372E1.6	RP11-51J9.5	TMEM222	ERLEC1	ZFAND3	TMEM170A	EIF3G	HBS1L	ARHGAP24	KCNQ1OT1	GIMAP8	CDH24
HMGA1	CARD10	YY1	BCL9L	TOMM70A	JMY	KIFAP3	ARFRP1	C4orf32	TRMT12	ACRBP	RASSF3
PAPSS2	TRAPPC2L	MED7	TNFRSF1A	MZT2B	GRB14	ADPRHL2	RPA1	LTBP3	MPHOSPH10	U2SURP	SERPINB9
SLC35D2	RECK	NSL1	LARP1B	ANAPC13	TAF13	GBP2	IWS1	LINC00672	TINF2	PHF21A	RBFOX2
EIF5	APLP2	MTPN	C7orf55	UBE2B	TYMP	GOLGA7	GNA13	PTPRD	RP3-522D1.1	UBE2S	EFHC1
UMPS	PQLC1	OTUB1	EPOR	RPL17	PPARA	RNF8	KLKB1	CCDC82	ELL	2021-03-02	SCAMP3
TRPT1	RN7SL832P	FGD3	FAM134C	USE1	DDX27	STRAP	GGPS1	UBE2Q2	C10orf118	UPF2	HDGFRP3
MPI	PDLIM7	DHRS7	ID1	ZKSCAN1	BCAS3	PRPF18	DNAAF2	ITGA7	NCBP2	RP11-157P1.5	MKNK2
SMIM15	HDLBP	WDR74	CORO1B	COQ9	FBXO28	TCOF1	CNTLN	EGFLAM	EIF5B	SKAP2	STUB1
ALG8	PSMA1	KPNA2	ATAD1	RNF170	APOBEC3C	TPRKB	ZNF638	LINGO1	NBEAL1	CDIP1	SKIL
APH1A	BLMH	SNW1	CNOT1	TAF7	LSP1	RBL1	RFWD2	RSPO3	ABCB1	PIGC	SUMO4
SPON2	SDR42E2	DBI	PPM1A	DDIT3	PIP5K1A	CD164	COMMD2	SLC44A2	HCFC2	ACSM5	TMEM231
CISD1	CD320	TNFRSF1A	PRKAR2A	ZSCAN31	COG4	NKAPL	TRAPPC13	SKA2	RAP1B	ERP44	CCNC
PSMD3	KLHL3	GTF2F2	KIAA0232	NLN	FLVCR1	NAMPT	CCM2	MPZL1	LIPE	IVNS1ABP	EHD1
COPA	SNX3	AP2M1	BCKDHB	DHRS3	CHD7	ZCCHC6	TMPO	RP11-181E10.3	TRAPPC3	SF3A3	LTF
RPA3	TEN1	CEP85L	PHKB	THOP1	WAPAL	ANAPC15	RP4-665J23.1	C1orf63	OSGEP	UNG	PRTFDC1
PSMD11	SLC39A1	TPK1	C10orf11	CGN	2021-09-09	SLC25A45	FAM168B	WASF2	HOXB6	ZMAT2	TPGS2
HMGCS1	MAP3K3	OSBPL3	MOB3B	SLC35B3	TP53BP2	TMTC4	MICU2	ME3	LNPEP	ARFRP1	NCL
XDH	AMIGO2	UFM1	KCNQ1OT1	MRS2	C12orf65	ZNF277	ACTR3	TMEM43	SRSF7	LSP1	DOCK1
CLPX	ATP13A3	SNRNP27	SMC3	IRF2BP2	SF3A1	ZNF75A	HSCB	C1orf86	NUMB	ZCCHC2	ZNF432
SHD	LIPE-AS1	FAIM3	PRPF38A	BTD	PPP6R2	PPP1R2	TPRG1L	KCNK6	FANCF	MED6	FKBP8
GLS2	CDC42	AP1M1	BCL2L13	NT5C3B	TFDP2	PTAFR	DCBLD2	PRKAR2B	RIC8A	SPRED1	TGFB1I1
ZDHHC12	MEF2A	KIAA1033	MAZ	RP11-304L19.5	EFHD2	BTG2	SDAD1	CHPF	CSF2RB	GADD45B	IKZF4
GOLPH3	C11orf83	CCDC107	MSL1	DIAPH1	SHKBP1	BCL2L11	RNF43	NDC80	AC074117.10	RBM48	TEX30
ABCF1	SMAGP	AHSA1	UFL1	NUDC	AGA	CNOT4	PAPD4	SEC31A	RBM7	KDM3A	WBSCR22
TXNL1	CHMP4A	C22orf39	SLC6A9	PSMG1	SOS1	OSGIN2	CDS2	DYNC2LI1	ABRACL	METTL2B	NDUFA8
SLC22A9	GINM1	MSL1	SECISBP2	SSR3	BBIP1	YWHAQ	CLEC2D	C1orf198	HCLS1	PEX11B	NDUFB3
STAU1	TXN2	WTAP	RPS15A	ONECUT1	KIFAP3	COMMD2	NGEF	FLCN	C9orf114	DYNLT1	HNRNPA2B1
C5orf27	SPRED1	TAPBPL	KRAS	ATIC	IBTK	RIN3	CASP8	NLGN2	ACTR1B	MEST	RMND5A
COX20	RFX3	AMFR	ZNF226	TMEM150A	DNAJC4	DNAJC8	EMC8	GBP4	GALNT3	POLR1E	HNRNPA0
TOMM22	FBXO7	RAD23A	PPIC	SNRNP48	BDH1	LRRC8C	BIRC3	LAP3	C5orf42	PBK	MS4A1
TMPO	LRPAP1	WBP11	DPYSL2	TIMM50	IRF7	TM2D3	DCAF5	LMCD1-AS1	GZMH	CTNS	ADCY7
NIFK	OAZ2	PRPF4B	TM2D1	BTF3	PPP1R3B	RNF138	IFIT1	NSRP1	UBE2B	PPIE	PPP2R5A
AP3S1	KIAA1683	JKAMP	ETNK1	CLTC	REV1	EGLN2	SLC25A44	ERCC1	TIGIT	AP3B1	SIRPA
HSPE1	ADAM10	ZBED3-AS1	2021-03-05	ONECUT2	DLG1	PTK2B	CYB5B	C5orf46	SSSCA1	GART	LINC00926
GS1-251I9.4	KCNMB4	MCCC1	FRA10AC1	ISCA1	MUM1	MIAT	RPL28	GTF2E2	TTLL5	ZNF664	CMIP
ACOT4	CDC14A	TMEM173	MAFF	SPRYD7	RNMTL1	UGCG	METTL12	CLSTN1	WDR48	CSTF3	CDR2L
PUS3	DDX49	CCNG2	DCUN1D1	SORL1	STX18	PCBP2	TAP1	CCDC92	VNN2	ZNF189	CNRIP1
UNC50	LRPPRC	AP2B1	BIRC6	NIPAL2	NR1I3	FAM104A	RNF170	TCTN1	PDAP1	SCYL2	ZFP36L2
STT3B	SGK1	PLGRKT	CAPZB	RP11-792A8.4	SLC15A4	GPALPP1	NUDT7	B3GALT4	PDK2	PCBP1	STXBP1
MRPS30	PIGT	FSCN1	WASL	PSMC3	EEF1B2	RTFDC1	TEAD1	ADAM9	GUF1	LINC00936	PPP3CC
PAIP2B	VAMP3	REXO4	RHBDD2	EPB41L4A-AS1	ABCG8	CCDC59	NUB1	LRP4-AS1	STAMBPL1	FAM207A	C6orf106
TMEM192	NUDCD2	TRIP11	RPP14	HSPB11	KLHL12	GZMA	CPSF3L	PTPDC1	SLC2A8	TSC22D2	SMIM7
DPAGT1	YEATS2	TMEM71	ADCY6	SCAND1	PTTG1	GID8	VWA9	PKD1	C12orf10	CREBL2	PGRMC2
PSMG1	ZKSCAN1	LAG3	DENND5B	LDLRAD4	CDKN1B	CDIP1	KLHL18	AHNAK	STK24	ARL5A	U2AF1
RRP36	LPCAT2	PIP4K2A	SNRPB2	MRPL10	METTL10	CPPED1	ZNF600	FGFR1OP2	AC025171.1	YEATS4	MRPS25
CTA-85E5.10	SORBS3	LINC00116	CCDC104	SEC11A	PRPF18	EIF4E2	NAP1L4	METTL16	CCNH	NME3	PARL
SLC25A47	MAN2A1	GIMAP6	NAGLU	SLC25A26	MYCBP	RYBP	PEX14	PLD3	CRYM	SLMAP	ARHGAP32
SLC51A	H1FX	MFSD2A	COPB2	COBLL1	GBA2	CDK2AP2	TNRC6A	BCL7C	TIMM21	UBA3	C19orf83
ORAI3	FAM91A1	TMED5	RPS27A	ATP5D	CDHR5	PPP2CA	OPA1	STARD13	TXLNA	ZBED3-AS1	H1FX-AS1
CCDC124	SHISA5	DHRS12	ANGPTL1	BOD1	CSPP1	TMX1	QTRT1	MEX3B	TMEM87A	UBA2	CATSPER1
SERF2	ZFP36L2	ARHGAP17	DHRS12	SF3B5	ARAP2	LSM12	PNP	NMRAL1	SMUG1	PET112	MEIS2
UGT2B15	RCN3	TRMT2A	CCSER2	NSUN6	DCUN1D4	PHLDB2	PPP2R5E	EIF5A	TRPT1	GPSM2	DGAT1
RARS	ARPC1A	RNF149	FIS1	SLC39A1	AAGAB	TMED3	RP9	SOCS5	UROC1	ALPK1	SLC35G2
SQLE	ZMAT2	EXOSC3	SH3RF3	RP11-403I13.5	DR1	RRP7A	AMZ2	ARPC4	CCNDBP1	CHMP4B	DDX17
PAIP1	DYNC2H1	SRC	SLC35F5	CIDEB	SP1	CREB3	ACAP2	FAM102B	SEC23A	SP100	SMIM13
LSM2	CMSS1	YIF1B	SERPINI1	SEC16B	CLOCK	GTF3C5	NOA1	ANKIB1	SUZ12	CTNNBIP1	RAB8B
C1QBP	SMARCA2	MAPKAPK2	TROVE2	CYP2C18	CNOT1	CDT1	ABLIM1	FLJ27365	HMCES	SAMD3	PPP1R12A
ATPAF1	ZBTB4	LZIC	GTPBP4	C1R	NFATC2IP	POM121	AASDH	RRAGA	STARD7	AGGF1	IGF1R
TBRG4	CXCR4	PLEKHM2	PTPMT1	PCCA	DCTN1	NECAB3	CDKAL1	DNAJC4	SUDS3	PPP3R1	USP14
PECR	PLAC9	LAMP1	TCF7L1	C2orf47	TNFRSF14	TTC32	CTNNBIP1	RSF1	SLTM	FLVCR1	CCDC109B
CYCS	DNPEP	IRF2	COQ4	CDC37L1	FGFBP2	IRAK3	KIAA1147	RPS13	GRAP2	RAB40B	ELOVL5
C10orf32	CYB5D1	SLC2A5	NEK7	SSBP1	FLII	GNAI3	WTAP	FAM46A	BCAS4	C6orf47	CINP
ARPC1A	FBXW5	GABARAP	TUBGCP2	C7orf55	PDZD8	PSMD9	POFUT1	CCL8	TSEN2	POP4	KARS
MT1A	KSR1	CDC73	LIMS2	TMPRSS6	PPHLN1	TRIM41	UBE2G1	YWHAB	ZNRF2	BTF3L4	NFIX
IDH3A	TMEM223	STK38L	LINC00346	MRPL1	RBBP5	TNFRSF11A	METTL1	IFIT2	GMPPA	CBX1	COPS2
ETHE1	PDLIM2	FMNL3	SV2A	TMEM64	PVR	CDKN1A	ALKBH5	CHST14	MYH14	TMEM65	VPS72
RPS19BP1	POLR2H	SCLT1	SLBP	RNPEP	HERC2	LENG1	MRRF	TIMM22	C15orf38	CRBN	ZNF511
MRPL9	TP53INP2	ZDHHC4	UBXN6	STUB1	RPA2	BLNK	CORO1C	TBC1D19	EIF3C	BCL3	TSC22D1
C11orf1	AC010524.4	HSPA2	MAP4	PEX11A	C12orf29	FGFRL1	RSPRY1	CAMLG	IRF2BPL	LEPROTL1	GMPPB
NEK6	BOK	G3BP1	SORBS3	ELOVL6	HSPA1B	ARHGAP11B	YTHDC1	MAGI2	MBTPS1	C19orf24	ZFYVE21
STAMBP	BNIP2	EFTUD2	TWF1	PHF20L1	CTDNEP1	NEK2	PRMT2	WTIP	ALKBH7	GLOD4	GNAQ
TMEM230	TMA7	RAD51C	PAFAH1B2	NCBP2-AS2	STARD3NL	IRF3	ZNF787	IKZF4	EIF3F	BST2	C2CD4D
SNRPF	NR2F1	IPCEF1	HSD17B12	COA5	RQCD1	ETS2	MIER1	APOBEC3F	TRIM52-AS1	STK38L	TNPO1
RAD21	RNF187	RAB7L1	GGT5	PIGT	PRNP	DGKZ	MICA	SLC2A6	MGAT1	VTRNA2-1	GATSL3
WDR18	EDIL3	IMMT	MAT2B	SNAP47	DHFR	CMC2	PIGR	RAB23	CCNF	SGOL2	IPO7
SYVN1	PHTF1	ORC4	CPSF3	ISCA2	SHROOM1	HNRNPH3	ERN1	CCDC34	PRRG4	MFSD11	JUND
NUDT3	GBA2	ARAP2	MYO1C	TBCA	ALG12	ASCC2	NCLN	STARD3NL	LPIN1	TSN	ZNF71
STX5	SNHG7	STMN1	TMEM69	TMUB1	RRAGD	CEBPZ	C5orf51	C5orf15	PPP2R2A	LAMTOR3	AHI1
DUS1L	STK10	LRPAP1	ARFGEF2	SLC17A2	PCBD2	NRBF2	ARFGAP2	RTF1	KIAA1109	CLEC4E	SLC16A11
GADD45G	KARS	RAN	CDKN2D	RUVBL2	CCDC174	ZNF524	KDM1A	SOBP	CTC-524C5.2	APIP	EXT1
NOP16	KIF5C	PET117	ALDOA	RSL1D1	ST3GAL6	POLE4	C12orf73	RPS5	CYP21A2	STX11	GCAT
HSCB	TMEM160	FOSL2	RP11-304L19.5	2021-03-06	TRADD	LCOR	DPP4	DNAJC18	STK38	ELF2	PPP5D1
FGF21	MAP7D1	GRSF1	ABI2	TMEM101	PQLC2	IFI27L2	ZCCHC24	ARHGAP29	TDG	BMI1	FOXJ2
RFXANK	OAS3	AC007246.3	HMGB2	PLA2G12A	MTF2	C1orf21	SPEN	MTMR2	COX6A2	TMEM219	VPS29
NTAN1	PRRT1	INO80E	ITM2C	PSMC6	SLC25A38	LARP1B	TSSC4	DDAH2	STPG1	TRIP12	SLC4A7
PMPCA	EIF4G3	UBE2S	EIF4EBP2	PSMD6	KIAA1147	GNB4	RASSF7	RHOBTB1	PRKD2	IARS	IWS1
NUDT14	AC093495.4	PPCS	FBN1	TMEM68	ZNF16	NFIX	IL10RA	ANO10	EEPD1	PI4K2A	SSH1
NDUFB7	IK	CEBPZ-AS1	PWP1	PSMD12	FAAH	IL1RAP	FYTTD1	COL4A3	PI4K2B	ADIPOR1	MAP3K1
YTHDF3	GPR161	MGEA5	RAB3GAP2	MRPL47	NUDT15	DGKA	MCM5	TNIP2	ANKS3	UBE2Q1	TMEM109
MAN1A2	SHROOM1	CWC15	SLC16A4	PQLC1	VPS45	TSPYL5	PPP1R12A	IGFBP2	SERPINH1	PDXDC1	RP11-48B3.4
SCAND1	GJC1	CEPT1	NOSIP	IMMP1L	RCCD1	RPA3	2021-09-09	DLGAP4	HILPDA	TMOD3	FAM221A
GPR98	TSC22D2	NFU1	ATP2A2	SLC43A1	TP53RK	EIF2B5	RNF10	SAR1A	RARS2	RBMS1	RP11-712L6.5
APEH	PPP1R2	SMC3	UBFD1	OLA1	ARF6	ELOF1	YKT6	PPP1R12B	ABHD12	ZBTB7B	TXNDC12
LSM5	TAPSAR1	TIAL1	ACTR6	LPIN2	DAZAP1	SNX3	SMARCC2	IFIT5	TMEM170A	ERMP1	UBTF
UCHL5	PPP1R18	AC022182.3	STARD4	PSMC4	COPS3	GRSF1	LZIC	SKIL	HSCB	ABHD14A	SFXN4
ERP44	PNISR	HSD3B7	CCDC90B	RP4-758J18.2	ABCA6	C19orf43	APOL1	LCA5	SNAP47	KIAA1671	CNBP
IDI1	SYT15	TRABD	GOSR1	CYB561D2	LINC00969	VPS26A	EXOC5	SH3PXD2A	MTAP	MMP15	MXD4
UROS	ZNF667-AS1	IFI35	ATN1	MRPL16	NOLC1	CBR3	SLC51A	HOXA4	AP3M2	ZGLP1	RBM39
TNFRSF1A	OSBPL9	EIF3A	CUL3	COQ5	DBT	ROBO3	DDX41	VAMP5	SYK	SMAP1	RP11-630C16.2
TCAIM	SUMO3	RALA	TIAL1	GUCD1	KLHL18	GALNT6	COG3	AP006222.2	ALPK2	INO80C	MRPS18C
DGAT1	LRRC49	GGA1	TGFB2	TEX264	SEC23IP	APOPT1	GHDC	IFIT3	COA7	EVA1B	RPL38
GORASP2	MYOM1	AC159540.1	ATRAID	TXNDC9	SSH2	MPP6	KLHL42	SNHG15	ESCO1	GORASP2	GLTP
PSMD1	MESDC2	NT5C3A	F2R	SETD7	MROH1	PDCD1LG2	GALM	ZNF501	USF2	GSTM4	CORO1C
GCKR	ARL13B	TM9SF4	JAM3	SHROOM1	SGTA	AC006129.4	FKBP15	SPATC1L	ZCCHC10	EFCAB7	CAPN10
LRRC28	SKI	TPD52L2	B3GNT9	FAM50B	CDC40	IAH1	JARID2	SPIN1	SYNC	ACE	HDAC3
PINK1	C10orf32	ZNF33A	RMND5B	C6orf1	CHERP	AC109826.1	ARNT	LZTFL1	NCAPH	EIF4H	TMEM50B
VPS52	EAPP	EDEM1	NDUFA5	ATP5O	TNFRSF4	LATS2	LMO4	WIPI1	ZNF800	MAFG	ARNT
POLD2	WDR60	KMO	SCAP	RANBP1	SP3	JAZF1	MED7	RAB3IL1	SFMBT2	FAM120A	ANP32A
IGFBP2	C4orf48	RP11-345J4.5	ZNF524	ETHE1	STX3	IFIH1	CATSPER1	PDGFRL	NR4A2	FAM192A	PIK3R3
TMEM123	SLC26A2	ZNF622	DNTTIP1	ERH	HNRNPUL2	UTP6	FAM105B	TNFRSF1A	B3GAT3	PIGS	ZNF286B
PRCC	ERGIC3	PXDC1	PCNA	NDUFAF1	BCAS2	STARD3	APTX	C5orf45	TVP23C	ATP6V1B2	LINC01001
TXNDC9	ZNF83	ABCD4	RCOR3	RP11-345L23.1	SCO1	PCM1	DPF2	FAU	C12orf44	APPL2	PRKCDBP
PPP4R2	FAM96B	LINC00984	PJA2	PEX16	NFATC3	KLRG1	POLR3C	ADA	ANKRD17	TMED1	RP4-758J18.2
RBKS	OS9	MRAS	NAA38	FHIT	SYNC	ANKRD39	SBF2	RP11-129B22.1	SIDT1	DISC1	H2AFY
PARP1	MIS18BP1	CDC27	ZEB2-AS1	STXBP6	ATXN1	IPCEF1	ENOSF1	CDKL1	PPP2R5C	SLC8B1	RAB1B
NUDT8	MKL2	AGPAT4	CPSF6	GS1-124K5.4	AQP3	MIR29A	KIFC2	STK17B	C20orf24	RNF40	COX7A2L
TXNL4A	YPEL2	PTCHD3P1	DCAF10	CTB-50L17.14	ZCCHC24	RASSF3	ENOPH1	SSTR2	CHRAC1	UGCG	PPP2CB
MRPL32	MBOAT2	RNPS1	KLHDC10	ARF1	SLK	CEP78	MBTD1	IL18BP	CGGBP1	ZNF571	2021-03-09
NSL1	AP1S1	RBM7	MSH3	SLC16A1	MFSD10	XPNPEP3	CTA-292E10.6	GABPB2	AP1G1	SNX30	RRP15
TRAPPC3	SORBS2	CLN5	ELOF1	SNRNP25	LYRM2	SLMO2	SF3A1	RPS2	FKBP4	PSPC1	MYO1C
NTMT1	RAP2A	CTSO	ENTPD6	TMEM177	ASH1L	RP11-1391J7.1	YAP1	KMT2A	C12orf43	COQ10B	CTC-241F20.3
NAPA	EFNB3	PPP4C	STK3	SF3B14	PNKP	WASF2	ZNF302	APOBEC3H	F13A1	DEF8	RPL3
BPNT1	CLDND1	UBE2L6	POLE3	GARS	CPSF7	POLE3	MED6	KIAA1430	SPAG9	IL15RA	NEK11
PPP1R14B	VAT1	CCL20	EMP3	NIFK	RARRES3	HES6	SCYL1	NDUFA11	PHF5A	NKAPL	RPL9
TRAPPC2L	STUB1	MAN2B1	NUB1	SFXN4	HIAT1	TAF4	STX12	TACC1	C12orf23	NOA1	RBM4
ACOT12	PPP4R2	ATP6V0D1	PRKAA1	TIMM9	PHF1	MED13	MBNL2	NCOR2	IGF1	C12orf44	POLR2F
DPH3	CDKN2B	TAX1BP1	ZNF106	KLKB1	UBE2V1	LPCAT2	NISCH	GADD45A	GSE1	LEPROT	SF3B14
AAMDC	DLG4	OSER1	NOL12	REPIN1	SMC5	CSTF3	KRR1	ATF4	NUP107	TAPBPL	ABCC1
PSMB1	ATP8B1	PCBD2	IWS1	CHMP4C	BACE1	RHEB	TMEM214	RANGRF	SDHAF2	KLHDC10	LAMB1
FKBP3	SLC16A1	VRK2	RTFDC1	ATF6	RSPRY1	ATP8B4	WDR48	MAPRE1	ANAPC5	ZNF675	KLF15
EIF2AK1	PGLS	C12orf4	B3GALNT1	FUCA2	BRD7	FIGNL1	MED21	PDGFA	MAGEF1	FRS2	TUBA1B
WBP2	FAM132A	DHX15	ZNF652	TRIM26	PCYT2	RP11-345J4.5	CCDC106	MCM6	RNF216	ZNF677	CCNI
SORL1	ALPL	FAM204A	CBFA2T3	ATF6B	S100A10	SLFN11	NRIP1	TRIOBP	LYRM1	C1orf85	PYHIN1
YBEY	RP11-598F7.6	HOOK3	VPS51	CCT8	NAP1L4	CDCA5	TMEM38B	CCDC71L	AHI1	NME6	FRMD4B
UQCRC2	PSORS1C1	C9orf78	TPR	AGPAT1	FBXL4	KIF2A	CREBBP	BNC2	C12orf68	CTA-204B4.2	CSGALNACT1
RAD23B	MRPL43	GIMAP8	TMEM129	KANK1	BAK1	QRICH1	SUPT7L	LAMB2	ZNF75A	CDC42SE2	CEP85L
SAYSD1	FOXO1	YY1AP1	TEX261	DEXI	NAA15	HOMER2	TOPORS-AS1	PML	SEC31A	MPV17L2	C14orf64
PSMD2	FAM129A	SRP14-AS1	ORMDL1	UMPS	HOOK1	PROZ	FAF2	YWHAG	PHF21A	PFDN4	CMPK1
NAGS	IL18BP	TFEB	GNL2	ANKRD46	SLBP	CORO7	CHMP6	CDKN2D	ABHD15	TMEM128	C20orf24
TMBIM6	RXRB	STX10	ZNF423	IL6R	NSUN2	RALGDS	RHBDD1	SLC30A4	VTI1B	KDSR	RIT1
FAAH	PCDH9	ZFYVE16	CRNKL1	GAS2	MAPKAPK5-AS1	NHLRC3	SPIN1	SEMA3A	ZNF639	PPP1R12B	SPATS2
ST20	NDUFAF3	SFXN3	RUNX1T1	MESP1	LUZP1	TCEANC2	KLF15	ANO1	RNF44	RBM33	TRIP13
LIN7A	TXNDC9	DIRC2	UBE3A	SCRIB	KIAA0947	PHLDB1	KIAA0141	RASA3	TMED4	KMT2E	KIAA0141
SLC5A6	SERTAD4	KCNN4	JMY	EPS8L2	CD97	INTS6	OTUD6B	DPP7	DNASE2	NARS	MAP3K3
ACBD3	NAPA	PIGH	NUDT22	AKAP1	PPP6R3	PPP2R5D	IL1RN	DCTN2	MROH6	RBM7	GRPEL2
BTD	NDUFA9	CDKN1C	PARVA	METTL5	SLC22A23	PCNXL2	FAM20C	ZFAS1	SENP2	RAD1	ZNF45
THAP7	DHRS7B	NMRK1	PLEKHH2	CBR4	BET1L	CHCHD6	PLEKHA1	KLHL29	FOXJ2	DHRS12	IL18BP
PMPCB	NCK2	TANC2	ACAD9	DPP4	MTERFD3	EMC8	MAN1B1	DAB2IP	NAA35	ZNF276	HIST1H4C
GOSR2	FURIN	METAP1	MDM2	KRT7	SLC25A37	RFTN1	SOCS6	KCNMB1	RAB30-AS1	NUTF2	POLD2
SNF8	TAF12	RP11-346C20.3	TOR1A	MESDC2	GOLGA8A	IMPACT	RRP8	FBXL12	NOS3	FNBP4	PITPNA
CECR5	OXCT1	DERL2	TCERG1	EIF2A	INIP	EIF3M	PHYKPL	FAM89B	RNPS1	HMGB1	NEDD1
NCOA2	EIF3I	NUP37	IKZF4	LRPPRC	FAM120AOS	BCAT1	RAP2B	C9orf16	VTA1	SRGAP3	CETN3
EFR3A	NRD1	MAPK1IP1L	PPP6R2	ANXA7	RNF26	TUBA4A	WDR60	NKX3-1	ST8SIA4	DNAJC1	TMCO3
COX17	RP11-557H15.4	LRRK2	CSE1L	THEM4	BRAT1	MTO1	TLCD1	PPP2CB	FOXN3-AS1	WIPF2	DEGS1
PAQR9	CAPNS1	SZRD1	ELOVL1	MRPS22	VPS41	HDAC3	OSTF1	RRAD	RFC1	SNX14	ANKRD13B
CCDC51	CRHBP	RP11-1398P2.1	SORBS2	GCDH	NELFA	LYRM2	SLC31A1	MBNL2	ELL2	BLOC1S6	FAM211A
TXNRD2	C12orf68	HCG11	PPIE	PRKCSH	CASP4	YLPM1	PSMB9	NXPH4	MED29	STEAP3	LINC00961
EIF2S1	SSU72	BRD7	IFI27L1	FKBP8	CYP8B1	RP11-468E2.4	SPTAN1	NENF	RP11-116D2.1	LACC1	DAXX
RAB13	P4HA3	IVNS1ABP	CBL	MPI	FUBP1	EIF3F	CNOT1	WBP1L	ERMP1	WIBG	PCDHB2
TP53I13	SPRED2	UTP6	CREB5	NARS	ERICH1	CAB39	ZC3H13	FOSL1	OXCT1	MAT2B	DYNLRB2
NDUFA9	AEBP1	NUTM2A-AS1	ATL2	LINC00665	ACSS2	RFWD2	API5	LINC00657	ECM2	COPB2	PDIA5
CCT6A	UBR1	CCDC59	UBAP2L	MTMR4	SMU1	HNRNPDL	LTBP3	ARVCF	2021-03-08	CPT2	RPL21
DDC	PKN1	PIM3	C9orf78	PCGF5	HMCES	FBXO6	MAP3K8	ITPR1	NUBP1	SEC23B	PPP1R18
LINC01018	WBP2	HSBP1	ARL6IP4	MRPS30	PDCD7	PRRG4	ARHGAP25	B3GALTL	STX5	GATAD1	CARHSP1
WDR46	CCDC173	NOP56	LRRC47	NUCB2	SALL1	EPB41L2	POLR2M	PBX3	ZNF511	RBM18	CPNE1
GMPPA	ZNF793	LFNG	PPHLN1	SSSCA1	GPN2	SPC25	TMEM110	TMEM136	NELFA	PPP2R5D	EXT2
TPRG1-AS1	PAIP2	WLS	MTERFD3	SEC24A	SETD5	OSER1	MAF	RPL29	ZNF22	ZNF10	PGM2
TRMT10C	MICALL2	NTAN1	DRAP1	BRIX1	DVL3	SETD2	YIPF2	LARP7	TRAK2	FGD3	USHBP1
ZMAT5	CYB5D2	RBM39	DPH6	CHMP2A	ATMIN	CNOT1	ASUN	ATN1	FAF1	ARHGEF18	SLFN12
STK16	SLC39A3	MICU2	FHL3	DNAJC22	POLK	GTPBP4	ASXL1	DCTD	RPAP3	CCDC86	SYPL1
CLPP	CCDC124	CUL1	GPR162	RABIF	EMC9	VHL	ARHGAP21	PLBD2	SMAD5	MOB3B	SCARF2
PRPF19	ABLIM1	TGFA	EIF2B1	PSMD14	RNASEK	ACTR3C	SEC16A	GLIS3	GPCPD1	PDHX	CEP135
ERLIN1	WASF2	NPEPPS	REEP3	ZNF281	ZNF581	MEX3C	AKAP11	CXCL9	SLC30A9	CCDC34	HOXA5
TP53TG1	STMN1	RNFT1	PLGLB1	CCS	NOL12	DHX40	USP1	KIAA0586	DAPK2	HMGN2	AC005306.3
PSMD12	HECA	BRE	EXOSC8	KCNJ8	SKIV2L	ST20	CSF1	RGS2	TMEM175	TRIM52-AS1	SPIRE1
TMEM150A	RALGAPA1	BNC2	KLC1	CRIPT	ZBTB44	LILRB1	UBR4	NBPF1	DNAJA1	TCTN3	CD109
NDUFA10	CACHD1	SYNCRIP	HK1	SMDT1	HLF	APTX	CGRRF1	RBM43	ZNF317	EIF2B4	PARVB
GUK1	TLE1	SLC47A1	MAN1B1	C1orf122	HJURP	ATG10	EXTL2	SP110	RNMT	UBE2D4	NOVA1
MRPS9	ETF1	CREB5	EIF2B5	PPP1R3G	RYBP	RP11-539L10.3	ZNF33A	EFNB3	ZNF451	HIST1H2BD	ELP5
ACBD4	VSIG2	CAMK1D	TSPYL1	EGLN1	JAK3	DNAJA2	FOXA2	LFNG	MDN1	ASRGL1	GOPC
CYP2C18	DNMT1	MEF2A	FIBP	SF3B4	POLR2M	INPP5F	KIAA1671	CDH6	TARS	LINC01094	SVIL
SMIM13	RAMP2-AS1	HMGN2	BMI1	SLC17A9	DDX19B	RP11-752G15.6	FAM60A	AP001347.6	GTPBP3	CCNT1	CHST1
IFT20	ABR	RIOK3	WSB2	UROD	CELF2	SCAF11	ANP32E	C21orf2	NAGK	KLHL9	CKAP2
CAMK2N1	CCNYL1	DENND6B	ZDHHC3	SMCO4	DENND5B	BCL3	PARP15	VIPR1	MESDC2	ZNF710	C21orf91
CA5A	PRKD3	CAPRIN1	BET1L	C5orf15	GBP1	ZNF644	TAT	MDP1	ZZZ3	RBBP6	C19orf18
RALGPS2	STOX2	GSTM4	A2M	DNPEP	HMGXB3	SENCR	LBR	ZNF525	UBN2	SLMO2	ZFHX3
PRKDC	RAB1A	RAB18	PLEKHA5	TLE1	ARHGEF40	LYRM7	VIL1	ZFP28	C19orf43	RP11-349A22.5	STXBP5
PET112	ZSWIM4	MRGBP	GTPBP10	GLUL	RNF40	WWOX	C21orf59	SRP14	PSMG3	NDUFAF7	POP5
KDELR1	DNAJC15	BLNK	CCDC144A	TMEM160	BBS4	AKR1B1	SLC35A3	MPV17	TMA16	C7orf49	VDAC3
TSNAX	CISD1	TCP1	PRPF18	SBDS	SLC35D1	AP3B1	UBE2M	SLC12A4	CTIF	GATSL3	VEZF1
ADHFE1	DNAJA3	RIN2	NCBP2	RIOK1	ACSL5	AGPS	TMEM60	RPS16	RP11-215P8.3	DHX9	CPSF3
SH3BGRL2	PLEKHG2	DDX60L	NFIB	RFC1	TRMT61A	RP11-834C11.4	RFNG	CBX5	PUSL1	OSER1	PLK2
IMMP1L	C6orf1	MED6	ARHGEF2	UROS	PARP4	SPG20	SNRPA	FOS	TTN-AS1	UBE2E1	TK2
ALKBH7	GLG1	BPTF	ZFYVE19	NDFIP2	AAAS	RIPK3	RASSF4	UAP1L1	DHRS1	GZMH	NEIL1
GYS2	C16orf45	PSTPIP1	KLHL20	EIF5	BPGM	AC003075.4	NUP85	DOCK6	SLC15A1	MAPK13	CTNNB1
C15orf40	SMAD6	ORAI3	AMOTL1	IMMP2L	ULK3	PAK2	MTMR6	CBY1	WDR73	RHOF	RP11-798M19.6
TMEM126B	LINC00987	NSA2	SGCE	TSNAX	SLC35E1	PHACTR4	NIF3L1	HCLS1	DSTYK	SERINC1	NUDT3
PPCS	MFF	KCNMB4	RP11-410L14.2	PMPCA	RBM25	ZDHHC18	SMAP2	RPSA	ANAPC16	CLDN14	RFX3
MRPL44	RASAL3	PDE3B	ECSIT	NR1I3	MKNK1	FUT1	SIPA1	YWHAH	CELF2	EIF2B1	ASF1B
PSMC6	CSF2RB	RNMTL1	ETS1	CLPTM1L	PPFIA1	U2AF2	NASP	RPL23A	MAPKAPK5	ALYREF	NEDD4
CSAD	NECAP2	AHCYL1	RRP8	NUDT3	IPO9	GAK	PCYT2	RP11-532F6.3	VDR	ZCCHC14	PINK1
GPATCH4	SSH1	NRAS	RABGAP1	GNL3	TBL2	ZNF720	SNX18	FARP1	SUMF2	RP13-638C3.4	CPEB2
DUSP22	MAPRE1	CDC42SE2	HIP1	C11orf83	RFFL	C14orf166	S100A10	DIO3OS	TRUB1	LITAF	WASF2
PPP1R7	PPARA	PPM1B	KIAA0907	ERAL1	SSBP4	FIBP	C1orf63	RBMS2	HIAT1	TMEM127	RP11-802E16.3
HEBP2	TCTEX1D2	SP140	MED29	SLC35C1	DNTTIP2	SUCO	MOCS1	FZD1	CTD-2270L9.4	POLR3H	RP11-768F21.1
SLC39A3	LMAN1	RECQL	AK1	CEBPB	BMS1	PHF1	NPLOC4	GABARAPL2	TRMT61B	HNRNPL	TSN
PQLC1	FAM124A	RRAGC	MFSD10	MOCS1	GTPBP3	CD7	YTHDC2	NAAA	HN1	CORO2A	DPH3
CISH	AGPAT4	APAF1	EHBP1	SOWAHC	SBNO1	TRIM69	ORMDL1	ANKRD50	HIST1H1E	CTSA	TMEM246
GALK2	BOD1	APOPT1	DBT	LRRC61	RRP9	IL10RB-AS1	MMP24-AS1	CSGALNACT2	AQP3	ZNF558	NFIC
ARV1	SETD7	LAP3	RP11-725P16.2	PSMA1	EXOC1	MATR3	DSCR3	ANXA3	GLRX	ARL8A	MMEL1
PNO1	MYCN	RASA4	MLLT10	EXT1	CBLC	PDCL3	C1GALT1	BRK1	RBBP5	DARS	NARF
TMEM183A	CGNL1	CYP4V2	MYLIP	DPAGT1	LGALS8	RP11-473M20.9	RNF167	FGF1	RP11-262H14.4	ATP6V0D1	RP11-798L4.1
SLC39A1	CIRBP	SAE1	ZNF280D	MRPS31	ZMYM2	LYSMD3	MOAP1	APOBEC3G	ZKSCAN8	SLC25A46	GNRH1
RP11-845C23.3	FFAR2	PDXDC1	PSMC3	RBM42	KIAA0141	PID1	AP006621.5	DYNLRB1	B4GALT7	CTC-241N9.1	RAG1
DCAF6	MKNK2	WDR91	C12orf10	CYCS	NFYA	SRSF6	RP11-345L23.1	ZFYVE21	CD180	CYP2U1	ANXA3
MOCS1	SNAPIN	ARRB1	APOL6	SNAPIN	MED16	ARPC5	B4GALT1	SYNE1	FAM120AOS	KPNB1	DHODH
THYN1	CTHRC1	TRMT1	FIGN	MRPL54	ATF2	IRF5	CPN1	SNRPB2	TMEM41B	SLC6A12	FAM178A
SLC30A10	CCNC	WDR26	UBE2E2	SLC17A3	COL27A1	SLC22A18AS	TBC1D20	ZNF436	NAMPT	MBTPS1	SLC45A1
CROT	GNPTG	SMPDL3A	RBM27	PUS3	CHKA	STX10	THOC1	RASD2	SRFBP1	TRIM47	TCTN2
PAK1IP1	AC007292.3	LIAS	IDH3A	FBXO7	HAUS1	CD3D	DNAJA1	ITIH4	CDK5RAP1	TNRC6B	CA11
MYC	TNFRSF10A	RPRD1B	KIAA2018	TM9SF2	AP1G1	RPE	PGPEP1	GPAT2	ETF1	RRP7A	KDELC1
FAM86A	TSPYL4	CYLD	YIPF5	KLF15	CENPF	SIGLEC7	FAM134C	NAP1L5	C5orf28	ZBTB34	SOCS2
BACE2	OAF	PARVB	AFAP1	SRP72	PTGR2	ZMIZ1	RASA3	ATP8B2	WDR33	FNDC3B	TSG101
RP11-101E14.2	PTBP1	TNRC6B	PARK7	AKR1B15	UBLCP1	MYLIP	C16orf72	CDKN2B	TRAPPC8	TTC7A	PHC1
AMN	ARL6IP4	MAP1LC3B	MTMR10	SLC7A9	ARHGAP9	UBE2D2	GNA11	RP11-63P12.6	LRP2BP	2021-03-06	LINC00998
MRFAP1L1	RASA4	MSANTD4	G3BP2	IVD	BIN1	TEP1	PIGX	IAH1	RPS6KL1	TSPAN14	ZNF507
PANK3	SH3PXD2A	SMAD4	PCDH9	BRF2	SLC35E2B	NHP2L1	DNAJC4	NUAK1	DVL2	CBFB	MRPL28
ETNPPL	CCND3	FGD4	UPF3A	ABCB1	USP12	TYW1	GPR171	SUMO2	MOB1A	APBB1IP	PDE7B
TBC1D7	PRTFDC1	YEATS4	TP53TG1	HIGD2A	RALGAPA2	CENPU	DR1	TMEM30A	TRIB2	RRP1B	PNPLA2
IMPDH2	ZNF580	TESK1	WEE1	MRPL9	E2F3	BIRC5	CHMP1A	KIF7	ADCK1	LAT	PDLIM2
ACAD8	PDE4B	C16orf62	EGLN2	ETNPPL	RBM33	TRMT2A	UBR2	RMI2	QTRTD1	OGFRL1	CHRAC1
PSMD6	EPS8L1	CXCL2	ASNSD1	KHDRBS3	STXBP2	CPSF3	PCSK4	SLC38A2	DDX27	TOP2A	PLA2G12A
CIAO1	RP4-549L20.3	NDUFA3	SYNJ2BP	MMADHC	RAD17	GSTM4	NFYA	NCKAP1	PKIA	AC091729.9	EIF2S2
FBXO25	EMC4	PLEKHF2	AP006621.5	TMEM50B	DHX40	RASGRP3	MTMR10	MED21	USP34	ATP6V1A	CDC42BPA
ISCA1	C16orf74	ZCCHC6	ZNF677	RBKS	MCOLN2	VAV3	ELP2	FRG1	TMEM135	DYNC2H1	METTL25
RAB26	NOC2L	YTHDF3	2021-09-02	COMTD1	MST1	SH3RF1	MZT1	APLNR	VSIG10	RUNX1	ADIPOR1
COX7A2L	DTD1	SPAG7	RNF103	C1orf35	CYB5B	GCNT1	CARS2	HIVEP3	EMID1	TMEM69	TGFBRAP1
MED8	LARP1	FIP1L1	CDC73	NDUFA9	KAT8	HSCB	CREB3	TTC3	CEP63	GRSF1	NOL11
OSBPL9	TRAM2	VPS35	SAP18	RASSF7	POLDIP3	CCNF	TMEM138	CNN1	RP11-498C9.15	RP11-192H23.4	RP11-279O9.4
FNTA	PTPN4	PRKCA	ETFDH	HOOK1	STAG1	WDR3	E4F1	MEOX2	ANKRD40	HNRNPK	EOMES
SPG21	TMA16	RP11-307C12.13	PPP2R1A	PTOV1	ADAL	SDCCAG3	MINA	LRP12	CKLF	ISCU	IDNK
NDUFB1	TSNAX	TSPO	UQCC1	UFD1L	MORC3	C1orf35	ATP6V0E2	SLIT3	EIF3J-AS1	ENTPD3-AS1	RBM38
RP11-51M18.1	SLC25A4	HMGN3	UBE3C	COX8A	PTPN1	GUSB	ZCCHC10	DCTN6	CYTH2	USP19	UBE2Q2
ATP6V0E1	CACNB3	ZMIZ1	OTUD6B	ENPP1	MAPKAPK3	SSBP2	NPC1	SERTAD4-AS1	MRFAP1L1	UBASH3B	PSMD12
GTF2A2	BABAM1	TMEM134	SLC5A6	ITPA	OTUD6B	MFF	DLST	KITLG	STK32C	UBE2L3	IL15RA
C6orf136	PPP1CA	RAB1B	APOBEC3C	ENDOG	KLKB1	NARF	FNDC3A	SCD5	DENND3	BNIP3L	AC006129.2
C6orf106	LYPLA2	CCDC53	MORN2	GADD45A	RAB11FIP4	COMMD9	TEX30	DTX4	UBA3	RPRD2	DUS1L
COX8A	DUSP18	NBPF1	LINC00667	BROX	AKT2	SNRPD1	MED29	PREPL	PREB	RCHY1	NOS3
DHRS2	PSMB1	ATP6V0B	TRMT13	NDUFA3	MYRIP	SP110	C9orf114	NME3	TRMT11	LTB	PCMT1
SLC22A10	PPP2CA	SRFBP1	SCRN1	GCKR	DNAJC5	VPS36	REXO4	MCTP2	SHQ1	SZRD1	CRTAP
ANGPTL4	LPP	HPS1	TMEM245	STK16	RASSF1	SIRT6	RRP1	PLXNA1	TMEM104	MERTK	ADSL
C15orf61	CMC2	TDG	DBNL	YDJC	FAM214A	RNF149	RPAP2	CTD-3064H18.1	APOL1	GPR137C	CTD-2035E11.3
ACO2	TRMT10C	KYNU	BLOC1S6	C11orf1	PCBP4	DERL2	TMEM128	PHLDA2	KATNBL1	YPEL2	LRP5
SEC14L2	TRA2A	PLK3	CDC27	GLT8D1	DUSP11	CYTH1	FUBP1	CDC42SE1	HPCAL1	CPM	FAM96B
DHRS7	MCPH1	CAST	C12orf65	MAT1A	THRB	SRRM2	NOC3L	SMCR5	SAMD9	RP11-5C23.1	ECE1
SMIM7	TMOD3	MAPKAP1	PSMC1	RNF187	CBX5	NCOA3	ABCA5	SPINT2	WAC-AS1	SMEK1	ATF7IP
RP13-650J16.1	EMC6	VEZT	DLAT	ACBD3	CNST	NUP50	MED31	PDZRN4	ERF	ZNF438	TPRKB
KLHDC3	MRPL9	HP1BP3	NPNT	TLCD1	KIAA0930	CRCP	TSSC1	MACF1	STRBP	AKAP10	OXCT1
BCKDK	PAPSS1	JMY	SLC2A3	ARF4	URI1	TRIM8	SLC46A1	HIF1A	PTPN23	AKAP13	TRAF3IP2
TMEM223	LAMP1	GTF3C6	ZCCHC2	ARMC10	PVRL3	C16orf52	NFKBID	C16orf62	USP39	CD1C	RBM5
SERPINA3	NUDT2	ZNF106	CCHCR1	ZMPSTE24	C5orf45	NIPBL	LLGL2	SH3GL1	SLC30A7	ZDHHC7	PCMTD2
PVRL2	SLC38A2	UNK	B3GAT3	UCHL3	BDP1	VCAN	GINS4	FKBP11	BID	FOXN2	RBM26
ATP5O	NDUFA13	C3orf14	CYCS	BCCIP	PDPK1	DUSP10	EIF3B	DLG4	RP11-332H14.2	XAF1	AC159540.1
RAB18	SBF2	IDE	RPS6	EIF2AK1	ALKBH6	DOLK	CPEB4	PTPN9	DZIP3	ZBTB47	TAOK2
LYPLAL1	EIF4EBP2	BCKDK	ZBTB44	SYPL1	METTL14	UCHL3	USP31	YBX3	SMG1	ALKBH5	CDKN2D
UBE2K	BTBD19	NKIRAS2	CAB39	PTGES2	NUPL2	ATF1	ANKRD10	CTDNEP1	COA1	IAH1	STK17B
NMD3	NSUN6	CTD-3138B18.5	TRMT6	AQP11	PIGM	EEFSEC	CHORDC1	MINOS1	ZNF699	NCOA3	EGFR
2021-03-06	CCDC50	TERF2IP	PPP2R5C	SOX9	WAC-AS1	RRP1B	FOXJ3	TMEM214	R3HCC1L	MKS1	PRKAR2A
SOX9	SLC35F2	DNAJC7	CYP4X1	LPCAT3	NNT-AS1	RP11-356I2.4	PRRC2C	ERICH1	CEP70	LMOD3	ZNF891
ONECUT1	SCOC	ARID3A	RABL3	TRIB3	PHF20	DUSP12	C4orf29	SCRN1	ALDH18A1	IKBKB	DUSP18
EMC4	CEP85L	YARS2	OPA1	CCDC124	RFT1	DUSP18	LECT2	EPOR	CLK2	MRPL3	PTS
TXNDC12	RPS9	KBTBD3	PKD2	EAPP	LPAR2	CBFB	NAA35	PHLDB3	DCLK2	TRIM38	SMC4
MRPS22	PTPRA	LY75	LZIC	SSU72	PI4KB	FKBP4	CACFD1	GOLGA7	ACSF3	SLC25A38	NRSN2
PAIP2	NYNRIN	DDHD1	KLHL21	TRIB1	GFPT1	ANP32E	ABCC3	EGR1	NFYC	LINC00342	ST3GAL6-AS1
TAPBPL	SPCS3	SNX17	FAM173B	CXCL2	GAK	CCDC43	PAPSS1	RNF146	DARC	SUMO3	OAT
PYURF	SCARB1	PAOX	TP53INP2	PMM1	ISG20L2	TNFRSF9	NCOA7	POU6F1	SSBP4	TTYH2	F11R
TXNDC17	RAB10	FAM175B	MTG2	ODC1	NECAP1	RPF1	SLC25A42	B4GALT4	FAM214A	ATP2A3	ZNF296
SLC16A1	C3orf58	GEM	VPS41	ACOT8	POGK	SEH1L	GTPBP2	FOXC1	ACOX3	CKAP2	PEBP4
MAD2L2	MRPL20	SPG21	ZFR	LPPR1	ISY1	KHDRBS1	OSBPL7	ZYX	SH3D21	PREPL	TESPA1
RP11-140K17.3	MAP3K11	TUBB4B	LOXL1	ZFHX4	BTN3A1	RBM47	C9orf37	TNRC6C	LYRM7	MR1	HIPK3
ZBED5-AS1	CTC-241F20.3	CCM2	ZFAND2B	NDUFB1	PHKG2	CACYBP	PCM1	IFNGR2	RPL39L	PARP2	CCNG2
C5orf15	DHPS	ELF2	PTCD3	RPA3	ACSF3	CDC37	ADAM8	CDK2AP1	SRBD1	PDE1B	PRKCQ-AS1
OGFOD2	C14orf37	BECN1	NRBP1	PSME3	NGLY1	CAP1	METTL3	TMTC3	SESN3	SPPL3	SLC9A9
MRPL47	SLC25A24	SNRNP70	SLC38A11	RPUSD3	COMMD8	BNIP1	TOB2	KCNJ8	PLEKHA8	RBM15	STYX
DNAJA3	WLS	SCO1	PUM1	RAB1A	FAM118A	MLLT10	FRK	STAMBPL1	FDX1L	BIRC6	EIF4EBP2
PPARGC1A	TECPR1	USP36	RP11-195F19.5	CLINT1	DCBLD2	CTD-2165H16.4	LDLR	HIF3A	KLHL5	SORT1	GRASP
CEACAM1	PEBP4	IWS1	PDHX	TNFSF10	CSTF3	C11orf57	BPNT1	GLT8D1	MINA	IFNGR1	SNX27
PARK7	EMC10	ZNF277	NR1D2	MED8	KPNA6	EXOC5	THAP11	WDFY1	IFI16	SPRY2	MAD2L2
SIRT5	CCDC149	TMEM209	DTWD1	STT3B	COTL1	CHEK1	TBCD	SLC7A6	STK17A	BTBD3	PGLS
RABIF	SLC41A1	WASF2	TAX1BP3	TMEM63B	FAM98B	SGK2	FAM50B	MYL4	TOB2	CLK4	SYS1
RP11-986E7.7	TRERF1	VCPIP1	DDX18	VPS72	SHPRH	ENO1	CDC42BPA	CTC-524C5.2	ANAPC1	C5orf51	LZTFL1
FAM84B	SSNA1	BST1	DIAPH3	CMAS	SDC1	EXOSC3	NMRAL1	ARL2BP	HARS	SLC38A6	RASA3
ENO1	FAR2	UBE2L3	SLC25A16	ANP32A	GCH1	HIST1H4C	CWC27	DZIP1L	NR3C1	ARNT	MAP6
SLC25A11	WRB	TNPO1	MBD2	RPF2	RAB22A	YY1AP1	FRS2	C4orf3	ZNF830	INSIG2	TGS1
PEX11B	GOLPH3	SLC25A46	COMMD8	C18orf32	VSIG10	ATP5SL	DDX19B	GLTSCR2	CNOT7	PRPF19	ELMO1
GPC6	RP11-181E10.3	CTR9	RARB	MAGOHB	GMPPA	ZZZ3	MOB4	KIFAP3	PRKCI	OBSL1	ATXN7
ATP6V1D	CNTNAP3	NKAPL	YWHAQ	RP11-372E1.6	MTRF1L	COG1	GIT2	GNPDA2	ARHGAP26	ATXN2	ZNF259
MRTO4	TUSC3	HNRNPF	CRNDE	NEAT1	SPON2	DDX39A	TACC2	ZNF439	KIAA0232	FAR1	TMA7
CTH	RPL18	WDR77	GID8	SPON2	TLK1	SNRPB2	DENND2C	ANKRD6	HMGB1	KLF3	RP11-736K20.5
DDX49	SH3RF3	GDE1	HEMK1	NPW	AKIRIN1	EIF1	MTG2	MYCBP2	CAAP1	USP46-AS1	NCBP2-AS2
MTCH1	MRPL48	FOPNL	FAF1	CYP2C8	CXXC1	OGFR	CDK9	PPP3CC	CHMP4A	TMEM115	CUX1
AC091729.9	UBE2Q2	EIF2S2	TMEM167B	FLNC	ZNF480	SEC24C	ZNF226	BAX	RNPC3	KLHL6	RNPEP
EIF2D	ACSF2	UBE2V1	USP40	TRPT1	TBRG1	MPV17L2	PEX26	PLEKHH3	PPP3CB	AKT1	TBC1D5
LAMTOR5	EIF2S1	KLHL24	RFXANK	POLR2J	DDX17	ANPEP	CPT2	GCC2	TMED3	ATP2C1	CTNNA1
LINC01146	YIF1B	RPA3-AS1	WHSC1L1	WRNIP1	DNAJB4	IRF2BPL	NIP7	TMEM54	C9orf41	METTL9	C19orf33
DLD	C9orf142	DEK	SLC25A25	ATP6V0E2	ZNF444	KB-1507C5.2	SLC30A9	SAMD8	C9orf64	PROSER2	AL133245.2
UNC5CL	NCOA1	FECH	LINC00205	CCNC	TCIRG1	EPB41L3	TANK	KRT10	FAF2	IDH3A	RIPK3
ZDHHC16	S1PR4	YBX3	HNF1A	DLGAP1-AS1	SPTAN1	OTUD4	KIAA0232	FERMT1	VRK2	RACGAP1	RP11-262H14.1
EIF3H	APBB1	ATP6V1D	TRAF7	S100A14	GFOD1	PTCD1	GPI	CTB-113D17.1	MPG	MTAP	TXNRD2
MRPL39	DDR2	TMEM80	YY1AP1	DNAJC25	ANAPC7	HNRNPA3	DIMT1	BTBD10	DHX8	SYF2	EIF3J-AS1
APEX1	DDX56	NAGLU	ATE1	WRB	HTT	SLBP	FAM73A	AC018816.3	SSBP3	ZC3H12C	KMT2E
TRIP6	PGAP1	SGTB	DHX8	CHCHD4	RTKN2	PPIA	CCDC58	LDOC1L	TIAM2	GCA	VAMP2
STT3A	KIAA0247	CGGBP1	ZNF684	KARS	ZNF33A	CREB3L2	TTC13	P4HTM	RALA	VPS35	RP11-473M20.9
MECR	FAM134A	SSH2	HMOX2	CLYBL	POLR2J3	MAFF	PDZD8	AGTRAP	CCDC59	ZNF440	CDC34
TALDO1	SPNS1	ATG3	ZNF511	FASTK	ADCK5	TMEM238	UGT2A3	SSBP4	L3MBTL3	LGALS8	ERAL1
EEF1E1	INPP5K	TCERG1	NFIX	GFER	DOCK8	DEDD	TRMT12	BICD2	BCAT2	2021-09-15	GALC
RAB11FIP4	ESF1	RAB6A	TCTN3	FAM136A	TMEM156	RSF1	TMEM82	SAMD9L	RP4-763G1.2	ASCL2	ITGAE
IL17RC	HABP4	METTL9	LRRC49	WBP2	C15orf57	MAP2K7	BIRC5	TBC1D12	ACBD5	MBD2	C17orf85
COMTD1	TMEM147	ABI1	LRRC41	TMEM161B-AS1	ABCF3	FNIP1	EHMT2	UBR1	ZNF600	PHYHD1	MDGA1
GPC5	ATF6	KRAS	BZW2	FAM174A	MLXIPL	CLIC1	NSD1	ULK2	CATSPERG	GPN3	PRELID2
PLEKHF1	PSMB5	NOA1	TMEM251	MRFAP1	MLYCD	UBE3C	KIAA2018	ASNA1	CTDSP2	CUL1	STOML2
PHGDH	CCT7	SLC29A3	DDX24	MET	DTWD1	FAM184B	PRKCA	EXT2	TARDBP	ZBED3	CHST2
RETSAT	ARFGEF1	APPBP2	DNAJB5	HYI	RP11-138A9.1	OXCT1	TMX3	2021-09-10	EXOC8	GNA13	YWHAB
EAPP	C1QBP	CD302	VPS35	MRPL35	METTL13	CREBL2	NUBP1	GALNT11	ACAD10	HSPA1A	ABCA3
COA5	IMMP1L	ANKZF1	UBLCP1	ICK	DPP4	PRC1	TFRC	RP11-54O7.17	PPP1R2	CRK	S100A3
NDUFB10	LSM12	RP9	EXOC7	KIAA1429	CASC3	MOV10	EIF2B2	PDPN	MTRNR2L12	SLC3A2	DUSP6
OSBP	SARS	TBC1D9	GGPS1	MRPL44	YTHDC2	PNKP	ASB8	SMYD4	ATG3	NUP62	EIF2A
LRCOL1	KB-1732A1.1	ATP13A3	GSR	OXA1L	GPATCH2	CTTNBP2NL	PQLC2	GPATCH11	SLC6A12	TMEM209	RPS13
SERINC5	GPX7	SYNGR1	GOLGA5	RAC3	PARP12	FARP2	KAT2A	CISD1	TBL1XR1	UBE2H	FAM136A
LMBRD2	WTIP	MARS	APPL1	ACN9	COQ7	GNB1	C15orf57	AC140912.1	ZNF460	EMILIN2	ALG8
SLC46A1	COL18A1	STX18	DEDD	THRB	ATG14	TTN-AS1	COQ2	HSPB7	IFT20	SCARF2	ARPC5L
CCT7	COTL1	UBE4B	MRPL49	RXRB	PRUNE	AC147651.4	TRMU	CEP55	TMEM154	ZMAT5	TMEM55A
NCLN	PSMG3	RP11-1391J7.1	DALRD3	UBIAD1	FAM222B	KPTN	LMF2	SHISA5	SHBG	MAPK12	NUBP2
SSBP1	ST6GALNAC4	CALHM2	ZCCHC7	SIVA1	IFI27L2	SYF2	FADD	GPM6A	PLEKHA3	CDK5RAP2	ZNF430
CTA-217C2.1	NANS	SF3A1	HYI	HMBS	TOP2A	PRNP	BRI3BP	TBC1D2B	UBA2	RPS28	PLRG1
VARS	LONP2	TAF10	CD36	DPH3	DNAJA1	SLC38A1	STK24	KIAA1279	UHRF2	ZC3H14	H2AFJ
DHX29	DENND4C	ARMC9	WDR70	UQCRH	ZNF563	CATSPER1	CRNKL1	PIEZO2	ZNF622	PTRH1	NAA38
SLC7A9	PPP1CB	ITCH	TNRC6C	NUDCD1	CLASRP	IDE	FBXO6	SLFN11	PPCDC	PKM	BRCA2
FARS2	F11R	FBXO6	AC093323.3	DEPTOR	MVD	ZBTB41	PHLDA1	NYNRIN	DDX51	SETMAR	GCC2
POLR2C	CDK2AP2	LYSMD3	SCARF2	C1QBP	C19orf48	MTERFD2	DMXL1	STEAP2	PTAR1	PPP6C	NRD1
KIF21A	METRNL	CMPK2	SPAG7	SNRPG	RPUSD4	GATA3	ZBTB7B	CHST10	LINC00528	PTGS2	SIKE1
Abbreviation: MDM: monocyte-derived macrophage, DC: dendritic cell, NK: natural killer cell, LEC: lymphatic endothelial cell, LSEC: liver sinusoids endothelial cell

## Sheet: Table S6
Table S6 Gene list of each cell type used for LDSC-cts analysis in combined HCC scRNA-seq data
Epithelial	Macrophage	Endothelial	CD4+T	Mesenchyme	NK	Monocyte	CD8+T	DC	Plasma	Fibroblast	B	Treg
APOA2	C1QB	GNG11	CXCR4	ACTA2	NKG7	S100A8	CCL5	HLA-DPB1	IGLL5	COL1A1	CD79A	S100A4
RBP4	C1QA	RBP7	IL7R	TAGLN	GNLY	G0S2	NKG7	HLA-DQB1	JCHAIN	LUM	MS4A1	BATF
ALB	C1QC	CLDN5	S100A4	RGS5	CCL5	IL1B	GZMA	HLA-DPA1	IGHG4	MGP	LY9	CD3D
HULC	TYROBP	PLVAP	LTB	MYL9	GZMB	BCL2A1	GZMB	HLA-DQA1	IGHG2	COL1A2	CCR7	CD2
ORM1	HLA-DRA	IFI27	CD2	TPM2	KLRD1	S100A9	CXCL13	HLA-DRA	MZB1	COL3A1	TNFRSF13C	IL32
APOC3	CCL3	SPARC	CD3D	ADIRF	CST7	FCN1	CD3D	CD74	IGJ	DCN	BANK1	CD7
TTR	HLA-DRB1	TM4SF1	KLRB1	SPARCL1	IFNG	PLAUR	CXCR4	HLA-DRB1	FKBP11	CCDC80	RP5-887A10.1	TRBC2
APOH	CD74	IGFBP7	CD52	CALD1	CD69	C15orf48	CORO1A	LGALS2	DERL3	IGFBP7	AL928768.3	LTB
GSTA1	HLA-DPA1	RAMP2	CREM	IGFBP7	KLRB1	LST1	GZMH	COTL1	CD79A	C7	VPREB3	TIGIT
FABP1	AIF1	STC1	ZFP36L2	NDUFA4L2	GZMA	SOD2	CST7	LSP1	ITM2C	COLEC11	BLK	RGS1
CYP2E1	FCER1G	HSPG2	TRBC2	MYH11	PRF1	AIF1	CD2	LST1	CD38	COL6A1	FCRLA	TNFRSF4
MGST1	HLA-DPB1	IGFBP3	RGS1	SOD3	GZMH	TYROBP	CD52	CD1C	FAM46C	CTGF	TNFRSF13B	SAMSN1
AHSG	CCL3L3	SLC9A3R2	CD69	DSTN	CTSW	FCER1G	CD7	HLA-DQA2	CD27	COL6A2	CXCR5	TNFRSF18
SERPINA1	MS4A7	SPRY1	BTG1	PPP1R14A	CD7	SRGN	GZMK	C1orf162	TNFRSF17	SPARC	FAM129C	CARD16
GC	LGMN	PPAP2A	ANXA1	C11orf96	FGFBP2	LYZ	TRBC2	CD1E	IGLV6-57	AEBP1	FCRL1	CD3E
RARRES2	CTSB	FABP4	SAMSN1	TPM1	XCL2	EREG	CTSW	CLEC10A	JSRP1	POSTN	PAX5	CREM
EPHX1	CD68	ESM1	CD3E	PLAC9	KLRF1	CTSS	CD3E	IDO1	SEL1L3	THY1	RP11-693J15.5	TRBC1
AMBP	MS4A6A	CLEC14A	BATF	MFGE8	CD247	HLA-DRA	PTPRC	FCER1A	ZBP1	THBS2	ADAM28	CYTIP
CLU	GPNMB	COL4A1	CYTIP	IGFBP5	SYTL3	HLA-DPB1	CRIP1	BASP1	FCRL5	ASPN	GAPT	CTLA4
GSTA2	LIPA	GSN	CRIP1	MAP1B	GZMM	OLR1	PRF1	RGS10	PLPP5	CTHRC1	IGHD	CD52
HP	HLA-DQA1	VWF	PTPRC	MYLK	KLRC1	S100A11	RAC2	MNDA	POU2AF1	CCL2	SPIB	CD27
FGL1	RNASE1	TCF4	TRBC1	SPARC	TRDC	COTL1	KLRD1	S100B	RAB30	EFEMP1	LTB	DUSP4
VTN	HLA-DRB5	ENG	RP11-138A9.1	THY1	SAMD3	PLEK	ARHGDIB	CLEC9A	SLAMF7	VCAN	LINC00926	IL2RA
APOA1	CTSS	CAV1	CD7	MGP	KLRC2	C1orf162	DUSP4	SPIB	KIAA0125	COL6A3	CD19	CORO1A
FGG	CCL4L2	DNASE1L3	IL32	FRZB	TRGC1	S100A4	S100A4	DAPP1	CHST2	TAGLN	SELL	PTPRC
APCS	SLC40A1	APP	SARAF	COL1A2	CD160	C5AR1	LSP1	PLD4	RP11-16E12.2	PCOLCE	CD37	LAIR2
ORM2	HLA-DQB1	TIMP3	RP11-138A9.2	LHFP	TMIGD2	HLA-DPA1	AC092580.4	FLT3	CD79B	COL4A2	CLEC4C	CLEC2D
CFHR1	PSAP	CALCRL	ISG20	TPPP3	S1PR5	SH3BGRL3	CD8A	CD1A	CPNE5	COL4A1	LINC01215	ICOS
APOC1	MS4A4A	CRIP2	CORO1A	NOTCH3	TXK	CD83	CD3G	VDR	HSH2D	F2R	FCRL2	PMAIP1
AKR1B10	FABP5	EGFL7	ARHGDIB	PDGFRB	SH2D1B	CD74	CYTIP	CD1B	MEI1	FSTL1	IGLC3	ARID5B
FGB	CXCL8	RGCC	CLEC2D	COL3A1	PLAC8	HLA-DRB1	HCST	RP11-404O13.5	LAX1	COL5A1	IRF8	CXCR4
APOC2	HLA-DMA	ESAM	RGCC	HIGD1B	IL2RB	CSTA	LCK	P2RY14	PNOC	MYL9	GPR183	STK17B
ALDOB	FOLR2	CD34	STK17B	CPE	PYHIN1	IFI30	CD8B	XCR1	AC093818.1	CLEC11A	RP11-73G16.2	ARHGDIB
AGT	NPC2	SPARCL1	DUSP4	COL6A2	HOPX	PHACTR1	CLEC2D	CD207	IFNG-AS1	SERPINE2	LILRA4	CST7
APOM	CCL4	VIM	AC016831.7	ID3	FCRL6	HLA-DQB1	HOPX	RP11-798K3.3	FAM92B	DPT	P2RX5	LCK
KRT18	IGSF6	EMCN	GZMK	ASPN	GZMK	FCGR2A	SYTL3	HLA-DMB	STAP1	PRELP	CXCR4	B2M
CYB5A	PLD3	SDPR	YPEL5	CAV1	AC092580.4	FGL2	APOBEC3G	SPI1	RP11-1070N10.3	PRSS23	POU2AF1	CXCR6
SPINK1	CTSD	EPAS1	CD44	COL1A1	TRBC1	LINC01272	CD27	PTPRE	CEP128	MFAP4	RP11-231C14.7	SPOCK2
FGA	CXCL3	TGFBR2	CCL5	CRYAB	CLIC3	TNFAIP6	RHOH	BCL2A1	P2RX1	PLAC9	SIDT1	HLA-A
TM4SF4	CST3	PODXL	RHOH	COL4A2	MALAT1	FAM26F	ACAP1	HLA-DMA	PKHD1L1	GGT5	CD52	CRIP1
AKR1C1	ASAH1	INSR	EZR	DCN	TRGC2	HCST	RUNX3	GAPT	LINC00582	COL5A2	HLA-DQB1	IL7R
AKR1C3	FCGR3A	HES1	SRGN	GJA4	XCL1	CCRL2	TIGIT	CLEC7A	AMPD1	TPM2	RPS27	RAC2
AGXT	HLA-DMB	EMP1	LEPROTL1	COLEC11	ALOX5AP	CD68	CD96	TACSTD2	IGHG1	EMILIN1	CD69	RP11-347P5.1
TMEM176A	IL1B	ARHGAP29	ELF1	FILIP1L	CCL4	MS4A6A	TRGC2	FGL2	AC007386.4	PPP1R14A	FCMR	CD3G
CFHR2	FCGR2A	ID1	RP11-347P5.1	HES4	SH2D2A	TREM1	XCL2	FAM26F	IGKV1-12	MEG3	RPL21	TNFRSF9
UQCRQ	CTSZ	FLT1	SPOCK2	COX4I2	MATK	MNDA	CD247	FGR	IGLC2	ITGBL1	AC104024.1	RHOH
AKR1C2	MAFB	AC011526.1	STK4	MCAM	RUNX3	STX11	TRAT1	WDFY4	ST6GALNAC4	COL14A1	RPL13A	TBC1D4
ANGPTL3	MSR1	AQP1	TIGIT	PDLIM3	DOK2	CLEC4E	SH2D2A	CTD-2555A7.2	IGHM	MAP1B	YPEL5	AC002331.1
TF	LAPTM5	HYAL2	CST7	CRIP1	HSP90AA1	MS4A7	PTPN7	PLAUR	IGLV3-1	OLFML3	CD83	CCR6
SERPINC1	CD163	FKBP1A	ARID5B	TINAGL1	HCST	SPI1	CXCR6	HLA-DQB2	CCR2	FBLN1	RP11-438F14.3	CD96
SAA4	LY96	FCN3	BIRC3	FABP4	CORO1A	FPR1	LAG3	RPL26	TNFRSF13B	FBN1	RPL34	SYTL3
PRAP1	RNASET2	NOTCH4	DUSP2	2021-09-04	DNAJB1	TNFSF13B	LAT	PLEK	ISG20	DKK3	EZR	LAT
MPC2	CFD	NPDC1	ZFP36	ACTG2	NCR1	CLEC7A	GZMM	CORO1A	SCNN1B	PDLIM3	RPL11	CD247
DDT	DAB2	ID3	TNFAIP3	PGF	PTPN7	S100A12	TNFRSF9	KIAA0226L	IGLC3	LTBP2	RPS8	ACAP1
GPX2	GPX1	COL4A2	CD3G	CSRP1	SLA2	NLRP3	PYHIN1	HCK	IGHG3	OGN	HLA-DQA1	SH2D2A
HPX	CYBA	RAMP3	TNFRSF4	2021-09-07	B2M	PILRA	PTPN22	NR4A3	PRDM1	MMP11	KIAA0226L	SIT1
GGH	FGL2	TSC22D1	TNFRSF18	MEF2C	PTPRC	FGR	GPR171	TMSB10	CYTIP	PMP22	RPLP2	IL2RB
ADH1B	HLA-DQA2	CD93	GZMA	KLHL23	EOMES	LILRB2	SIT1	SPINT2	ADGRG5	MFGE8	EEF1A1	RTKN2
UGT2B4	TREM2	EDNRB	B2M	COX7A1	IFITM1	RETN	PDCD1	AIF1	EAF2	SFRP4	CD55	SIRPG
DCXR	CTSC	PPAP2B	LCK	CSRP2	TNFSF14	LILRA5	CD6	LYZ	TMEM156	COL8A1	RPS29	SLAMF1
HSD17B6	S100A11	MGP	CD27	PRKCDBP	DUSP2	CLEC12A	TBC1D10C	GPR183	PARM1	APOD	HLA-DQA2	LAYN
LEAP2	MMP9	EFNB2	CCNH	LGALS1	C16orf54	MIR3945HG	SLA2	GSTP1	PDK1	RCN3	RPS6	AC017002.1
LGALS4	NFKBIA	PTRF	ICOS	COL4A1	CXCR4	APOBEC3A	SIRPG	CACNA2D3	HERPUD1	FHL2	RPS15A	AC145110.1
CYP2D6	HMOX1	CD9	PPP1R2	THBS4	HSPA8	CD300E	RP11-291B21.2	PADI2	AC104024.1	INHBA	RPS27A	ZBTB32
PEBP1	LST1	ANGPT2	TRAT1	CRIP2	CRIP1	MCEMP1	RGS1	FCGR2B	GNG7	EFEMP2	RPL26	FANK1
KRT8	CTSL	CDH5	CD53	CRISPLD2	MYOM2	CTB-61M7.2	ZAP70	GPR157	DPEP1	ISLR	AC079767.4	LTA
IGFBP1	PLAUR	SOCS3	RAC2	ADAMTS1	APOBEC3G	HLA-DQA1	CRTAM	CST3	KLF13	PTN	CD74	ZBED2
ALDH1A1	RNASE6	CCDC85B	HSPA8	VIM	CD2	LGALS2	CD69	IFI30	LINC01480	CRISPLD2	IGHM	C15orf53
NUPR1	MARCKS	A2M	FXYD5	ITGB1	RPS29	EMP3	SAMSN1	LCP1	PIK3CG	PDGFRB	RPS3	AHSP
TMEM176B	CAPG	KDR	CTLA4	PTRF	TRBC2	CD44	B2M	RPS24	RP11-325F22.2	FBLN5	HLA-DRA	CD28
ANG	IER3	TM4SF18	CCR6	ADAMTS4	STAT4	CD48	TRBC1	JAML	SPAG4	CTSK	RPL27A	LSP1
APOE	LGALS3	MEF2C	ACAP1	SELM	ACAP1	LAPTM5	ALOX5AP	CD83	BCL2L11	IGFBP6	RPL41	GATA3
DEFB1	FCGRT	MMRN2	CDC42SE2	PTN	BIN2	NCF2	ICOS	REL	LAMP5	NEXN	RPS28	RASGRP1
NDUFB9	CD83	ELTD1	CCR7	COL6A1	RPS3	CST3	HMGB2	C15orf48	ERLEC1	LOXL2	CORO1A	CD53
COX6C	GPR183	LDB2	LDHB	TPM4	HSPA1A	CCL3	SH3BGRL3	CLNK	UBE2J1	MXRA8	GNG7	SELL
HIST1H1C	CPVL	GIMAP7	PIK3IP1	CNN1	RPS27	IGSF6	SAMD3	CCSER1	TAGAP	FKBP10	RPS15	S100A6
KNG1	GRN	VWA1	SYTL3	MAP3K7CL	KRT81	S100A6	GNG2	CCR7	WNT10A	PDGFRA	IGKC	GNG8
CHCHD10	CD14	IGFBP4	STK17A	MT2A	TBX21	VCAN	APOBEC3H	CD48	IGKC	MMP23B	HLA-DPB1	UCP2
APOB	FAM26F	VAMP5	GPR171	TUBA1A	ISG20	SLC11A1	IFNG	THEMIS2	IGHGP	ADAMTS2	BCL11A	GBP5
PPP1R16A	SRGN	ICAM2	EVL	ISYNA1	RAC2	OAZ1	EVL	CCL22	IGKV4-1	LAMC3	CD22	CTSC
C4BPB	ACP5	PTPRB	CD96	FXYD6	ZAP70	CD86	CTLA4	CD86	RGS1	FBLN2	PLD4	CD5
C8G	CREG1	GJA1	ZNF331	COL18A1	LCK	LILRB3	SPN	PHACTR1	ITGB7	LOXL1	RPL32	SRGN
ASGR1	C1orf162	APOLD1	CD37	OAZ2	GPR65	ITGB2	MYO1G	LY86	HIST1H2BG	LAMA2	LAPTM5	ISG20
HPD	ITGB2	SEC14L1	RPS3	TGFB1I1	AKNA	HCK	IL32	ACTB	AC104699.1	CCDC102B	RPS25	HLA-C
SOD1	NR4A2	JAG1	LSP1	KANK2	SRGN	NPC2	TOX	BATF3	NLRP7	LRRC32	RPL23A	CCND2
HMGCS2	SOD2	CD59	SH3BGRL3	PHLDA1	DNAJA1	LITAF	FASLG	RPS15	ERN1	SULF1	NR4A2	TMEM154
ARG1	CD5L	FAM198B	CXCR6	MLTK	TUBA4A	LCP2	KIR2DL4	RPL28	IGHV4-34	MRC2	HLA-DPA1	SH3BGRL3
F2	SGK1	TMEM88	HLA-A	CNN3	FASLG	CCL3L3	SRGN	RPS11	RHOH	CERCAM	RPL9	BIRC3
CPB2	MFSD1	TMEM204	GMFG	PTP4A3	RPS15A	FPR2	RGL4	RPL21	ANKRD28	HTRA3	REL	CD177
NQO1	RGS10	MARCKSL1	LAIR2	GEM	H3F3B	GPR183	IL2RB	HLA-DRB5	HIST1H2BJ	MMP2	RP11-297B17.3	PKM
GATM	CSTB	NFIB	SLA	PPP1R12A	HLA-A	FCGR1A	TUBA4A	ITGB2	IGKV3-20	INMT	RPS23	CD44
CFH	C5AR1	ECSCR	STAT4	MYL6	RP11-222K16.2	CCL4	CD70	RNASE6	TXNDC11	PODN	RPL13	LINC01588
A1BG	HCST	RDX	AC092580.4	COL14A1	PTGDR	IER3	ISG20	SRGN	RP11-689B22.2	CCL11	STAG3	PTPN22
BAAT	BLVRB	BCAM	IL2RA	ACTN1	GPR18	IRAK3	HLA-A	MIR181A1HG	TXNDC15	ECM1	HLA-DRB1	RP11-138A9.2
SLPI	SH3BGRL3	GNAS	GPR183	SEPW1	GNG2	CD52	ZNF683	ITGB2-AS1	NCF1	FAP	GPR18	SLA
AZGP1	SPI1	SEPW1	CD48	NR2F2	CREM	TMSB10	CREM	LAMP3	AC078883.3	STMN2	RPL3	FAS
GAMT	VAMP8	PALMD	ALOX5AP	NEXN	DTHD1	RPL26	UTS2	GCSAM	XBP1	NGFR	CYTIP	ACTB
HRSP12	RGS2	ITGB1	FYN	PALLD	APBA2	RGS10	ZBTB32	CPVL	LY9	CDH11	RHOH	TRAF3IP3
ADI1	CSF1R	YBX3	RPS29	EHD2	ADGRE5	GPX1	PRKCH	RPL11	DAPP1	FMOD	RPS19	HLA-B
SAA1	CCL18	ARGLU1	GPSM3	HCFC1R1	NCR3	HLA-DMA	FYN	CD52	CTA-384D8.34	GPX8	CD70	PTTG1
MASP2	FYB	SPTBN1	PTGER4	FILIP1	UBB	HSPH1	TRAF3IP3	LIMD2	CREB3L2	KCNE4	ARHGAP24	APOBEC3C
HIST1H2BK	VCAM1	PLK2	H3F3B	PLN	CYTIP	PTPRE	SLA	HCLS1	BTG2	ANTXR1	KIAA0125	UTS2
CES1	PLEK	STOM	WIPF1	ID4	BTG1	LCP1	DUSP2	IRF8	CNKSR1	CD248	RPS2	RP11-138A9.1
SULT2A1	SDCBP	MTUS1	RPS19	PLA2G5	RHOH	DNAJB1	ITK	RPS3A	KCNK6	RP11-572C15.6	RPL18	FXYD5
CPS1	RNF130	IFITM2	DDX5	COL6A3	TMEM71	ZEB2	MKI67	RPL18A	KIF19	TNC	FAU	STK4
TDO2	CXCL16	HLA-E	HCST	PDLIM7	AREG	DNAJA4	TRGC1	CLEC4A	SPCS3	MOXD1	RPS14	GNG2
PTGR1	LGALS1	LAMA4	LAT	MALAT1	HSPH1	CLEC10A	BCL11B	RPS8	SPATS2	NTM	RP11-407H12.8	AC016831.7
PCK1	CPM	ELK3	PDE4B	RCAN2	VPS37B	RNASE6	CD53	RGS18	C2orf88	OMD	CNR2	PIK3IP1
AKR1C4	PLA2G7	PCDH17	SH2D2A	ITGA1	HLA-C	CYBA	RPS3	RPS13	MYDGF	LOX	STK4	PRF1
ITIH2	AKR1B1	BTNL9	MALAT1	CCDC3	HLA-B	PSAP	XCL1	SIGLEC10	GMPPB	ADAMTSL2	RPL18A	RPS19
SDC2	GADD45B	CCL14	GNG2	GUCY1A3	ANXA1	GPR84	BATF	HLA-DOB	CYBA	PTGIR	TMEM154	CD79B
PCBD1	GLUL	CTNNB1	S100A6	EID1	CTD-3252C9.4	HSP90AA1	2021-09-01	TYMP	C11orf80	EDIL3	AIM2	RP11-1399P15.1
P4HB	TYMP	PLXND1	RPS17	EPS8	CD3E	BASP1	TBX21	TLR10	AP001058.3	SYNPO2	RPS13	SARAF
SLC2A2	MPEG1	TACC1	HLA-E	CAV2	S100A4	NAMPT	ACTB	BTLA	ABCB9	IL34	CD53	NCR3
CFB	C15orf48	HEG1	CD247	RBPMS	RPL21	B2M	STK17B	RPS15A	SSPN	FGF7	RPS10	IL21R
TSPAN8	SEPP1	CALM1	RPS15A	LGI4	RPL13A	CD37	KLRB1	SERPINB9	ACOXL	LRRC17	ELF1	MALAT1
CYC1	GYPC	FILIP1	ETS1	LMOD1	CD96	MAFB	HLA-C	HAVCR2	TNFRSF13C	SHISA3	MALAT1	IPCEF1
HPR	PPT1	ITGA6	RPL36AL	MSRB3	PTPN22	OSM	LCP1	RPLP2	NXPE3	CST2	RPL31	EMP3
ATP5G1	LITAF	ADAMTS1	PTPN7	PPP1R12B	LSP1	FYB	IKZF3	GLIPR1	THEMIS2	FIBIN	SCT	OAZ1
TMEM14A	IER5	S1PR1	C16orf54	C1QTNF1	TAGAP	ITGAX	KLRC1	PARVG	CD19	SSPN	SMPD3	IL12RB2
CUTA	KCTD12	SLC2A3	FAM46C	SYNPO2	GPR171	NFKBIA	GNLY	TNFSF13B	IGLV9-49	FNDC1	BTG1	MYO1G
SERPIND1	TNFSF13B	TGM2	HLA-C	JAG1	RP11-347P5.1	CXCL8	SP140	EVI2B	ACSS1	COL16A1	NTNG1	TBC1D10C
CP	C3AR1	CXCL12	TAGAP	2021-09-11	CMC1	REL	APOBEC3C	RPL27A	FUT8	COL12A1	PLAC8	IKZF2
MDK	PLTP	S100A16	RPL26	HEYL	KIR3DL2	BAG3	BIN2	RPS6	CXCR4	ALDH1A3	SMCHD1	JAKMIP1
SCD	C1orf54	CYYR1	RPL21	PKIG	ARHGDIB	CD300A	CCL4	RGS2	P2RX5	FMO2	PRDM2	TANK
ADH4	ZFAND5	TIE1	TNFRSF9	GUCY1B3	CD3D	FCGR3A	PCAT29	PAK1	IGKV3-11	EPHA3	RP11-117D22.2	PRDM1
ETFB	PYCARD	GPR116	RPL28	RGS16	STK17A	RPS9	MAP4K1	RPS29	AL928768.3	ADAMTS12	EEF2	GMFG
HINT1	NPL	FAM167B	RPS6	TNS1	TRAF3IP3	NFKB1	IFI16	RPS19	IGKV1-16	DPYSL3	CD48	H3F3B
ECHS1	SNX10	IGFBP5	RPSA	GSN	RPLP2	DOK2	LIMD2	FCER1G	MIXL1	KCNS3	RPL28	PBX4
PRDX6	CECR1	UTRN	EEF1A1	RBP1	RHOF	TLR2	HLA-B	DUSP4	IGLV2-23	PRRX1	SEL1L3	ITK
LCN2	LY86	FBLN2	AIM1	LTBP1	CD48	SERPINB9	RPS29	ADAM28	BHLHE41	SLIT2	DAPP1	TNFRSF13B
SERPINF1	OTOA	ADAM15	2021-09-01	UACA	RP5-1171I10.5	GAPT	PSTPIP1	CLEC12A	TAS1R3	PTGIS	CLECL1	RPS3
C4BPA	NAMPT	CDH13	RPS27	FAM162B	CD37	RP11-1143G9.4	JAKMIP1	RUNX3	MC4R	SUSD2	ZNF331	TMEM173
PTP4A1	RGS1	GNAI2	RPL3	CALM2	CD8A	C19orf38	THEMIS	FMNL1	IGHA1	TCF21	TMEM243	LDHB
UGT2B15	TPP1	GJA4	RPL13A	ENPEP	CD52	IL10	WIPF1	RPS9	SEC11C	CREB3L1	RPL35A	RPS15
PON1	MAF	HTRA1	RPLP2	MEG3	CACYBP	EVI2B	CD37	RPL34	BLNK	SVEP1	LY86	CD37
SQSTM1	FPR3	C8orf4	RPL34	CYGB	HSPE1	RPL28	C16orf54	SH3BGRL3	IGLV1-40	ABI3BP	RPL12	ICAM3
C3	CD86	COL15A1	RPL18A	LBH	TRGV9	LILRA2	RPS15A	HDAC9	GLCCI1	SGCD	RPS12	PTPN7
ADH1A	CD4	PDGFD	RUNX3	CCDC102B	KIR2DL1	RGS2	SPOCK2	UCP2	PDE4B	COMP	RPL36	BTG1
CHI3L1	CXCL9	RHOC	CD6	AEBP1	MCTP2	NR4A3	CD5	RPS23	NUCB2	CDH19	RPS5	STAT4
ECI2	LILRB4	DUSP6	SIT1	EFHD1	SPN	CTSB	STAT4	CD37	SMCHD1	TMEM119	RPS9	UBC
PXMP2	ITM2B	CCND1	CD28	RERGL	DNAJB6	MIR155HG	CFL1	PTPRC	HIST1H1D	SPOCK1	RPLP1	ELF1
RAMP1	UCP2	MYCT1	RPS15	EBF1	FYN	MXD1	ARPC2	ARPC2	LMAN1	COLEC10	RPL14	NTRK1
LBP	CD53	WWTR1	RPS27A	MYADM	REL	DNAAF1	CD48	NFKBID	IGHV4-39	SCN7A	GLTSCR2	FAM129A
DNPH1	ATP6V1F	LIMCH1	GATA3	EPAS1	HSPA6	ACTB	VPS37B	AREG	TMEM243	COL10A1	POU2F2	TNFRSF1B
C2	PABPC4	AKAP12	ITK	SLIT3	IL18RAP	CCL4L2	RPL28	IDO2	SRPRA	ITGA11	TLR10	SP140
ATOX1	GABARAP	GJA5	HLA-B	MIR145	RPS27A	FTH1	AC006129.2	G0S2	RP11-290F5.1	PCDH7	CD79B	RPL3
CYP27A1	SLCO2B1	JUNB	RPS25	VCL	PRKCH	RPL21	RPS19	NAP1L1	KB-1980E6.3	GLT8D2	RPSA	HCST
ASGR2	MRC1	LMO2	RPL41	AXL	TBC1D10C	LY86	STK17A	FUT7	ICAM2	VGLL3	LRRC26	IL12RB1
CYP2C9	ARL4C	JAM2	RPL27A	CLEC11A	S1PR4	MARCO	AKNA	RPS2	IGKV1-27	CILP	LSP1	IL18R1
CBR1	IL18	FBLN5	RPL31	KIAA0040	HLA-E	LGALS1	RARRES3	STX11	RP11-1084E5.1	BHLHE22	RPS16	BTLA
PLG	ADAP2	IL6ST	GZMM	HSPB6	CD244	TYMP	PFN1	CLECL1	STK4	HHIP	NFKBID	ARPC1B
SERPING1	LAIR1	NRP1	PTGER2	FSTL1	EVL	RPS24	RASGRP1	AOAH	HSPA13	FAM180A	NCR3	TRAF1
SERPINA6	GSTP1	UACA	S1PR4	SMOC2	CD3G	TNFAIP8	IFITM1	RP11-476B1.1	IGLV3-9	F2RL2	FCRL5	TMSB10
ALDH2	B2M	KLF2	TRAF3IP3	PRSS23	CD8B	CSF3R	EMB	UTF1	IFNAR2	WNT2	RIC3	HLA-E
CRP	IFNGR1	CD81	PTPN22	FOXS1	SH3BGRL3	PTGS2	RPS15	TYROBP	IGLV1-44	RP11-417E7.2	CRIP1	MYL6
AADAC	CD84	F2R	AC002331.1	WFDC1	RPL28	SLC7A7	ZNF331	RPS3	FCRLA	RP5-1172A22.1	RPS21	IL1R2
UGDH	SLC1A3	CRIM1	IL2RB	MTHFD2	RPL31	JAML	FGFBP2	ARPC3	IL5RA	COX7A1	BASP1	TRAV4
MPST	NAGK	MMP2	PBX4	NFASC	B3GNT7	ATP6V1B2	BTG1	PFN1	IGKV1-5	IGFBP5	RP11-158I9.5	GBP2
UQCRB	LGALS9	ROBO4	RPL36	TBX2	PMAIP1	FAM49A	CLEC2B	PPY	ORAI2	LINC00924	STK17A	CORO1B
ENY2	DRAM2	PTPRM	RPL18	ANGPT2	IKZF3	GMFG	LDHB	GPSM3	IGLV3-19	LTBP4	EEF1B2	PBXIP1
TFR2	NINJ1	THBD	TBC1D10C	DKK3	KLRK1	KCNE1	ARHGAP30	RPL32	RP11-275I4.2	COL11A1	BIRC3	RPS17
ACSM2B	FTL	GRB10	SLAMF1	PLAT	RPS19	RASGEF1B	DTHD1	RPL13A	SP140	MEOX1	DDX5	ARPC2
UQCC2	KLF4	THY1	PYHIN1	ITGA7	HSPA1B	SAMSN1	FAM46C	PKIB	AIM2	NOTCH3	HERPUD1	2021-09-01
FMO5	HCLS1	PRSS23	RPL11	NDN	GATA3	RPS15	COTL1	BCL2L14	BFSP2	CCDC146	ACAP1	UNQ6494
C1S	DUSP1	C4orf32	SIRPG	CDH6	STK17B	HLA-DMB	PTMA	RPS16	KCNN3	HSPB2	RPL15	PTMA
TFPI	TUBA1B	MAST4	RPL23A	NRARP	NCAM1	CASP1	RRM2	CXCR4	TSHR	TWIST2	IGHA1	HSPA8
BHMT	PILRA	KIAA0355	BCL11B	MFAP4	KIR2DL4	GNA15	ZFP36L2	MAP4K1	DUSP4	PDE1A	RPS11	DOK2
TXN	FTH1	PRKCDBP	RPL35A	COL5A2	RPL27A	CSF1R	ITGA4	PLAC8	APOBEC3G	HAND2-AS1	RPL10A	IFI16
MRPL14	PNRC1	CDC37	CD5	MIR143HG	RPS6	KDM6B	S1PR4	EEF1A1	CCDC186	PRSS35	SMAP2	ENO1
SEC11C	ARPC3	COX7A1	RPS28	POSTN	RNF125	LSP1	GATA3	EVI2A	AC006129.2	WISP1	KLK1	CASP1
TM4SF5	BCL2A1	ARL15	MYO1G	CCDC80	CRTAM	PTPRC	ASF1B	LAT2	SYTL1	SMOC2	TCL1A	CD70
REEP6	TMSB10	THSD7A	RPL32	RNF152	LINC00861	ICAM1	GMFG	PABPC1	AL109761.5	CCL21	ORAI2	RPL15
ERRFI1	SAMHD1	HES4	RPL15	PLXDC1	CLEC2B	RILPL2	EOMES	GNA15	ICAM3	HAND2	FAM177B	HNRNPA1
HIST1H2AC	ICAM1	PTPRG	RASGRP1	KCNE4	SAMSN1	KCTD12	IPCEF1	PDE4B	RP11-1399P15.1	MEGF6	KDM6B	SRSF7
CES2	RAB31	HEY1	RPS14	GJC1	PARP8	PFDN5	RHOF	FAU	DNAJB9	COL4A4	RAC2	RPL18A
BNIP3	TNFAIP2	GAS6	ZAP70	CRIM1	ZNF683	ANXA1	RGCC	CTSS	IGKV3-15	GAS1	STK17B	CFL1
DPYS	PLIN2	NRP2	IPCEF1	PTMA	CXCR2	HSPA1A	HLA-E	SAMHD1	PIM1	CYBRD1	PTPRC	GNLY
CISD3	TNFAIP3	ADGRL4	APOBEC3H	MRVI1	RPL26	PDE4B	RPL13A	RPL15	VPS37B	UACA	GPR65	STAM
SCCPDH	IFI30	SOCS2	CAMK4	TCF4	CCND2	RNF144B	GRAP2	RILPL2	CALCOCO1	LTBP1	IRF4	RPL21
CYP3A5	CD63	SLC44A2	AC013264.2	MXRA8	HSPD1	C3AR1	ADGRE5	LGALS9	RABAC1	HTR2B	BCL2A1	ARL6IP5
ITIH1	OAZ1	MECOM	MAL	SMTN	CCND3	BTG1	PTTG1	EREG	E2F5	FRZB	FAM65B	CCR8
ELF3	ARPC1B	IL33	RPLP1	NEURL1B	PVRIG	RP11-76E17.3	NUSAP1	EMP3	IGLV2-11	MSC	PARP15	ZAP70
FGGY	ATP6V1B2	LPAR6	TUBA4A	GRK5	KIR2DL3	GSTP1	ELF1	PYCARD	VOPP1	ANGPTL2	PDE4B	PSMB9
PHYH	ARRB2	TP53I11	PMAIP1	EDNRA	FCMR	RNASET2	PMAIP1	C1orf54	FCRL2	PTRF	BTLA	RPL41
ADH1C	COTL1	SOX18	BCL2	ANTXR1	KLRC4	MAP3K8	H3F3B	CLEC4F	SMPDL3B	CALD1	ALOX5AP	PYHIN1
PAH	CALM3	SOX17	HNRNPA1	LRRC32	YPEL5	PRAM1	HNRNPA1	MS4A6A	C16orf54	P3H3	RPL35	RPL26
FAH	CTSH	S100A13	LAPTM5	GUCY1A2	PTPRCAP	LY96	UBASH3A	C19orf38	IGHV6-1	ACTA2	THEMIS2	CDC42SE2
HPN	ZNF331	TJP1	EMB	KCNMB1	CCL4L2	HLA-DQA2	ARHGAP9	MYO1F	LSP1	KIAA1755	IFT57	BTG3
AKR7A3	STAT1	FSCN1	PARP8	S1PR3	ITGB2	GPSM3	RP11-347P5.1	RPL35	RAC2	PXDN	CYBA	EZR
QPRT	RB1	TINAGL1	AC020571.3	ARHGAP15	IFITM2	CORO1A	RAB27A	CELF2	EIF2AK4	DOK5	FAM159A	PSTPIP1
MTDH	MCOLN1	RGS3	UCP2	ADAMTS9	RPL41	PLIN2	IL21R	AMICA1	LINC01353	RP11-334A14.8	STAP1	RPL36AL
BHMT2	PHACTR1	SEMA3G	BIN2	ARHGEF17	RGCC	RAB31	SRSF7	OGFRL1	IGHA2	SOD3	2021-03-01	PMCH
ATP5J	LCP1	LUZP1	HMGB2	RERG	ELF1	HSPA1B	ITGB2	IL1R2	CCDC69	PALLD	RPS3A	ICA1
PERP	ATP1B3	SLCO2A1	NCR3	OLFML2B	RPL3	LIMS1	ETS1	CYP2S1	SPCS2	DDR2	ISG20	PHTF2
SDHC	CD9	MIDN	RPL6	FHL2	LAIR2	SLC43A2	S100A6	RPL13	NXPE4	DNM3OS	AREG	RPS6
SEPHS2	VMO1	CYR61	AC006129.2	ATP1B2	MYADM	CARD16	EZR	RPL12	IGHV1-69	TGFB1I1	RP11-138A9.2	CKLF
FDPS	SNX6	KCNN3	SRSF7	PMP22	PSTPIP1	CLEC5A	LYST	ADAM8	RP13-494C23.1	TGFB3	RPL5	RHOF
CFI	TGFBI	APLNR	SOCS1	DLC1	WIPF1	PLSCR1	DOK2	ARPC1B	MANEA	2021-09-11	GNB2L1	TNIP3
TMCO1	RNF13	EID1	PTMA	CSPG4	ARHGAP9	ARPC3	RPLP2	APOBR	CTA-293F17.1	NALCN	CD27	EVL
KHK	GMFG	ETS1	RORA	HOXB-AS1	ADGRG1	KYNU	AC002331.1	ARHGDIB	CCDC88C	RBP1	ZFP36L2	APOBEC3G
TMEM14B	GLIPR1	SWAP70	RPL13	NTN4	RARRES3	HLA-DRB5	CD44	C10orf54	CRYBA4	RGS4	VPS37B	ADAM12
NME1	BASP1	TMSB10	SP140	VASN	KLRG1	UPP1	GTSE1	S100A6	CECR1	LHFP	RGS2	APOBEC3H
COX7C	TIMP2	FXYD6	THEMIS	PMEPA1	FSD1	CLEC4A	PSMB9	FGD2	IL16	COL15A1	FCER2	SKAP1
RPL8	LYZ	PCAT19	FAS	STEAP4	AC006129.2	C10orf54	CDK1	RPL9	SSR3	STEAP4	ZBTB32	RPS29
COA3	CHMP1B	INHBB	DDIT4	ESAM	LAT	TNFAIP3	STK4	VIM	IGHV1-24	CYR61	RPL19	RPL28
DBI	RAP2B	CLIC4	CNOT6L	ANGPT1	RPS15	PYCARD	PPP2R5C	RPS25	IGLV1-47	GALNT16	TMEM156	SLA2
CCL16	BLVRA	MCAM	FAU	SLCO3A1	RPL23A	LILRA1	KLRC4	MXD1	ZFP36L2	MSRB3	PPM1K	DDX5
FMO3	FUCA1	ITGA5	RPS21	RP11-332H18.4	SARAF	RIPK2	CEP55	UBA52	SEC14L1	HHIP-AS1	RPS17	GPSM3
HRG	HNMT	ZEB1	TMSB10	PTGIR	DDX5	IER5	GPR65	RPL41	IL21R	TIMP3	INPP5D	UBE2D3
TM7SF2	PRNP	RAC1	PRKCH	NGF	HMGB2	FCGR2B	RP11-138A9.1	RP11-1143G9.4	BASP1	CYP1B1	PRKCB	RPS15A
ACAT1	EVI2B	BMPR2	ARHGAP15	OLFML2A	PIP4K2A	ASAH1	TNFAIP3	CTA-384D8.34	TPST2	TPM1	B2M	SPN
SQLE	AXL	HBEGF	RTKN2	GGT5	RPL34	SNN	PTPRCAP	OAZ1	ADAM28	HGF	JUNB	LBH
TFF2	SLC7A7	MAGI1	ADGRE5	ATP1A2	AC022182.3	RGS18	RPL21	RASSF5	IRF4	LAMB1	IL16	GAPDH
SERPINF2	DNAJA4	NOSTRIN	FYB	RASL12	PTGER4	THEMIS2	AURKB	SYK	IGKV1D-39	HSPB6	LIMD2	REL
G6PC	ZEB2	SRP14	IFITM1	SYTL2	CD53	CD53	DDIT4	PLSCR1	TXNDC5	SGCA	EEF1G	IL10RA
POLR2K	ANXA5	SERPINI1	RPL14	EMILIN1	BPGM	RPS19	SARAF	NRROS	IGLV4-60	GEM	SP140	PFN1
CTB-43E15.4	CLEC7A	PIK3R3	LINC-PINT	PDE1A	ZFP36L2	TPT1	KIF2C	GHRL	GACAT2	BMP5	FNBP1	CACYBP
DECR1	TSPAN4	TIMP2	AC002306.1	DAAM2	GPSM3	IRF8	HSPA8	RPL4	CASP10	ITGB1	RPL4	LAPTM5
A1CF	FCGR1A	GIMAP4	PBXIP1	FKBP10	PPP2R5C	CAPG	RP5-1171I10.5	MCOLN2	ZNF296	FSTL3	RILPL2	RPL13A
MRPL41	FXYD5	PIK3C2A	C15orf53	PRELP	CX3CR1	HCLS1	KIAA0101	FAM49A	CASP3	PDLIM7	RPS18	MIR4435-2HG
OCIAD2	PFKFB3	DLL4	TMEM173	AOC3	ZFP36	FOSL2	GPSM3	CYBA	MEF2C	LPAR1	CREM	UQCR11
DSP	H2AFY	IFITM3	EMP3	ADCY3	RGL4	RPS13	LBH	RPL31	CRELD2	AK5	BCAS4	LAX1
CMBL	KLF2	SMTN	RPS10	HEY2	TNFAIP3	DNAJB6	CENPM	S100A11	RP11-385D13.3	SELM	RAB11FIP1	SERPINB9
SNRPE	REL	TPM4	CCND2	SGCA	PIK3IP1	AREG	FYB	IL1B	CHPF	AGAP2-AS1	KDM4B	AP003774.1
SDS	LILRB5	CHRM3	PPP2R5C	FBLN1	ADGRG3	NINJ1	CCNA2	NLRP3	AREG	GUCY1A2	ANKRD44	BCL11B
BCHE	MNDA	XAF1	DDX24	GPR124	ZNF331	EVI2A	RPSA	RAB31	RP11-284N8.3	PCDH18	PMAIP1	CLIC1
ASS1	MGAT1	HECW2	RHOF	SMIM3	SOCS1	GLIPR1	GPR18	IGSF6	IGLV3-25	PTGDS	GPSM3	EVI2A
PROC	LCP2	SULF2	ICAM3	EFEMP2	PTGER2	OGFRL1	AKAP5	GLIPR2	IGKV1-39	PDLIM4	SEMA7A	ARHGAP9
PPIB	RP11-1143G9.4	SNCG	AC145110.1	TGFB3	SIDT1-AS1	FXYD5	CDC42SE2	RP5-1171I10.5	IGLV7-43	HMCN1	RPL17	PCED1B
RPL30	ARPC5	PPFIBP1	FLT3LG	NES	KRT86	PNRC1	IKZF1	RPL22	ALDH1L2	C1R	FAM46C	RPL34
SORD	BNIP3L	DOCK6	PRDM1	ECM2	LAT2	VIM	RGS2	S100A4	IL10RA	LXN	PNOC	DDX24
MAT1A	RHOG	SEPN1	LINC00239	CABP1	DDIT4	LGALS3	TOP2A	HLA-DOA	HSP90B1	LGALS3BP	RP11-61F12.1	CFLAR
APOA5	RAB20	NEDD9	IKZF1	FBLIM1	SPOCK2	AOAH	CENPF	RPL6	IGLV2-14	HEYL	RP11-481C4.1	MAP4K1
CERS2	SDC3	DYSF	IL21R	HSPB8	CCNH	RPL34	AC016831.7	PPT1	TPD52	CXCL12	TAGAP	FAM46C
PFDN6	TBXAS1	RASGRP3	VPS37B	PLCE1	CELF2	TNF	RASAL3	RPS28	HID1	RP11-54A9.1	C7orf72	LINC00152
MRPL13	IFNGR2	DLC1	EIF1	PRKG1	FMNL1	MPEG1	CAMK4	CCL17	FBXW7	SCARF2	RPL6	TNFAIP3
GRHPR	IGF1	PEA15	ARHGAP9	COL12A1	RASAL3	TNFAIP2	NCR3	GPX1	EDEM2	SPRY1	HLA-DMA	HMGB2
S100P	RHOA	NES	SLC2A3	CASQ2	RP11-973H7.4	NR4A1	ITGB7	FAM49B	IGHV1-3	HAS2	RPS7	CD6
C8B	F13A1	MALL	DOK2	ARHGAP10	LIMD2	LRRC25	UCP2	MTHFD2	RP5-887A10.1	RP11-247C2.2	MEF2C	CD69
SERPINA5	HLA-E	RAPGEF5	TANK	GPR20	RASSF5	STXBP2	CELF2	FPR1	ACAP1	TMEM204	JCHAIN	NPM1
GPAA1	HERPUD1	ACVRL1	LBH	DDR2	EEF1A1	FCGR1B	LEPROTL1	CST7	RP11-326I11.3	CACNA2D1	RPS24	FCRL3
TMEM205	NFKB1	ASAP1	EVI2A	SNHG18	TIGIT	RPL18A	CCND2	RGS1	CTD-2020K17.1	C11orf96	EIF1	ITGA4
SDF2L1	C10orf54	DPYSL2	RGL4	GPR4	IKZF1	DUSP2	RPL26	RASSF2	SELPLG	FN1	RP11-138A9.1	VDR
MSMO1	KCNMA1	SH3BP5	GRAP2	HSPB2	RP11-138A9.1	CXCR4	FMNL1	CD300A	GYPC	LGALS1	CDC42SE2	DUSP16
F12	FCGR2B	SYNPO	LEF1	CBLN1	SRSF7	AP001055.6	OASL	GMFG	IGKV2-30	PRR16	RP11-960L18.1	FBLN7
DUSP23	IQGAP1	DOCK9	LAX1	FAM13C	SLFN12L	CDC42EP2	CDCA7	CKLF	RP11-960L18.1	ID3	HNRNPA1	ALDOA
HMGCS1	ACTB	SERPINH1	ODF2L	SEMA5A	IRF1	MSR1	KLRG1	TVP23A	FBXO18	QSOX1	PFDN5	USP15
TSTD1	FOSB	SNRK	LTA	RBMS3	RPL18A	CD1C	AC104820.2	RHOG	KCNA3	PHLDA3	FAM49A	PDCD1
SERINC2	HCK	FSTL1	RNF125	PARM1	C11orf21	PTX3	SLAMF6	CAPG	VIMP	CRLF1	IGLC2	DEF6
ANAPC11	ABCA1	EVA1B	SMCHD1	SMARCD3	RP11-291B21.2	METRNL	C12orf75	PKM	CCR10	ELN	EVI2B	SGPP2
CFHR3	ARPC2	TNFRSF4	REL	HOXB2	LYAR	ZFAND2A	MYL12A	RPL18	IGLV3-16	GSTM5	UCP2	MYL12A
MIF	RASGEF1B	FAM107A	RPL35	KCNA5	SLAMF6	NR4A2	SLC7A5	CFL1	LINC01484	EHD2	PTPN1	DDIT4
TCEA3	NR4A3	CAV2	OAZ1	DMPK	SLA	RPLP2	LINC01480	NCF2	CH17-132F21.1	VIM	SKIL	METTL8
CTTN	FNIP2	SYNE2	TNFAIP8	FRMD3	MOB3A	PARVG	TPX2	LAPTM5	IGLC6	MXRA7	PTMA	TOX
FUOM	FAM49B	ECE1	IKZF3	TUSC3	DEDD2	IL1RN	SLC38A1	PTMA	C15orf57	NR2F1	NPM1	LY6E
NR0B2	CCRL2	RAPGEF4	APOBEC3G	SPECC1	IL32	ARPC2	PIK3IP1	TES	B9D1	PDLIM2	ARHGDIB	WIPF1
ACAA2	CAPZB	TSPAN13	TMEM154	TMEM74B	MYO1F	SOCS3	KIF23	B2M	IGHV5-51	PAM	H3F3B	FYN
ADH5	LIMS1	PTPN12	RCAN3	THBS2	HBA1	CELF2	MAD2L1	CD44	PRSS16	CYGB	AC016831.7	BCL2
NDUFS6	IRF8	LIMA1	LCP1	DTX3	TRAT1	CECR1	DLGAP5	PLEKHO1	FKBP2	MAP1A	WNT10A	TMPRSS11E
PON2	2021-03-01	PCDH12	PRF1	PDE3A	LBH	CHMP1B	BTLA	SNX20	IGLV3-21	MAP9	TNR	RPSA
CYP7A1	CD300A	PHACTR2	HGD	INPP4B	RPL35A	LINC00877	KIF15	CTSH	IGHV1-18	OLFML1	SARAF	COL9A2
MRPL24	DHRS9	PLAT	PDCD4	LOXL2	PPP1R2	CD1E	TNIP3	ARL4C	EDEM1	NR2F2	SSPN	RP11-356I2.1
NNMT	ARHGAP18	IFITM1	CELF2	SSTR2	CCDC65	CD163	RP11-138A9.2	2021-03-01	PTK2B	NDN	RPL29	LEPROTL1
F5	LPAR6	CPNE2	FAM129A	FOXF1	AC016831.7	PFN1	GBP5	STK17B	ARID5B	NTF3	RPL7	GZMM
ACOT13	ARL6IP5	LAMC1	AC017002.1	MAP1A	CXCR6	H3F3B	RPL27A	ZNF385A	C19orf38	PLTP	PABPC1	LPXN
TAT	HLA-DOA	LIMS2	IL18R1	HRC	MYO1G	CLEC2B	SPC25	PTPN6	ATP2A3	PLAT	AC007880.1	PGAM1
FST	GPSM3	ENTPD1	UTS2	CD248	UBC	ATP1B3	MALAT1	CRIP1	SMAP2	TIMP2	C1orf132	RGCC
CLDN3	THEMIS2	FZD4	RPL12	LDB3	RASGRP1	ADGRE2	IRF4	IL16	IGKV2D-28	PHLDB1	SRGN	RPL36
ACSM2A	HSPA1B	RNASE1	JUNB	NRGN	RPS17	SCIMP	HMGB1	CD53	FMNL1	SERPINH1	RBM39	EEF1A1
MRPS18B	FOS	TAX1BP3	PDCD1	LZTS1	ETS1	HMOX1	ZBED2	OLR1	IGHV3-71	C5orf46	FMNL1	RPS26
SNRPC	PPP1R15A	FKBP9	FMNL1	NBL1	PFN1	LILRB4	PARP8	FCN1	IGLV3-10	GLI2	CD44	TSPAN5
NQO2	CD72	AFAP1L1	UBC	PXDN	ARHGEF1	PFKFB3	PHF19	RHOF	CYTH4	GUCY1A3	KMT2E	ITGB2
NDUFC2	VIM	MAP1B	CD226	EBF2	CHORDC1	C1QA	OAZ1	EEF1B2	SLC35F2	PRKCDBP	SLC2A3	IL1RL1
TMEM97	STAB1	AGRN	RP11-18H21.1	NRIP2	ASL	OLIG1	RPL18A	LILRA2	HIST1H2BH	NNMT	PDE7A	NDUFB8
GALK1	GNAI2	PCSK5	GPR65	COL5A1	RP11-542M13.3	PPP1R15A	RPS6	HACD4	IGLV1-51	FKBP7	EMP3	ZC3H12D
IDH1	YBX1	ADCY4	TESPA1	NR2F2-AS1	FAM65B	RPL11	NUF2	ACTG1	MANEA-AS1	CCDC74A	PHACTR1	LGALS1
TMEM14C	MERTK	NUAK1	CARD16	DACT3	RGS2	FMNL1	RNF125	LITAF	AC026202.3	RP11-767I20.1	RPL27	GCNT1
ZSCAN16-AS1	RNF144B	HDAC7	IFI16	PRR16	TUBA1A	MS4A4A	TNFRSF1B	RPS21	TAPBPL	NFASC	AC011893.3	CCNH
PHB	MMP19	IPO11	RPL9	EDIL3	LCP1	MGAT1	CDCA8	ARHGAP30	FAM27C	ADGRA2	KLHL14	ANAPC16
MRPL12	SLC31A2	RASIP1	GBP5	PDE5A	RPS21	GPR132	LMNB1	SLC12A3	TRAM2	LZTS1	SRSF7	PRKCH
ISOC2	MOB1A	VEGFC	RPS16	OR51E1	IL16	HK2	RPS27	CYTIP	WHSC1L1	MYLK	FCRL3	LIMD2
CANX	CCR1	ADGRF5	RP5-1028K7.2	LINGO1	RPSA	NFKBID	HIST1H1D	CD55	GSTP1	RASL11B	TUBA1A	HERPUD1
NAPRT1	M6PR	C11orf96	ACTB	C1QTNF2	ITGAL	IL18	PRDM1	KCNMB1	LPIN1	UNC5B	FXYD5	EIF1
PDIA4	SCPEP1	PXDN	RPL10A	MIR497HG	ARPC2	TRAF1	CLSPN	ALOX15	HM13	RP11-344E13.3	ZFP36	PPP1R2
ECH1	AOAH	CDC42EP3	TC2N	C2orf40	TC2N	RPL12	LRMP	LPXN	LCN8	FAM153B	RPL7A	HNRNPK
SPP2	OGFRL1	HLA-B	RPS13	NTF3	CLEC2D	DSE	BUB3	CTD-2020K17.1	RP11-685N3.1	TUSC3	SIT1	LCP1
NDUFA4	GM2A	ERG	SPN	ECM1	TSPAN32	GPR35	IL7R	ALOX5	GPRC5D	ROR2	OAZ1	ETS1
EIF3E	CAP1	TSPAN18	PDE4D	NTRK2	RPS14	TBXAS1	CDCA5	ASB2	CDKN2C	GFPT2	UBA52	RBPJ
GDF15	DUSP2	LBH	PSTPIP1	CARMN	STK4	IL10RA	HJURP	TUBA1A	SDF2L1	MYH10	CCNI	TRIM59
GCSH	CELF2	KIAA1462	RASSF5	SEMA5B	GRAP2	ARHGDIB	SKAP1	STK4	IGLC5	BPI	RHOF	AC020571.3
ATP5H	NCOA4	ADAMTS9	ZBED2	ARHGEF25	ID2	RNF130	LAPTM5	ITGAX	EVI2B	SNHG18	BCL2	MAST4
UBD	ARHGDIB	GIMAP1	TNFSF8	GNG11	CARD11	FAU	CALM1	RNASET2	CHST12	DZIP1	CD1C	LINC00426
CCDC167	EVI2A	PPP1R14A	SELL	TCF21	CHI3L2	LGALS9	PIP4K2A	DSE	ZNF215	RBMS3	COTL1	CD48
INSIG1	ITGAX	TMEM173	ITGA4	SFTA1P	CD6	RHOG	CBLB	RP11-863P13.3	HLA-C	ENG	RCSD1	AC002306.1
KRTCAP2	FERMT3	CTTNBP2NL	RPS2	CACNA1C	PATL2	HSPA6	PDE4D	GPR132	IGHV1-46	CRYAB	RP11-624C23.1	ZNF331
CDO1	TPT1	ITPRIP	RPS9	KCNAB1	GIMAP7	MALAT1	ANXA1	RPS14	NAPA-AS1	NBL1	HVCN1	SLC35F2
TST	HEXA	HMGB1	AKNA	PRRX1	HSH2D	TNFSF14	RPL41	LRRK2	DNAJC1	DCLK1	CD82	GRAP2
LIPC	CD302	ODF2L	RP11-51J9.5	LINC00702	DENND1C	SDCBP	DOCK8	ATP1B3	SEC61A1	PLCXD3	ARID5B	TET2-AS1
OSGIN1	DNAJB1	TSPAN14	SAMD3	MYOCD	IPCEF1	CD300C	EMP3	MIR142	SEL1L	DIO2	RP11-71G12.1	ACTR3
COX5A	CLEC2B	MYO10	MPZL3	LINC00924	SLC2A3	GLUL	KLRC2	RP4-737E23.2	FGFR1OP2	GSN	RPS20	ABRACL
STRA13	QKI	IFI44L	APOBEC3C	MAP9	RPL18	TNFRSF1B	RPS27A	IL18	AF127936.3	TPBG	RP11-347P5.1	BUB3
MRPL55	HAVCR2	ARHGEF7	DNAJA1	CTD-3193K9.4	DEF6	SERPINB2	YPEL5	SPN	ITGA4	PPIC	PRDM4	SNRPN
PCK2	STX7	FBN1	PFN1	LRRC17	CYBA	HSPD1	MIAT	RPL35A	SLC38A10	PAPPA	CLNK	UGP2
TUBB	GIMAP4	FLT4	MYL12A	PAMR1	FAU	SNX10	DENND1C	CNN2	MYL2	SEMA3C	HLA-E	FYB
RNF5	NUP214	NRN1	ARL4C	CACNA1H	SLFN13	2021-03-01	ICAM3	NEGR1	KCNA2	CCBE1	NCF1	RP11-553L6.2
F10	NCF4	FYN	RPL4	EPHA3	CXCR1	CATSPER1	SHCBP1	RPS12	ERAP2	RAB34	HLA-DOB	CD58
EIF4EBP1	UNC93B1	ARHGEF15	AC058791.1	OLFML1	GPBP1	CPVL	MATK	NFKB1	LPCAT4	C1QTNF2	NAP1L1	SUMO2
ASPH	CREBL2	DUSP5	CCND3	KCNS3	MB21D1	SLC25A37	HAVCR2	LILRB3	ARSA	SYDE1	ARHGAP25	CIRBP
TATDN1	IL10	MSX1	LPAR2	AC018647.3	KLRC3	PMAIP1	ABRACL	RPS27	IGHV3-7	ID4	VAV3-AS1	PHLDA1
LRG1	EPSTI1	FAM101B	SLC38A1	TBX2-AS1	PTMA	HAVCR2	UBE2C	MAP3K8	CHST15	PLSCR4	PNRC1	FAIM2
PTPLAD1	LRRC25	STAB1	RPS8	SYDE1	CD44	ANKRD22	FAS	TNFAIP8	SELK	HSD11B1	SAMSN1	GPBP1
PDZK1IP1	SLAMF8	AIF1L	SCML4	CDH11	ZEB2	SNAI1	PPP1R2	CEACAM4	EHMT1	PGR	HMHA1	S1PR4
MTHFS	NFE2L2	SHE	AC104820.2	ADGRA2	KIR3DX1	HACD4	RPLP1	SELL	AC016831.7	C1S	WNT16	CELF2
USMG5	TTYH3	CLEC3B	RPL17	ADAMTS12	JUND	F13A1	CD160	CD33	B4GALT3	ITGA1	PLEKHG7	SELPLG
LMAN2	LYN	KANK3	SLA2	EGFLAM	RP11-489E7.4	NRG1	PKMYT1	HCST	IGLV5-45	IGFBP4	GPBP1	TUBA3D
DHCR24	BCAT1	ADAMTS4	LINC00861	NTRK3	B3GAT1	CXCL3	FCRL6	DOCK10	TBCEL	FILIP1L	C16orf54	TNFRSF25
SLC27A5	SLC15A3	CLSTN1	MYADM	PTGER3	COASY	CXCL16	CCNB2	SLAMF8	IGLVI-70	DAAM1	RPL37	IFITM1
PON3	SKAP2	PTMA	CALM1	PTH1R	RBM39	CD300LB	TRDC	ALOX5AP	AC007386.2	TAX1BP3	LINC-PINT	RGL4
HAGH	EMP3	MALAT1	ZBTB32	MYOZ1	PPP2R2B	LAIR1	DENND2D	RPS27A	HLA-DOB	LIMA1	YWHAZ	TRAV8-2
SDC1	NCF2	MAPK3	IL12RB1	PCDH18	RPL36AL	LAT2	PBX4	RPL14	ELF1	S1PR3	MAP4K1	PSMA2
RPS18	GNS	PTPN14	TUBA1A	AFAP1L2	EIF1	UCP2	CHST12	CD72	SLAMF1	NTRK2	WDFY4	G3BP2
HFE2	PTGS2	ELN	DOCK8	SCN4B	SLC7A5	PLAC8	CNOT6L	QPCT	LINC-PINT	ANGPTL1	RNASET2	RASSF5
FAM162A	IL4I1	TEK	RP5-1171I10.5	RP11-175K6.1	RP11-138A9.2	PLK3	PSME1	H3F3A	TIFA	CST3	SMIM14	CYFIP2
SLC9A3R1	PFDN5	SOX7	PFDN5	RGS6	RGS1	THBD	ITGAL	RPL5	HBD	PLA2G5	PRMT9	NOP58
CHPT1	SNX2	LAMB1	IL10RA	LAMC3	EMB	CFD	APBA2	CIITA	UFM1	F3	CTD-3252C9.4	PDE4B
COX6A1	HLA-B	PREX1	FAM65B	TRPC6	FGR	ATP6V1F	UBC	RPL36	RUBCN	FOXS1	SRSF5	SOCS1
ATP5G3	FRMD4B	PCGF2	FNBP1	RP11-879F14.2	HSP90AB1	ANXA5	ZWINT	PFDN5	IGHV3-23	PARVA	ADGRE5	CARD17
SMLR1	RASSF4	TCF7L1	SKAP1	FHL5	LAG3	VAMP8	ACTG1	CXCL16	KLHL6	STRA6	SCIMP	ACP5
SLC22A7	PTPRE	EDN1	EVI2B	LRRC10B	TTC3	C9orf72	PDE4B	PMAIP1	ST8SIA4	GAS6	MAP3K8	CCR4
NDUFA2	CALM2	LRRC8A	TNFRSF25	RASD2	RP11-973H7.1	ZNF267	TYMS	MPEG1	DNAJC4	LRRC4C	TPT1	RPL18
PRDX2	DPP7	TMEM255B	GPR18	REM1	ITK	UBA52	NDC80	FXYD5	PIP5K1B	CCDC8	RBM38	IFI27L2
IGFBP2	GRB2	COL21A1	GPBP1	LINC01197	LGALS9B	RPL27A	ARHGEF1	GPR65	TMED3	TPM4	IGLV1-40	HNRNPA2B1
PRDX1	ACTR2	CX3CL1	DNAJB1	FOXC2	CHST12	SLC31A2	ABI3	PPA1	XXYLT1-AS2	FXYD6	RASSF5	STK17A
VPS28	EPB41L2	LOXL2	TRGC2	HAPLN2	EPYC	IFNGR2	PTGER4	H2AFY	DUSP26	LINC01615	SERPINB9	IL23R
NHP2	OTUD1	PAM	MCL1	MUSTN1	RP11-763B22.4	RPS11	RP11-222K16.2	GCA	SEMA4A	CD63	COMMD6	AC104820.2
AIG1	CASP1	FGFR1	FCMR	POPDC2	LRMP	CEBPB	CCND3	IRF4	IGHV2-26	S100A6	2021-09-01	RGS10
SLC27A2	SFT2D1	GIMAP6	RPS12	AC131025.8	LSM2	PABPC1	ARHGAP11B	RPL23A	SERP1	CACNA1C	SIDT1-AS1	ATP5L
MTCH2	NR4A1	GIMAP5	TRAF1	LAMA4	HGD	RPS3A	CCNH	S100A10	DEF6	MYOF	SWAP70	FCMR
ANXA4	SLC38A6	LIFR	SYNE2	PDGFA	COPS6	CSTB	RAD51	NR4A2	IGHV3-21	TWIST1	CELF2	GABPB1
DIO1	AP2S1	GFOD1	BTG3	EDNRB	S100A6	KMO	RP11-305L7.3	PRKCB	AGA	GDF5	RPL22	KIF20B
FN1	CLEC4E	JAG2	ZC3HAV1	TUBB6	MRPL28	LYPD3	CENPK	RPL7A	USP48	APCDD1L	RPL30	RPL6
ACAA1	IFI16	RUNX1T1	RASAL3	CNTN4	HNRNPA1	DUSP1	AIM1	ETV3	IGHV4-59	PROCR	TRIM22	CGA
EFNA1	CARD16	GABRD	MAP4K1	PEAR1	RP11-104L21.3	SLC1A3	UBB	PRAM1	CCND2	MMP14	LCP1	RP11-367G6.3
GRINA	DPYSL2	SCARF1	TMEM156	HSPB7	LAX1	ZNF385A	PPP1R18	TPM3	GAB1	CALU	RP1-90L6.3	MEI1
CCT3	SMPDL3A	LMCD1	LIMD2	LGR6	U2SURP	KLF4	H2AFZ	KCNK6	RSRP1	C1QTNF1	RP4-813D12.3	RAP1A
RBP5	KDM6B	CD200	ARPC2	NGFR	AKAP5	CD55	SEMA4D	SGK1	FLJ41941	BICC1	CTD-2325P2.3	DNAJA1
GLO1	OSTF1	RHOJ	G3BP2	AKAP12	EZR	EMILIN2	IL12RB1	EFHD2	CHIA	TRABD2B	TRAV8-5	AC006129.2
PSMD4	TNF	COL8A1	DEF6	RP11-394O4.5	TMEM183A	VSTM1	FAU	LRRFIP1	RP11-138A9.1	GNG11	RP11-556O15.1	RPS28
FKBP2	PLEKHO1	NOTCH1	BTLA	CCDC74A	PTPRF	RPS15A	TMSB10	IL10RA	PPP3CC	LINC00702	IGLV11-55	SUB1
SPCS1	NABP1	OLFML2A	GLIPR1	OLFML3	TSNAX	CTSC	LAIR2	BANK1	SPCS1	PODNL1	IGHV4-61	RPL31
RPL7	CD44	FAM43A	EEF2	MT1E	SCML4	GPBAR1	GFI1	NCKAP1L	UBE2G1	ST3GAL4	RASGEF1B	DUSP2
SLC22A18	CXCL12	EHD2	UBE2D3	MYOF	GFI1	CFLAR	FXYD5	SEMA4A	CEP97	GUCY1B3	RP5-1171I10.5	B3GAT1
ECHDC2	CHCHD6	LTC4S	TBC1D4	ST6GAL2	ZKSCAN1	LIPN	KIF20B	YBX1	RP11-731F5.2	FOXF1	RUBCN	TRAV6
ATP5J2	STX11	PTPRN2	SELK	PCOLCE	NDUFA9	GABARAP	ARL4C	PSMB9	HIST1H3J	ANK3	PPP1R15A	ETV7
PUF60	CCDC88A	TMEM233	CTD-3252C9.4	PDE1B	OAZ1	SLC16A3	P2RX5	SLC43A2	MAP4K1	SVIL	RNGTT	ARHGAP25
GCHFR	EFHD2	UNC5B	CD70	ACTB	2021-09-01	ARPC1B	HMHA1	EIF3L	PTPN2	S100A11	PTCRA	OXCT1
GPX3	CMTM6	PLEKHG1	KLRG1	C7	IDH3B	FABP5	LINC00861	SCIMP	LDHB	RGS11	ITSN2	COMMD6
TKT	BMP2K	LRRC32	ABRACL	RASGRP2	NDUFV1	BNIP3L	FAM179A	AIM2	MANF	PTK7	RPLP0	TUBA1A
GOLT1A	GNA13	GIMAP8	TPT1	LPP	RHEBL1	ARRB2	HENMT1	CFLAR	RP11-375O18.2	OLFML2B	C1orf186	RASAL3
ATP5I	CNPY3	GPIHBP1	CD79B	HAND2	SLC38A1	IL10RB-AS1	CCDC64	CCDC88A	CFLAR	PLXDC2	C9orf72	HS3ST3B1
EIF3H	NLRP3	NPR1	ITGB2	CALHM2	TNFRSF18	EPSTI1	TAGAP	SPNS3	GNB3	LINC01197	CAPG	MIR3142HG
CXADR	CD164	HSPA12B	GNA15	ADAMTS2	PTPN4	FGD2	IL18RAP	LYPD3	RP11-160E2.6	SAMD11	OSBPL10-AS1	TSPAN32
PIPOX	SPINT2	GPR4	GPR132	DENND2A	KIR3DL1	CTD-2006K23.1	SNX20	FERMT3	SAMD9L	2021-09-07	RASGRP2	RHBDD2
METTL7A	EPB41L3	TNFRSF10D	RSRP1	NFATC4	MRPL4	KCNN4	RPL15	EZR	RP11-480C16.1	LRRC15	NRROS	TPI1
C5	NCKAP1L	RBMS3	TNFRSF1B	ITM2C	AHSA1	WTAP	NCAPG	KLHL6	MIR181A1HG	CNN3	LAT2	DUSP10
ACOX2	UBE2D1	RPS6KA2	IL18RAP	GSTP1	RPL14	PLD4	ZFP36	RPS7	DENND6B	PLPP4	TNFAIP8	RCAN3
UGT2B7	LILRB2	PREX2	JAKMIP1	ELN	CNOT6L	MFSD1	SELPLG	CLEC5A	SLCO5A1	PRKG1	RP11-445F6.2	PFDN5
RP11-798K3.2	CD37	CASKIN2	ARF6	VSTM4	RPS25	CCR5	TSPAN5	GPR35	NCOA3	RRAS	CHRNA1	RUNX3
POR	GCA	PROCR	IFNG	C1QTNF7	MYL12A	SIGLEC10	REL	CCDC26	TRABD	PKNOX2	SNU13	RPL11
HSD17B11	SLA	KCNE3	ARL6IP5	MAPK10	ARL4C	FCER1A	KIR2DL3	MOB3A	RCSD1	ACTN1	MCL1	TMEM156
PDIA6	PFN1	EXOC3L2	ANKRD44	RGMA	FCGR3A	FFAR2	HSP90AA1	SLC31A2	CRYBB1	2021-09-04	FGD2	RPS25
CLDN1	CMTM3	TGFBR3	AC006369.2	ZEB2	SP140	PRKCB	DEF6	TRIM22	LRRK1	RGS16	NFATC1	ARHGAP30
AOX1	NCF1	SNTB2	MEI1	ARID5B	TGOLN2	MEFV	KIF11	RPSA	CHID1	KDELR3	RPL23	SEMA4D
SLCO1B1	LSP1	EPHA4	CLEC2B	SYNM	UCP2	MCL1	TXK	SLC8A1	ARID3A	SFTA1P	ZFAS1	FMNL1
RAB2A	TFEC	SLFN5	ARID5A	EPB41L1	CALM1	DNAJA1	S1PR5	DUSP2	CTBS	DSTN	HLA-DMB	LPAR2
MFSD3	TLR2	RASAL2	AHSP	MPRIP	LITAF	LINC00936	KCNQ5	TTYH2	S1PR4	CCDC3	IGLC5	CALM1
YIPF3	CD33	SCGB3A1	KMT2E	AP001347.6	SLC2A4RG	FNIP2	CHI3L2	CREM	ERGIC2	DSEL	SLC32A1	HCLS1
TTC39C	PLAU	BCL6B	RPL5	RP11-383H13.1	CLTB	EIF1	RP11-305L7.1	KDM6B	CD180	THBS1	FCGR2B	ATP5E
CYP17A1	ATP6V0E1	EPHB4	FANK1	C3orf70	SEMA4D	C1QB	SCML4	P2RY6	SNRPN	RERG	FAM167A	RPS27
TSTA3	RAC1	FGD5	COTL1	RP11-598F7.6	IL21R	CCDC109B	RPS17	GNB2L1	EPN2-AS1	RXFP1	RP11-542M13.3	GEM
MRPL15	FAM49A	TMTC1	RP11-489E7.4	IL34	POP5	PABPC4	DDX24	CMTM6	IGHV3-74	NR2F1-AS1	TRAF3IP3	REC8
PROX1	EBI3	NOV	RP11-1399P15.1	VIPR1	SELK	GCA	ATP1A3	MEF2C	CTA-292E10.6	EMP1	BTF3	MTHFD2
F13B	FNBP1	DGKH	CFL1	C9orf47	YY1	BIRC3	CKAP2L	IGFLR1	NCF4	MT2A	HOPX	ANXA6
HSD17B8	NAIP	ASAP2	CHRM3-AS2	PRR24	IAH1	TWISTNB	BUB1	RGCC	FAM3C	LAMA4	EIF3L	ACTG1
C8orf59	FEZ2	RIN2	MYBL1	ADGRF5	MAT1A	RPS28	KIR3DL2	BIRC3	MIS18BP1	PLA2R1	PVRIG	TRAV13-2
BPHL	MITF	PDE2A	INPP4B	LUM	IL27RA	C1QC	TERF2IP	RPL19	BORCS8-MEF2B	TCF4	BCAS2	CFAP20
LAMTOR2	GPR137B	DGKE	PLK3	AMPH	NAA38	MB21D1	2021-09-07	ENTPD1	RPN2	IL33	ATP2A3	CBLB
HSP90B1	TNFRSF1B	HOTAIRM1	IGKC	RRAS	MFF	FGD4	TACC3	GSN	RP11-455F5.5	CXCL14	KRT5	ARHGAP15
HAO1	RILPL2	SH2D3C	RPL24	FBXL13	RPS3A	TFEC	FNBP1	CHMP1B	TUBA4A	SNAI2	CMTM6	PSME1
ATPIF1	PLSCR1	PLXNA2	KLF6	LDHB	DPM2	GNA13	LPXN	ACTR3	PRKD2	LMCD1	ARHGAP15	LINC01480
SCP2	MAP3K8	SEMA3F	RPS7	SSPN	GBP5	HCAR3	TAP1	TRAF1	HIST1H3G	TNFAIP6	PTK2B	BIN2
UQCR10	FAM105A	NRARP	SLC7A5	PLEKHA4	CDC42SE1	GLIPR2	MTHFD2	SLC2A3	RP11-768B22.2	CDH13	RPL24	PSMB8
LYPLA1	SLC16A3	BTBD3	TRAV4	PYGM	RPL32	H2AFY	CCR5	RPL27	NRDC	PRR24	CNTRL	TESPA1
AFM	SIRPA	GALNT18	FAM177A1	MOK	PPP1R7	ALOX5AP	RPL3	PTPLAD2	MIAT	DACT1	TTN	SAMD9
CEBPD	FCHO2	TUBB6	GNB2L1	PHLDB1	MRPL22	BCAT1	DEPDC1B	NR4A1	ODF3B	RND3	RSRP1	RPL32
SAA2	RGL1	CEP68	ARHGEF1	F2R	ABI3	NABP1	RPL31	RTN1	SRPRB	PRICKLE1	AMZ1	CCDC88C
MAL2	SH3BP5	FOLH1	ITGB7	MSC-AS1	IFI16	DRAM1	CENPE	IL22RA2	ARFGAP3	SGCB	RPL38	TAGAP
MRPS21	ARL6IP1	LXN	COMMD6	MGST3	C6orf62	H3F3A	CDCA2	DOK2	BIRC3	EDNRA	SLC38A1	S100A11
MTTP	AP2A2	PDGFB	SERPINB9	PIP5K1B	RTFDC1	NCF1	TMEM71	PTPN1	TAP1	P4HA3	BTN1A1	RPL12
AK4	AP1B1	PGM2L1	PIP4K2A	PBX1	FCRL3	SLC2A3	ASPM	PTPN7	INPP4A	RBPMS	RP11-567J20.3	RPS27A
FTL	ADAMDEC1	SEMA6B	KCNA3	RGS4	FAM136A	NUP214	RPL18	MYO1G	EZR	SEMA5A	USP36	SNU13
MSRB1	TLR4	PPM1F	HSP90AA1	CCR10	SREK1IP1	ALOX5	LY6E	FNBP1	KDELR1	PYGO1	FOSB	UBB
C14orf1	FABP3	LHFP	HOPX	CTGF	SSNA1	LILRB1	SMCHD1	LILRA5	ZDBF2	IL1R1	LDHB	RBM8A
FAM195A	PLEKHB2	GPRC5B	OXNAD1	INAFM1	RFC1	CEACAM4	RASSF5	LGALS1	AC074289.1	ANXA5	DDX21	RPL35A
CCL15	ADORA3	LAMA5	CCR4	PHLDA2	STX11	SYK	GTF3C1	H3F3B	CITED2	CLMP	NACA	NT5C3A
GPAM	SIGLEC1	PIK3C2B	IL12RB2	ADAMTS9-AS2	LMNB1	CD33	ARHGAP15	HNRNPA1	IGLV8-61	SYTL2	DUSP1	CHST11
CYP2A6	IL10RA	SPRY4	CCDC88C	GPX3	ADAM8	CLEC4D	FAM129A	ITGA4	ZNF791	EVA1B	CTSS	SKP1
ASL	FMNL2	TSPAN15	RP11-367G6.3	PDZRN4	SYTL1	LYN	GIMAP7	CD300C	ZBTB38	PLEKHA4	HNRNPDL	PDCD4
UGP2	SH2B3	NAV1	LPXN	ADCY5	MRPS18C	RHOA	LINC00426	ANXA1	IFI27L2	AC018647.3	EBF1	CD82
AQP9	GNPDA1	TAOK2	ADAM19	JPH2	LSM12	CLK1	EVI2B	STK38L	RP11-364P22.1	GSTP1	LDLRAD4	CDC42
TP53INP1	PLXDC2	GPR56	TSPAN5	CD9	DLD	SFT2D1	RPL23A	DPYSL2	RP11-559N14.5	CPXM2	AP1S3	IKZF4
EI24	PTAFR	PRKCH	SEMA4D	EPN2	MCL1	IFNGR1	SLFN12L	PSTPIP1	RP11-613D13.8	FEZ1	PNISR	UBE2B
TMED2	GNB4	SASH1	LAYN	NR4A1	FAM45A	MTHFD2	CCDC88C	CSTA	RP11-416O18.1	MFAP2	MYO1G	PRDM2
SRP9	RARRES1	C2CD4B	CBLB	LGALS3BP	WBSCR22	CCR1	LTB	DOCK2	ZIM3	ENDOD1	ARF6	LEF1
STARD10	C4orf48	MCF2L	UQCR11	PRSS35	SCO2	SPN	RPS21	GPAT3	KCTD4	SEPW1	FAM60A	AKNA
SLIRP	NRP2	SHANK3	GNG8	TNC	RB1CC1	POU2F2	KLRK1	FCGR2A	AC091177.1	TUBA1A	KLF6	ARF6
ALDH6A1	SCIMP	TFPI2	NPM1	FERMT2	BABAM1	RPL32	DNAJB6	SERPINB1	CTB-35F21.5	SCARA5	RGS1	SELT
SMIM14	PRKACB	CETP	DNAJB6	TMEM204	SUPT4H1	CD4	ARHGAP11A	LINC00877	AC004449.6	RNF150	LINC00996	RPL14
FTCD	ABRACL	RIMKLB	PIM1	SGCB	MIAT	OSCAR	OXCT1	IFNGR1	RP11-38J22.6	ABCA9	CCR6	CD4
SNTB1	RGS18	ARHGEF10	SELPLG	MT1M	ASPSCR1	RPS8	ITPRIPL1	CSF3R	VPREB1	WISP2	XXbac-BPG154L12.4	HLA-F
RPS20	PIK3AP1	MANSC1	GFI1	MRGPRF	NCBP2	NFE2L2	ZNF80	LIMS1	PSMB8-AS1	ENC1	RP11-243J16.7	MORF4L1
SERPINA4	NFKBID	KCNJ2	RP11-553L6.2	SLC38A11	RPS12	YBX1	PCED1B	MOB1A	PCED1B	MSC-AS1	TAF4B	RORA
XBP1	SLC7A8	STC2	S100A11	FAM129A	GPI	CREM	CENPA	RGS19	BICD1	CORO2B	JUND	GPR171
GOT1	ABCC5	RP11-251M1.1	SPNS3	TSC22D1	PEX2	CKS2	ARAP2	FAM105A	ITGA8	PBX1	IGLC6	TMC8
EBPL	FGD2	TANC1	GZMH	ATP10A	AC131056.3	MARCKS	BZRAP1-AS1	PSME2	RP11-138A9.2	INAFM1	ZNF430	DOCK8
SLC38A4	LINC01272	CSGALNACT1	TMC8	GALNT16	ARHGEF3	PTMA	PKM	BTG1	SARAF	ACTG1	OSBPL10	C4orf26
SELENBP1	PLEKHA2	GATA2	PTTG1	RAB34	SNX17	PSTPIP2	DNAJC9	RNF144B	TRIB1	IFI27L2	DOCK8	ARPC3
VDAC1	CD209	SNAI1	LINC01588	MEIS3	G3BP1	LPXN	ARID5B	SRGAP2B	RP11-435O5.6	ARHGEF25	ATP2B1	TRAPPC1
ETFA	NRP1	ARHGAP23	CYBA	PROCR	ATP6V0D1	RPL36	TESPA1	ATG3	IGHV3-15	MAP3K7CL	SNN	CD274
QDPR	PTPRC	JAM3	PSMB9	CTSK	UFM1	RP11-404O13.5	CYBA	RPL37	PLA2G2D	SGCE	HSH2D	XXYLT1-AS2
SLC25A39	IL18BP	CTBP2	RPS3A	ANGPTL1	NDUFA5	DOCK2	HCLS1	KBTBD8	DPP7	NES	MDS2	2021-09-07
ROMO1	ADAM9	FOXC1	PKM	CACNA2D1	ABCF1	MT2A	PBK	BID	RP11-81H14.2	GDF6	MYCBP2	CHN1
SAR1B	PPP1R18	DKK3	TNFRSF13B	VGLL3	PPP2R1A	PTGIR	IFI27L2	ANKRD22	YPEL5	BEND6	ADAM19	FERMT3
ATF5	PARVG	F2RL3	ZBP1	ANO1	LSM10	RNF19B	DNAJA1	SLC16A3	RP11-302F12.10	PTPRS	ARPC3	RP11-796E2.4
HINT2	PTPN6	NID2	TOX	MARK1	CCT8	PPT1	BTG3	SLAMF7	B2M	NAP1L1	PVT1	DDX6
ALDH7A1	DOK2	ST6GALNAC3	MIAT	CD151	PPP1CC	CEACAM3	HMGN2	KYNU	ANKRD37	ATP10A	CPNE5	LYST
HSD17B13	CLN8	LYL1	ARHGAP30	KIRREL	TMEM126B	RPS2	CCDC141	CD300LB	RASGRP3	RP11-161M6.2	PNPLA5	RPS9
CMTM8	FPR1	FAM129B	USP15	BMP1	SAMM50	EPB41L3	RPL36AL	CECR1	ITGAE	PLAU	LINC01020	SELK
ATP1B1	DAPK1	CDC42EP5	PABPC1	VAMP2	PDE4B	CDC42EP3	ID2	MICAL1	HIST1H2AE	AFAP1	RP11-1082L8.4	CALM2
PEG10	RGS19	RAPGEF3	PHTF2	GPR176	ONECUT2	PLXDC2	SOCS1	SEMA7A	PDXK	TBXA2R	SP100	KMT2E
YIF1A	TCN2	TBXA2R	CCDC109B	LOXL1	UFC1	GADD45B	UNC13D	TPT1	FNDC3A	FAM109B	TEX9	EED
SHFM1	OLR1	EFEMP2	ITPRIPL1	SERPINH1	ZC3H15	SLC5A3	CYFIP2	REC8	LINC00539	MDFI	NR4A1	ARID5A
COX6B1	DMXL2	MCC	SLAMF6	ILK	DHTKD1	TNIP3	INPP4B	MYD88	LMTK3	ITGA2	HNRNPA0	SNX20
NAA20	SIGLEC7	TMCC3	SNRPN	CTD-3064M3.7	TBCB	MOB1A	CD28	DNAJA4	IKBIP	MEST	EIF4A2	APOBEC3D
SLC22A1	APBB1IP	EVA1C	RP11-356I2.4	CTBP2	PIN1	MPHOSPH6	RNF19A	CTSZ	CCDC189	CLIP3	SOCS1	RPL35
CEBPA	ME2	DLL1	XCL2	CTD-2536I1.1	MMP23B	MRC1	RSRP1	RIPK2	NGLY1	CCL19	HLA-C	DENND1C
TRIM55	CCL13	USHBP1	FGD3	ZFHX3	SLC43A1	UBE2D1	TRAF1	IL4I1	IDH2	LIFR	BEND6	CALM3
PSMB3	KYNU	ADAMTS5	NSG1	PTK2	IMP3	RPL41	CCDC109B	BCL11A	GABPB1-AS1	TMEM45A	SPINT2	RPLP1
ENTPD5	TM6SF1	ARHGAP31	IL23R	TWSG1	HP1BP3	WSB1	SMC4	TUBA1B	ATAD3C	PLXDC1	FCER1A	TRAF3
ELOVL2	RIN3	VASH1	PRKCQ	TLN1	TAF12	PCBP1	RPS2	PDE4A	CCPG1	SCG2	RP4-555D20.2	C21orf91
MRPS10	DOCK2	NOVA2	VAMP2	PARVA	PTGDS	FERMT3	LINC00158	C9orf72	BTN3A2	CPE	CCNH	RPL24
COX7A2	CLEC4A	DCHS1	PCED1B	HSPA2	TMEM126A	IQGAP1	PRKCB	CTD-2006K23.1	TBC1D10C	CILP2	RASSF2	FNBP1
FASN	APH1B	ANGPTL2	PPP1CB	CCDC153	CCT6A	RAB20	KIFC1	NABP1	LRRC16A	RABAC1	PCNXL4	MCF2L2
UBE2V2	MIR155HG	ARAP3	FGFR1OP2	COL9A1	MTPN	LRRFIP1	CLIC1	DOCK8	HELB	PHLDA1	NSMCE3	RPL27A
HSD17B2	SAMSN1	EXOC3L1	TMEM243	LPL	ITGB1BP1	RNF149	TC2N	CLN8	CCDC112	RP11-397O8.7	ARID5A	TNFAIP8
C8orf33	NAAA	SLC14A1	APBA2	SCD5	ITIH3	IL1A	AKAP13	BTF3	IGLC7	RCN1	ARHGAP30	AKAP5
SNHG8	SYK	ITGA10	IKZF2	ANGPTL2	FAM177A1	FAM49B	KLRF1	ELAVL4	KLK1	C11orf70	ANKRD37	H2AFZ
GPX4	SLC8A1	FAM69B	TRAV8-2	HSPB1	CNPY3	PPIF	CDCA3	METRNL	EFHC1	PPAPDC1A	TCOF1	HNRNPLL
MANF	HBEGF	NPNT	ANKRD12	IGFBP6	RAB14	HBEGF	CHST11	PADI4	PIF1	LMO7-AS1	CIRBP	PRKCQ
CRLS1	ABI3	TNS2	PLAC8	PDE1C	PSMC4	ZEB2-AS1	NELL2	CD1D	VCPKMT	CRIM1	RASGRP1	COTL1
EIF6	LTC4S	EBF1	RARRES3	SLCO1C1	CPEB4	PKM	HNRNPA2B1	LINC01356	IGKV5-2	NKD2	NR4A3	EEF2
MEA1	MYO1F	ACE	ZNF831	FOS	CCT7	SLC7A5	MYO1F	RPS5	SAMD7	RP11-443C10.1	CTB-133G6.1	NR3C1
GLYCTK	TFPT	ITGA2	PPP1R16B	WNT6	AFF4	RPS16	SLC2A3	NCF1	PLD4	KANK2	DUSP2	HACD1
JTB	WIPF1	ITGA9	CTSW	RNF180	TMX1	RPL35	KLRC3	CHRNE	DERL1	OSMR	GHRL	SLC8A1-AS1
PDZK1	CYTH4	RASGRF2	TMIGD2	APOLD1	LONP2	NOD2	FERMT3	CAP1	SLC1A5	NPY1R	RALGAPA1	CPA5
NDUFS2	MYO9B	MMRN1	UBASH3A	TMEM165	USP8	RPS3	CNN2	RP11-388P9.2	LINC00152	TWSG1	TRPV3	PFKP
TMEM141	SLC16A10	FJX1	ANAPC16	KCNJ8	CLK1	CD72	RPL14	RPLP1	RP3-477O4.14	REXO2	RSL24D1	RAN
PRELID1	S100A9	ADARB1	CHST11	IGFBP4	EMP3	B3GNT5	TUBA1A	AP1S3	DERL2	PAMR1	CLEC2D	GNB2L1
LSM4	PKM	A4GALT	PMCH	GPX8	NME3	RPS29	MCOLN2	HMHA1	HIST1H1E	B3GNT9	RPA2	SPNS3
SEC61B	CLEC10A	GATSL3	LINC00426	CYR61	URM1	EFHD2	HMMR	SH3BP1	CERCAM	NPY5R	AFF3	CDKN1B
ALG3	RHOQ	FAM110D	AKAP13	ITGA8	ARID5A	CFL1	RAP1B	THBD	STK17B	TNXB	SNRPN	ANKRD44
MIR4458HG	TNFAIP8	TEAD4	ESF1	UBA2	GHITM	SNCA	FCMR	RAC2	ANKRD36B	MARVELD1	BCLAF1	OXNAD1
SERPINA10	TMIGD3	AOC3	CD177	GAS6	BRMS1	HSPE1	NCAPH	LILRA1	TMEM214	FAM101A	NIN	RPL17
SUB1	ZNF267	GPX8	CASP8	PDLIM2	EIF3A	MYO1G	SH3BP1	CCDC109B	TMEM19	FAM129B	SMDT1	TRAV1-1
AURKAIP1	LILRB1	HDGFRP3	TBX21	CHN1	DNAJA4	CTSH	PRC1	NAAA	PIK3CD-AS2	XXbac-BPG55C20.7	DCK	TRAV16
EXOSC4	CMTM7	FAM84A	CFLAR	TAX1BP3	PSMA5	TNNI2	HIST1H4C	LAP3	MOGS	CST1	TXNIP	MZB1
HEBP2	CD48	EML1	HLA-F	SPRY1	NUBP2	GPNMB	DNAJB1	VASP	CDC42SE2	RNF180	SLC12A3	ZC3HAV1
POLDIP2	METRNL	CCM2L	CKLF	HSPA12A	RPL7L1	SGK1	BIRC3	PPP1R18	TMEM39A	IFITM3	IGKV4-1	PPP1R18
GSTO1	ALOX5	NOS3	RBM8A	CA4	MTFR1L	SLC24A4	RBM8A	FYB	RNGTT	GALNT5	ARL4A	EMB
TMEM45B	DRAM1	CUBN	GYPC	ARHGAP42	SHC1	HMGB2	CD226	NACA	BRSK1	RPL12	RELT	CAP1
C1orf43	RCSD1	ANXA3	RP11-763B22.4	FGF1	IL12RB1	ARL5B	PSMB8	ETV6	RP11-404F10.2	WLS	MOB3A	RSRP1
C8orf82	SESN1	GALNT15	CCDC64	F3	FAM231D	CXCL2	CCL4L2	OSM	MSI2	PCDHGA12	ZNF165	TNFRSF8
DNAJB11	CSF3R	AKT3	DGKA	PDLIM1	EIF4E	MIR181A1HG	CD244	NFE2L2	IKZF3	C1QTNF7	AC104699.1	IQGAP1
POLR2F	DCK	THSD1	MYL6	SYNE2	CDC42SE2	HSPB1	SYNE2	SPECC1	TOR3A	HSPG2	ELMSAN1	FAU
LAPTM4B	FRMD4A	HOXB4	CIRBP	CBX6	PRSS57	ZFP36	GIMAP4	PPM1J	NUGGC	EHD3	ANAPC16	BFSP2
IFITM3	SPRED1	RP11-736K20.5	BCAS2	TIMP3	TTC16	ZC3H12A	PPP1CA	ARRB2	TRAF3IP3	TMED3	AKNA	EVI2B
ADH6	PLEKHO2	CHST1	SYTL1	FOSB	ARL16	IL4I1	ARF6	GDI2	EIF2AK3	EID1	GLIPR1	WNT10A
FBXO2	PMP22	RARG	TTC39C-AS1	PHLDA3	SCFD1	DOCK8	HACD4	MIS18BP1	QPCT	TUBB6	NPIPB11	CNOT6L
APOA1BP	RPL26	HOXB5	EML4	RAB6B	ARHGAP30	ITGB2-AS1	DDX5	RPL10A	TRADD	PLEKHH2	CD72	YWHAB
ERBB3	MILR1	PEAR1	CYFIP2	SLC2A4	GPATCH4	THAP2	ZEB2	LOR	CHPF2	GLIPR2	TBC1D10C	CYBA
MGST2	PLBD1	FBXL7	CACYBP	LMNA	BAG1	RPL13	MCTP2	CHAF1A	SETDB2	GPBAR1	GTF2B	ADTRP
NR1H4	CLECL1	GRAP	DDX6	HTR1F	CHURC1	HSPA8	FCRL3	PTGIR	SLAMF6	SSC5D	LPIN1	SMPD3
TCEB1	SLC43A2	KIAA1211L	POP5	JUNB	DPH3	NAP1L1	TMEM2	RPL23	IGHV4-61	NRXN3	NFKB2	LDHA
TMEM56	HLA-A	ZNF462	AP003774.1	SLC35F1	ISOC1	KLHL6	RBM39	ZNF331	ATP11A-AS1	NID1	TWISTNB	CUL9
CYP4A11	CMKLR1	RP11-768F21.1	NELL2	MMP11	TARS	SAP30	TMIGD2	CCL19	RP11-89H19.1	VASN	RPL8	CCDC141
FXYD1	IL16	FAM212A	P2RX5	NID2	ANP32B	MOB3A	TMA7	IL18R1	2021-09-01	MAGEL2	VAMP2	RP5-1028K7.2
C17orf89	ZNF385A	CNTNAP3B	ZC3H12D	RCN3	NDFIP2	NFAM1	GYPC	WARS	CLEC2D	MYL12A	CARD11	RPS10
GNMT	LAT2	SULT1C4	HAUS3	RP3-525N10.2	PSMD6	MYO1F	ORC6	SP140	TRPV3	CRABP2	AP001046.5	GFI1
FAM213A	TNFAIP8L2	EPB41L4A	CARD11	TMEM108	UBQLN1	CDKN1A	WDR54	DCK	GORASP2	FOXF2	NCOR1	CTD-2020K17.1
PGM1	ADRBK2	HOXB3	INPP5D	C1orf95	PPP4C	SLC8A1	RP11-47L3.1	CCRL2	UNC13D	CRIP2	AC008697.1	IRF4
NDUFS4	LHFPL2	ZNF521	GPRIN3	ARHGAP29	C19orf60	RGCC	JAK3	GNA13	SRP54	TRPC4	ACTB	LINC-PINT
TNFRSF12A	PLA2G15	FAM171B	LY6E	ACAN	NUTF2	CTSZ	SERPINB9	BAZ1A	GPX7	C2orf27B	ANKRD12	RNF145
NDUFC1	HPSE	CPNE5	NTRK1	IFITM1	FAM103A1	EEF1A1	RPS10	RAB7A	MAN1B1-AS1	HAS1	JAK3	EPSTI1
MPC1	GPR65	DNM3	ITPA	DCLK3	SMIM15	SRGAP2B	RPL13	RP6-91H8.3	PYCR1	ANXA1	ZBP1	CCNI2
ZNHIT1	ITGAM	ADAMTS7	TRIM22	MAP1LC3A	C1D	RASSF2	RPS25	VAMP8	PSMD5-AS1	FOXC2-AS1	EAF2	GPR132
SSR1	JUNB	ADGRG1	CNIH1	EEF1A1	JAKMIP1	MRPL18	MELK	LDHB	PMEPA1	CNPY4	FUT7	FKBP1A
LINC00261	LPXN	KIF17	PRMT9	AC013461.1	PRPF31	MAP2K3	TMEM173	TIFAB	SEC24A	TRIB2	GCC2	B3GALT2
PSMB5	LILRB3	FGF12	IGHG1	KCNK17	MLXIPL	PTPN6	PLAC8	AP003774.6	COL9A3	ALDH1L2	P2RY14	YPEL5
CKS1B	MANBA	GIPC3	HMHA1	HIC1	ADAR	ARL4A	RAN	GALNT3	TRIM61	ITGAV	CCSER1	RPL4
RP11-295G20.2	IGSF21	FAM124B	RGS10	DUSP26	SURF4	JUNB	BUB1B	NPC2	PTPN7	RPL26	GGA2	P2RX5
TIMM13	EMILIN2	RFTN2	CLIC1	TTLL7	PRCC	HCAR2	PTGER2	RPL29	IGKV6-21	MPRIP	RP11-367G6.3	PARK7
NDUFA6	SLC11A1	CLEC1A	SLC4A10	C8orf88	ERCC1	OTUD1	MCL1	PSTPIP2	C16orf74	HCFC1R1	PRCD	PPP1CA
COA4	DSE	PLCB4	CARD17	TMEM136	ADRM1	ETV3	LYAR	DEF6	ODF2L	TBX2	MYL12A	CDKL2
MST1	ST8SIA4	PKN3	PHLDA1	SYNE1	UHMK1	RELT	NAP1L4	HLA-B	TMEM165	LAPTM4A	WIPF1	IKZF1
LACTB2	MEF2C	MMP28	TERF2IP	GPAT2	LEPROTL1	ITGAM	SGOL1	CKS2	FAM60A	IGFBP3	TAF1D	TRAV12-3
HDHD3	TNFSF12	TAL1	CTD-2020K17.1	NDRG2	CD226	LYPD2	RCAN3	GRN	ZFAT	GPX7	ARPC2	KLRB1
MMAB	SLC25A24	LINC00961	TOMM5	NT5DC2	NPEPPS	FLT3	GLIPR1	RAB8B	CDRT4	NID2	RNASE6	ITGAE
C19orf80	TMEM106A	ZNF366	VIM	C1orf54	GPT2	VDR	PSMB10	ITGB7	SCN3A	HOXB2	TUBA4A	RPL10A
GCLC	ADCY7	BAALC	GNLY	DZIP1	KIF5B	DPEP2	TSPAN32	MCL1	PREB	ZEB2	BZRAP1-AS1	ERI1
TUBB2A	P2RY13	ZBTB46	FAM159A	ASPA	ALDH1L1	PTGER2	ZC3HAV1	SLC24A4	AF127936.5	FBLIM1	GPR132	HBP1
C14orf2	PREX1	CRISPLD1	IL2	ITGA3	SNRPA1	GRN	TK1	CASP1	KDELR2	CALM2	IGHE	OST4
ECI1	NCEH1	CD300LG	CWC15	SGCE	2021-03-06	RPS6	PARVG	CTD-2319I12.2	ANKRD36C	SLC39A13	CCND3	KCNN4
CSNK2B	PDGFC	CCDC85A	TMEM126A	FBN1	SF3B5	NCKAP1L	CNTRL	CLIC1	POU2F2	FAM43B	MZB1	RPS14
HSPA9	POU2F2	ADAMTSL1	STAU1	DYNC1I2	GOLGA4	JUND	PDCD4	SMAP2	BTN2A2	VCL	AC005540.3	AC147651.4
CNPY2	GALC	PDZD2	HERPUD1	CCND1	RPS10	RP11-212I21.2	AP003774.1	TNFAIP8L2	BTG3	KB-1592A4.15	AC108004.3	SP100
SDC4	SCN1B	HOXD8	CTSC	LINC00310	COMMD10	LIMD2	HIST1H2AJ	FOSL2	NANS	NEURL1B	RP3-403L10.3	FGD3
PDIA3	KLHL6	NOX4	LYPLA2	ANXA6	CCDC88C	RASSF5	IRF1	C10orf105	FNDC3B	COL8A2	EFCAB9	SRP14
ACADSB	GAS7	KIF26A	PIH1D1	YBX3	HMHA1	C11orf21	FANCI	TET2	IGHV4-28	RPS27L	LINC01388	SLCO4A1
DPM3	RPL12	RP4-575N6.4	AAK1	HOXB4	PRMT1	OLIG2	C11orf21	RBPJ	AC084809.3	HTRA1	AC026150.8	ZFP36L2
FBP1	GFRA2	SCN4A	ALDH9A1	CD36	SLC25A11	SIRPB1	STMN1	EPSTI1	LEFTY2	FGFR1	RP11-493L12.5	SIDT1-AS1
LSR	PRKCB	HOXD9	TRGC1	COL5A3	CDC123	MMP19	ACTR3	CLEC2B	KLHDC7B	ARID5B	SFPQ	PPP1CB
APOC4-APOC2	ARHGAP30	BOC	TXNIP	MAPRE2	TIPRL	FPR3	CARD16	SNCA	BRCA2	LRP1	UBC	CAPZB
SEPP1	JAML	RP11-536O18.1	PSMC2	LAMB2	ZFAND6	FOSB	CACYBP	CCNI	RASA2	MICAL2	DIRAS1	CENPC
MRPS28	MYO5A	RP11-404O13.1	GIMAP7	C12orf57	SMIM12	HRH2	NPM1	RETN	SLC44A1	CALM1	EIF3F	SLC38A1
MRPL36	OSM	GATA2-AS1	NR3C1	ST6GALNAC6	FAM46C	SLC6A6	CLIC3	APOBEC3A	RP11-71G12.1	NDUFA4L2	LRMP	DNAJB6
PCYT2	ADAM28	PHLDB1	PSMD14	KCNB1	RPL15	CD1B	NCAPG2	SENCR	AC139099.5	MYH9	MGAT5	TRAV8-6
CFHR4	GAL3ST4	ABHD17A	ZBTB8OS	LTBP4	GPT	RP11-386I14.4	EEF1A1	AIM1	CHAC2	FOXC2	AC104655.3	VPS37B
SAT2	CNRIP1	DKK2	PEF1	TRPC4	FKBP8	GAS7	VRK1	PTGER4	SCFD1	TPPP3	LOR	GNA15
HMGCL	DPEP2	TTC28	CHN1	CALM1	RBPJ	AVPI1	SLF1	MALAT1	TRAF3	PKDCC	RP11-76E17.4	IKZF3
MRPL27	MTHFD2	CA2	SYNCRIP	RP5-966M1.6	MRPS22	PIM3	TANK	CARD16	ANKRD44	EPS8	NCL	PSME2
MRPL51	HVCN1	MAP3K6	SLFN12L	FAT1	SLC25A25	RPS25	MYL6	SLC25A19	AMER2	SYNDIG1	RSL1D1	TPM3
MLIP	CD38	PTPRR	GTF2A2	CCND2	KARS	CLN8	TMC8	SLCO4A1	C5orf56	FENDRR	RPL36AL	IZUMO4
UPB1	AP001055.6	MYL6	EMG1	RP11-332H18.5	SLC25A4	SAMHD1	CDT1	TNFRSF1B	DQX1	COL18A1	N4BP2L1	TMA7
MDH2	S100A4	TNFAIP8L1	REXO2	ZNF703	ERGIC2	EIF4A3	RPL35A	IKZF1	FAM174A	EFS	SNX9	RPS21
NDUFAB1	FCGR1B	DBN1	FKBP4	EEF2	NELFCD	NFKBIZ	ANKRD44	TREM1	KIAA0040	MAPK10	RUNX3	RP5-1171I10.5
ATF7IP2	FLI1	NXN	PSMD7	RASAL2	CSNK2A1	SECTM1	ATP8A1	TRH	SYVN1	CD81	ITGB7	HAUS3
ACAT2	DOCK8	SEC62	DAP3	CD59	HMGN3	SH2B3	ARPC1B	PSMB10	CXCL13	CYTH3	KCNK12	PDCL3
VNN1	IRAK3	DENND3	MFNG	LRRC4B	PPARA	PPP1R18	PPP3CC	HIC1	PTPN1	UCHL1	ANKRD13A	CASP8
PSMB2	SELPLG	NID1	ATP6V1E1	CTXN1	EIF1B	CACNA2D4	EVI2A	NAMPT	ARHGAP25	ZMAT3	UBXN1	MIAT
LDHA	FGR	PALD1	IL27RA	THBS1	FBXO7	ZFAND5	ARL6IP5	MYADM	ACADVL	AXL	LRRK1	MAPK13
STOML2	CD180	FRY	TMEM126B	CSDC2	PTDSS1	TM6SF1	MFNG	KLF4	PELI1	RARB	MAP1A	C9orf16
COX5B	HPGDS	SPNS2	JAML	CLMN	DHPS	CD93	PCNA	LA16c-444G7.2	MOXD1	PRDM6	SMIM5	UNC13D
HNF4A	COLEC12	KL	ARL4A	ARHGAP1	BAG2	ZNF331	TMEM156	IFNGR2	TVP23C	ARF4	KHDRBS2	CENPM
MRPS33	DNAJC5B	RAPGEF2	CHTOP	NUDT4	BTG2	BAZ1A	FGD3	LINC00936	HMCES	C5orf38	LINC01116	TMEM50A
NAT8	RAB42	FOSB	ACO2	SOCS3	SHROOM1	ATP2B1	SMC2	TM6SF1	PRDM2	MEIS3	KIAA1551	DOCK10
ESPN	SECTM1	RPS28	COX11	RNF24	CCL3	IRG1	ZNF430	CCNA1	RP11-727F15.9	C12orf57	HCLS1	GPR183
NUCKS1	SIGLEC9	TUBA1A	PSMD2	CYTH3	LBR	CHST11	AHI1	PLCB2	ATP13A1	ARHGEF17	RPL22L1	COX8A
IDH2	DOCK10	CHSY1	DENND1C	GALNT14	SNX5	SPINT2	CARD11	FCHO1	AC022182.3	STMN3	TERF2IP	ZFP36
MRPS15	PTGER4	AGAP2-AS1	AC018816.3	GPBAR1	CBLB	PLEKHO1	MYADM	PRMT9	RP11-598F7.3	OAT	SNX2	ODF2L
PSMG4	KCNAB2	GRASP	PPP1CC	SNCG	TRIAP1	SLAMF8	HIST1H1B	RPL3	NCLN	TNS1	MATN1-AS1	VAMP8
LINC01485	ANKRD22	SLC35G2	2021-03-06	FSTL3	PSMD12	RAC2	EZH2	ARF6	ADAM19	IFITM1	SOX4	CD226
GAPDH	SUSD6	CD79B	NBR1	CCL2	ITGB7	DMXL2	GNGT2	EIF3F	AC009133.17	RP11-248N22.1	TMC8	MFNG
PGLYRP2	SPG20	CAPN11	CASP1	ZP1	ZC3H11A	NRIP3	G3BP2	SFT2D1	SLC1A4	FHL3	HNRNPK	LAG3
PFDN2	TRPS1	PTP4A3	TMEM71	WISP1	MMADHC	CCL20	BCAS4	CX3CR1	CCDC144A	MARCKS	TCF4	NCF4
METTL7B	RPL28	EFCAB14	PHF20L1	RRAD	IL7R	EHD1	B3GAT1	HRH2	IGKV2D-29	TMSB10	RP11-476B1.1	CNBP
RRBP1	LACC1	GNAQ	NIFK	RP11-284F21.11	XRCC6	RNASE2	NCR1	SNX3	ERO1B	ITM2C	CFAP73	BFSP2-AS1
ACADM	MIR3945HG	ATOH8	TARS	CLSTN2	TXNDC9	RP11-24F11.2	TPM3	PRKAR2B	C1orf186	AC112721.2	MATN1	C16orf54
NIPSNAP1	MCTP1	FMNL3	CTNNBL1	MSC	CYP2C8	THBS1	TMEM154	RPS10	TMC6	TNFRSF11B	RP11-803P9.1	PSMB10
ALDH5A1	FCGBP	RP1-142L7.8	SMAP2	CHST2	RPL11	ATP6V1G1	KMT2E	AP001055.6	TMF1	JAG1	TNFRSF17	NDUFA13
MRPL2	SFMBT2	HMBOX1	MRPL32	ATP2B4	C2orf47	RPS27	FAM65B	ABI3	BUB1	SPON2	LYN	RSBN1
C6	TLR5	DPYSL3	TMEM134	RBPMS2	COA1	TCHH	TTC16	ICOSLG	IRF9	SMIM3	CR2	CHCHD2
NDUFB1	STAC3	NOVA1	NDUFA9	CAMK2N1	PMF1	NCF4	PVRIG	PTPN22	RPS6KA5	CD59	AC007386.2	HNRNPDL
HADH	SUCNR1	RP11-382A20.3	TTC39C	RP11-491F9.1	PPP4R2	IL8	FAM177A1	HMSD	DDOST	NUMBL	ZNF439	TACC3
RAB4A	HDAC9	TSPAN9	MFF	DDX5	RP11-539L10.2	RPL13A	RPS9	ATP5G2	CTD-2371O3.2	BST1	SEC61B	ADGRE5
PRDX3	FMN1	MAP4K4	ERP44	ADGRL3	NBR1	IL1R2	ESCO2	INPP5D	TMED9	RP11-383H13.1	FUS	GYPC
HSPA5	HACD4	FOS	PRPF31	RARB	NANS	HLA-B	RPL11	SLCO5A1	HIST1H3H	ALLC	CHD2	PVT1
PRDX5	VAV1	GAS2L1	BABAM1	FHL3	DHRS3	PTAFR	CKLF	RP11-76E17.3	IGKV2D-40	UNC5C	PHF20	RP11-214O1.3
ANPEP	SLC9A9	GBP4	PARL	CLEC18A	THEMIS	P2RX7	RPL34	CCR5	HIST1H2BB	GATA6	DRAM2	LINC01229
DERL1	AC079767.4	RBMS1	C15orf40	RPL26	FAM179A	RPS17	BAZ1A	TBXAS1	CTLA4	CYB5R3	FAM25A	ASB2
UQCRFS1	A2M	KIAA1217	B3GALT2	CTHRC1	HBQ1	CD14	SGOL2	RNH1	ANKRD36	RARRES1	RP1-225E12.2	RPLP2
SHARPIN	EMR2	DOK5	MRPL42	S100A3	MRFAP1	SLC16A6	RORA	ANKRD44	RPS6KB2	NR2F2-AS1	LNX1-AS1	NBEAL1
CDH2	CD300LF	MIR4435-1HG	PPM1K	JAM3	2021-09-15	ADGRE3	RPL36	GRASP	DKFZP434I0714	CST4	RP1-313I6.12	DAPP1
AHCY	PTGS1	ARL2	CYB561D2	TRPV2	NMI	ATP5E	PPP1R16B	TNNI2	TAF4B	DENND2A	EEF1D	PDE4D
CHCHD7	TNNI2	DDX5	NSMCE1	PLCL1	PARP9	TGFBI	SUB1	RP11-761N21.1	BIK	PTGER3	CDKN2D	APBB1IP
MPLKIP	KCNJ5	RPS6	LSM10	NID1	GFM1	RAB7A	RPL35	HSPH1	DNAAF1	DCBLD2	MCOLN2	CCR5
EHHADH	FAM198B	PKIG	GPI	GLIPR2	TMEM63B	KCNAB2	HAUS3	DNASE1L3	IFNLR1	DLC1	IL10RA	TAP1
MRPL34	ADGRE2	MCTP1	MIA3	RAC1	YIPF4	ANKRD37	PRKCQ	SH2B3	SLC17A9	HIC1	KLHL6	ZBP1
C20orf24	CSF2RB	ICA1	RPL19	SPTB	INPP5D	TES	RP5-1028K7.2	AFF3	RP11-553K8.2	RPL13	APOBEC3D	LINC01260
TOMM20	TCHH	VGLL4	LSM12	MYL4	UBL7	NCR3LG1	KPNA2	KCTD12	ABHD16B	MEDAG	ICOSLG	PAIP2
AGMO	HS3ST2	TNXB	TAF12	CACNB3	GID8	UBC	CAP1	POU2F2	CRACR2B	RP11-14N7.2	COL19A1	JAK1
ST6GAL1	PIK3R5	PLPP1	ZNF281	CIRBP	PDXDC1	RPL18	ANXA6	FABP5	ERGIC3	P4HA2	HCG18	TCAF2
NPW	DOK3	TGFB1I1	ADAM12	MYH9	ANAPC5	TNFSF15	MEI1	COMMD6	TMED4	TNFAIP8L3	GRASP	THADA
NUDT5	SIGLEC10	CNRIP1	GABPB1	CERCAM	ZBTB8OS	SNAP23	CKS2	GNAI2	MYCBP2	MYO1D	RP11-428G5.5	HAVCR2
KDELR2	P2RY6	LCN6	RP11-23P13.6	RNF150	CCDC53	TREM2	LINC00152	SNAI1	CD70	LEPREL4	ZNF891	RP13-580F15.2
TCEA1	LINC01094	MTRNR2L2	GID8	UNC5C	DDX18	CD84	SPNS3	SAMSN1	FAM159A	TMEM165	LSM8	ARPP19
CALR	NRROS	RBPMS	PSMG2	CHST3	CDC42EP3	CMTM6	IL10RA	BZRAP1-AS1	AC022182.1	TMEM59L	CCDC141	FGFR1OP2
OCLN	TLR1	ABL2	DCAF8	MXRA7	AP3S1	RPS21	CAPZB	CLEC4E	DENND5B	CSRP1	EMB	FLT3LG
BAG2	ATP8B4	CDKN1C	PDAP1	KAZN	MPG	MAP2K1	SRRT	CD300E	RRBP1	GPR176	VASP	CCNDBP1
PRG4	GNA15	MAPK11	HSD17B7	TNS2	PTBP1	CD300LF	RP11-51J9.5	LILRB4	IGHV3-13	RASL12	DENND3	TERF2IP
NOL7	GBGT1	MAP4	JAK3	COL25A1	SMARCE1	SLC46A2	RPL32	RAB11FIP1	SELM	NT5DC2	DENND1C	IL23A
GALE	KCNE1	CDK17	HSPB11	ABCC9	DHX9	SH3BP5	NLRC5	PCBP1	IKZF1	CDC42EP5	SERP1	AKIRIN2
ALDH1L1	OSCAR	LRRC8C	RBM39	RP11-106E15.1	LSM6	LRRK2	MCM6	LRRK1	IGLV4-69	OST4	P2RX5-TAX1BP3	BZW1
SIL1	CLEC12A	PALM	SMARCE1	TRIB2	IFNL1	CD1D	RPS16	KCNN4	IGKV1-8	FAM26E	COL4A4	RP11-356I2.4
COPS5	DOK1	HIF3A	ARAP2	GPR161	PMPCA	RPL9	CDCA4	CNTRL	CBX7	SERPINE1	RP4-800J21.3	CADM1
PRODH2	ANXA1	PNP	CBFB	FAM65C	CIAPIN1	PLBD1	TGFB1	TRAPPC1	IGLV3-27	TPST1	ADD3	RP4-594I10.3
UQCRH	PTPRO	MYO6	NME3	RSU1	2021-09-02	PLEKHB2	ADGRG1	LGALS3	MACC1	FERMT2	CYB561A3	SMCHD1
FH	NFAM1	PLCG1	FIBP	FOXF2	WDR1	SIGLEC5	LINC-PINT	LDLRAD4	WIPI1	TRPA1	UVRAG	ARG2
TMBIM6	PLCB2	KLF4	TXNDC9	SNX31	CMTM6	ARHGAP18	LIG1	HSP90AA1	CHODL	RP11-474P2.4	PIK3IP1	DUSP11
CAT	TMEM86A	ITM2B	HADHA	ENOX1	FAM192A	ABL2	RPL12	UBASH3B	SHCBP1	2021-09-08	TMC6	CEP55
GMNN	SLC37A2	FGF2	PDHB	ACTN4	CD164	CCNI	INPP5D	FAM129A	SLC38A1	AKAP12	RP11-768B22.2	LINC01550
RNASE4	CDCP1	COL6A2	EMC7	GRIP2	SVIP	TSPO	GAPDH	TMEM154	ZBTB32	LAMC1	FAM133B	CBFB
CREB3L3	GSN	ACTN4	TFAM	NAB1	CHCHD7	GIMAP2	JAML	NDEL1	H1FX	LY6E	ENTHD1	RP11-415F23.2
ALDH4A1	CD300C	LAYN	BLCAP	ZBTB16	AC069363.1	ADGRE1	HLA-F	SNX8	IFI27L1	IFT57	VOPP1	BCAS2
ECHDC3	RP11-472N13.3	ABCG1	TCF7	CCNI	MRPL54	MX2	RPL4	PPIF	CENPC	RP11-12A16.3	CHMP1B	INPP5D
NIT2	ARL11	RBMS2	LYRM2	CHD9	FBXW5	LIPA	LAX1	TPM4	CALU	RP11-309E23.2	RP11-452H21.4	NAMPT
IDI1	AMPD3	RP11-169K16.4	NLRC3	CYB5R3	FAM32A	RHOQ	MND1	FNIP2	RP4-633I8.4	C11orf87	APOBEC3C	LINC00861
ACOX1	ASCL2	ATP2B4	IRS2	TACC1	DENND2D	PTGER4	CHEK1	PTPN2	IGKV1D-43	CCL26	LPXN	GLRX
FAM96A	SPIC	TMEM184B	SPAG7	S100A6	SELPLG	ASCL2	FAM64A	ANKRD20A3	IGLV11-55	POT1-AS1	DDX6	ARL4C
SUCLG1	PDE6G	DUSP1	PSMD12	JUN	TMEM120B	SERPINB1	LY9	TGFB1	RP11-778J16.3	EMP3	MAP9	TRAV26-1
FGF21	PDCD1LG2	AC009336.24	MRTO4	DYNLL1	RPS28	GNAI2	ATG2A	CDC42SE2	C21orf91-OT1	TANC1	DDIT4	AC074366.3
KIF22	RP5-899E9.1	PMEPA1	TRIM59	HAND2-AS1	RALGAPA1	MMP9	HIST1H2BH	LCP2	RP11-215E13.2	JAM3	RP11-258F1.1	GALM
ALDH3A2	DNASE2B	KITLG	ITGB2-AS1	ISLR	CCNG1	SKAP2	MCM10	FCGR1A	OR2C1	C10orf10	ALOX5	HMGB1
SIGMAR1	SIGLEC11	TRIOBP	OLA1	FAM26E	GTF2F2	CDC42	ANP32E	ST8SIA4	IGHV4-55	IKBIP	ADGRG5	NCK2
CRYZ	L3MBTL4-AS1	MFSD6	EEF1D	SUSD2	LRRC28	NEAT1	SRSF2	HMGA1	LIMD2	LINC00152	NAF1	CKAP2
C8A	CR1	AMOTL1	MKLN1	KCNK3	TWF2	LPCAT1	RPL6	PLBD1	IRF1	CALHM2	SAFB2	TNIK
MIEN1	HK3	PLLP	MRPS9	DUSP14	LEO1	LILRA6	GLIPR2	ID2	IRF7	P3H4	LRRFIP1	CAMK4
NDUFB4	LGALS3BP	JMJD1C	SAMM50	PRICKLE2	GOSR1	STK38L	ATAD5	PABPC4	DNAJC10	PDPN	LSM7	MYL12B
ABCB4	RBM47	HPCAL1	NMI	GFPT2	PMPCB	ACTR3	KIAA1551	LYN	N4BP2	ECM2	CYFIP2	GPRIN3
ENO1	CD80	MACF1	SURF4	ENTPD1	RPL13	UBE2D3	FNDC9	VMO1	MALAT1	CNN1	ARID3A	PPM1K
HAAO	KLF6	NETO2	ANO9	GPR116	TMEM87A	BST1	CALM2	NCF4	SNAI3	PTH1R	UGT8	TRAT1
ATP5C1	SIGLEC12	B2M	ANP32A	RPS8	PPP1R10	FAM65B	IQGAP1	IFI16	WDR64	ART4	TGIF2	ZBTB38
SLC35B1	SOAT1	DGKZ	USE1	FEZ1	PEF1	CLEC4F	EIF1	APAF1	AP003774.1	GPR124	BCL2L11	UBE2N
MRPL40	B3GNT7	MYOF	RPP21	FOXC1	STK25	AP003774.6	RP11-539L10.2	ELF1	ENTPD4	DBN1	GCSAM	PRR13
MRP63	KMO	CEP112	TSG101	LSAMP	PARP14	PLB1	CKAP2	HSPA8	IGHV3-73	GLI3	SYK	AC058791.1
ASPDH	CCL8	KCNC4	RIOK3	SERPINI1	TECR	GRASP	PLK4	CD4	SEC24D	GPC1	RP11-386I14.4	UXS1
TPD52	IL1RN	CYB5R3	UBB	CENPP	XPO1	CRTAM	UBE2D3	ABRACL	TTC21A	FAIM2	SLAMF7	NCKAP1L
TOR1AIP2	GIMAP2	DDIT4	PRDM2	NFIB	ANXA2R	BCL10	APOBEC3D	SKAP2	CDKN1B	STON1	TFEC	ENTPD1
MRPS12	CCDC109B	SYCE1L	BROX	DCLK1	PPM1G	NFKBIE	RP11-489E7.4	PRMT2	TVP23B	ITGB5	RP11-511B23.1	JAK3
C1R	BHLHE41	MARCKS	C15orf61	LINC00672	COIL	WIPF1	BIRC5	SIGLEC6	MTHFD2	EPB41L2	IGHV3-20	UBASH3A
GPLD1	ACER3	FAM219A	NKG7	PACSIN2	NRAS	YBX3	MIR155HG	AVPI1	PTPRCAP	MYL6	IFIT1B	CAPZA1
TTPA	AVPI1	SLC45A4	SNU13	PRRT2	CFL1	TRIM22	SLAMF1	LRRC25	RASSF6	COPZ2	RP5-1113E3.3	AC011893.3
TMEM208	SNCA	EBF3	POLE4	CYBRD1	KHDRBS1	CTA-384D8.34	BIN1	CD68	IGLV1-36	GSTM3	CTD-2116F7.1	DGKA
ALAS1	RNF135	KALRN	TSN	ZBTB7C	AASDHPPT	GBP5	LINC00239	LY75	ISCU	HES4	MED12L	PPDPF
CRYL1	IGFLR1	C1QTNF5	PTDSS1	SULF1	MRTO4	WARS	RCSD1	DENND1B	BTN3A1	TMEM173	ICAM3	HAPLN3
PROS1	PQLC3	RFX8	SF3B4	RXFP1	COPS8	PDE4A	AP000233.4	TAOK3	SLC7A5	SLCO3A1	LINC00426	GPR68
PDCD5	CD81	AFAP1	ASNA1	CRTC3	IMMT	TAGAP	DOCK2	C12orf45	IGHV3-33	NXNL2	AP001055.6	TBX21
NDUFB3	TNFRSF11A	MYH9	RP11-796E2.4	RPL41	BRIX1	MILR1	TRGV9	SNN	SLC2A11	RUNX1T1	PDCD4	C17orf49
VPS25	LINC00998	RP11-536K7.3	DLD	C11orf70	PRKRA	KB-1507C5.4	SAMD9	ZNF267	OGFOD3	S100A3	CALM2	FAM65B
MTSS1	ENTPD1	ACKR3	FBLN7	ACTG1	HDHD2	CACNA2D3	STX11	ISG20	ADA	SCG5	LBH	RHOG
COA6	RAP1A	APOL3	PTPN4	TBC1D1	RP11-553L6.2	ALOX15B	GPBP1	DNAJB6	GALNT2	CLIC4	HSPA8	ORMDL2
SCARB1	IFI44L	CNN3	ZRANB2	RBMS1	TOX	PLAU	ARID4B	RPL24	ARL5A	RPL13A	MIDN	ATP1A4
SPON2	PPM1M	MYO1C	UNQ6494	IL33	SCAND1	ARPC5	NLRC3	SNX10	STK17A	ANGPT1	RP11-16K12.1	SRI
TSKU	LYVE1	SMAD9	LY9	P2RY14	IP6K2	GPCPD1	ARHGAP25	FAM65B	ABHD14A	ST5	ARPC1B	PPP1R16B
LECT2	ZNF812P	PIEZO1	DPH3	UBB	USP14	ABI3	PPP2R2B	ANXA5	RP11-791G15.2	MORF4L1	EVI2A	PTK2B
MRPS16	ALOX15B	RABGAP1	TSPAN32	SLIT2	IMMP1L	VIM-AS1	SP100	ARPC4	HIST1H2AG	FKBP14	ZNF296	PTPN1
RPLP0	SEMA4A	MFNG	KIF21A	RP1-193H18.3	RPL6	ELF1	HNRNPDL	IQGAP1	ATM	SPG20	CYCS	HN1
TBCA	ATP5E	FLI1	EMC10	SORT1	HARS	FAM110A	RP11-94L15.2	UVRAG	C17orf62	EEF2	IDI1	TUBA4A
SLC37A4	TREM1	IVNS1ABP	RP11-664D1.1	PTPLA	NOC2L	RAP1A	EDARADD	PTPN18	ARRDC5	LAYN	SYCP3	NAP1L4
KLC4	LPAR5	MYL12B	RTFDC1	RP5-977B1.11	TROVE2	ARL4C	RGS9	ARL6IP5	PRKD3	PGF	PIKFYVE	TAGLN2
PCCB	FAM72A	EOGT	ARPC1B	A2M	EXOSC7	C5AR2	RP11-902B17.1	MX2	SLFN13	RP11-195F19.5	RBM4	WBP2
GLRX5	LAMTOR4	FAT4	TOM1	IFITM3	CYB561D2	M6PR	HSH2D	CD80	RP11-102N12.3	AC104654.2	VCPKMT	STAT3
EMC3	FOSL2	TDRP	CDC123	IFITM2	BSDC1	RTN1	KIF18A	ZFP36	RIC3	CLDN11	IGKV1-17	DBF4
LINC00844	ACTR3	TNFRSF19	ELL2	ELOVL4	C19orf48	CASP4	PTGDR	PSME1	QPCTL	SGIP1	DOK7	TRAV9-2
PPA1	TPM3	IFI44	SRSF5	ANGPT4	CDC26	CCL2	TCF19	PNRC1	MARS	CORIN	HLA-B	BTF3
TRAM1	YWHAH	RAPGEF1	HNRNPAB	LAMC1	NDUFAF4	LUCAT1	REC8	ST3GAL5	TMEM45A	ISYNA1	ANKRD36B	SUMO1
TUFM	CD93	FRMD8	SRSF1	PTMS	RMDN3	ISG15	GINS2	ADAM19	EMB	MT1E	CBFA2T3	CCDC64
ETNK2	ALDH3B1	ANXA2	TAF15	PDLIM5	SFXN1	DPYSL2	HNRNPF	LY9	GLG1	RP11-278I4.2	CCDC88C	RP1-90J4.1
COPRS	CARD9	MXRA7	ACTR10	CTD-2334D19.1	YME1L1	CACNA1G	ARHGEF3	ACTR2	RP11-350N15.5	GSG1L	NBEAL1	ITPKB-AS1
POLR2L	RBPJ	PHLDA3	RPL29	C10orf107	EMC10	SPTLC2	TTF2	LILRA4	MYBL2	ST6GALNAC6	C9orf139	CLNK
CADM1	KLF7	RALB	GSS	LIMA1	ZC3H12A	ALDOA	SNRPB	HSH2D	DCPS	PHPT1	PTPN22	POP7
CRELD2	MARCO	IFI6	PRKAG1	RASL11A	RPUSD3	CH25H	INCENP	MIR155HG	DCC	H2AFJ	CCDC78	PCMTD1
TOM1L1	EIF4A3	PPP1R16B	ITFG1	SSBP2	POLR2G	ARHGAP30	CDC20	EIF3M	TMEM263	RPL31	DDX24	PIP4K2A
DECR2	ATF3	DYNC1LI2	SSB	CEND1	YTHDF2	CYTIP	HNRNPK	SNAI3	SPINK2	CTD-2536I1.1	EIF4A3	MFSD14A
EMC2	ETV5	CYTH3	EEF1G	EGR1	ACTR10	GBP1	VAMP2	DDX21	GRB2	BMPR1B	G3BP2	MOB4
MCUR1	SMIM3	RRAS	LINC01215	ZNF580	PSMC6	ABRACL	FGFR1OP2	PFKFB3	TMEM208	PTX3	BTG2	RPS16
MRPS18A	HSP90AA1	YWHAE	PEX16	PNMA1	GOSR2	NETO2	TRIM59	ZEB2	TMEM258	ARHGEF10	ZFAT	IGFLR1
OARD1	CCNI	SNED1	MUM1	MAML2	UBA2	HLA-E	JUNB	AKNA	NUDT22	NAV3	CALM1	TRAV3
CLDN7	RP3-522D1.1	TFF3	RAB11A	RBFOX2	HNRNPAB	CD80	DBF4	TMEM243	AQP3	CD151	CCDC186	TRAV8-4
UQCRC1	CSTA	SGCB	TTC3	KIAA1377	RTCA	DENND6B	RPS14	ARID5A	IP6K1	RPL34	KCNH8	PIM1
HSD17B4	LPCAT2	MIR24-2	UQCRC2	MGAT3	WDR83OS	PLA2G7	AP000146.2	CACNA1G	XCR1	PPIB	RP11-796E2.4	TPRKB
RDH16	LILRA6	HOXB7	PWP1	TIMP4	FXYD5	RUNX3	TESC	CNPY3	DOK3	MT1M	ARAP2	SAP18
ABCF1	TRIM22	TENC1	PSMC5	IFT57	PDCD4	CDC42SE1	NR4A2	CBFA2T3	HIST1H2AI	RNF24	AMD1	SLC7A5
ITIH3	LINC01503	RP11-630C16.2	FARSA	LYPD1	LPCAT3	LFNG	STK10	FAM95B1	TMEM154	SLC24A3	RNMT	CES4A
FAM8A1	WSB1	CALHM2	LINC01550	PEAK1	PPP1R18	HK3	APBB1IP	ZNF296	SYNE3	FRMD6	POLR2J3	GLCCI1
MSRB2	APLP2	HOXD3	RPLP0	HOTAIRM1	DPM1	RBPJ	ZFYVE28	SELPLG	GRK7	KAZN	PIP4K2A	TSPAN14
LPGAT1	LYL1	ENPP2	STK16	B3GNT2	CTNNBL1	ATP6V0D1	HN1	REV3L	SYK	SLC22A17	AKAP13	ANO9
ATP5B	SH3TC1	NTN4	PPP2R1A	DACT1	STT3B	ADAM17	CHRM3-AS2	MAP2K1	ALG5	GPR68	TRA2A	GTF2B
SPR	CRYBB1	S100A6	DUSP16	AC100830.3	CHTOP	CACYBP	YWHAZ	MYL12A	MCPH1	ADAMTSL3	IKZF1	PSMB8-AS1
EBNA1BP2	BRI3	PGF	UFD1L	FJX1	ECSIT	ATP5G2	FAM159A	ST14	MCEE	MIR497HG	CIAO1	AIM1
SORBS2	ITGAD	HES5	UTP11L	PLCB4	KIAA2013	TAOK3	TNFSF8	SRGAP2C	AKAP9	APP	RP11-554E23.2	OBFC1
CPNE3	GSDMA	MSRB3	SAYSD1	GRIK1	SRSF1	MAFF	AC007349.5	PLXDC2	ESR2	DYNLL1	RP11-172E9.2	RPS8
MRPS26	RP11-489O18.1	NPY1R	ZNF148	LHX2	DCAF7	ICOSLG	HELLS	P2RY13	C11orf24	PLA2G4A	PSAPL1	STX11
TMED9	RASGRP4	HLA-C	SSU72	RP1-79C4.4	GMFB	DAPP1	CENPU	MYLPF	TMEM107	DPYSL2	CALML3-AS1	ITGB2-AS1
SLC25A1	ZFP36	HOXB6	SHISA5	TSPAN3	CLPP	HIF1A	SPC24	HIGD2A	HIST1H2BF	RGS5	LINC00667	KIF2A
GCLM	GPR84	TIMP4	CIAO1	HMGB1	EIF4EBP2	CYSLTR2	SYTL1	LY96	IGKV2-29	CTD-2334D19.1	RP11-236B18.5	HNRNPA3
S100A16	TXNIP	YWHAH	UBE2J2	IL17B	SLC38A2	CREB5	GPR132	SH3TC1	CCNC	TMEM159	NCOA3	UBASH3B
TMEM9	CXCL2	DHH	SMIM19	C5orf38	NRDC	ACTR2	SNU13	HERPUD1	IGKV1-6	DSE	MGEA5	ITPRIPL1
PPP1R11	LPL	PDE10A	ZFAND2B	LINC00152	F7	CNPY3	RAD51AP1	AXL	NUP210	RP11-479J7.2	IFI16	TMEM33
NDUFB7	GNAS	TMEM44	GLTSCR2	C4orf32	TRDV1	CARD9	CENPW	SERP1	DUSP5	FKBP9	DENND4A	CRLF3
CTSF	ABL2	BAZ2B	PRCC	2021-09-02	TMEM167B	NOP10	LINC00539	CD226	LMF1	ARHGAP10	EPHB1	SNRPD2
TIMM10	PTCRA	HLX	ILK	RPL3	ATP2B1	RIN3	CMC1	CALM2	FAM215B	ADD3	COL4A3	CCNG2
DDRGK1	RASSF2	ZNF677	DNAJC2	CHSY1	NFU1	FKBP4	CDKN3	ST18	MYF6	TMEM98	TLE3	BTN3A2
MKKS	RPL21	CDR2L	ERCC1	FMOD	ARFRP1	GCH1	CLK1	RP11-426C22.5	TMC3-AS1	CTB-12A17.3	IGHV2-5	FAM53B
RPL26L1	LILRA2	DUSP7	CDKN2AIPNL	RHBDL2	TMED4	SNX20	CDC45	FSCN1	CENPM	ZCCHC24	DOCK2	RP11-462G2.1
C19orf10	NLRC4	KLF7	TRAV6	ARHGEF7	ULBP2	S100A10	PDE7A	SHTN1	POLR3D	CAV1	ANKRD33B	EIF4G2
BOLA3	GAA	PLEKHG5	RP4-594I10.3	SON	ANKRD40	RGS1	KIAA1524	ATP6V1B2	RP11-600F24.7	TRIL	DDX17	CTSW
DHCR7	BIN2	PRKD2	TNIP3	DGKH	PBRM1	NRROS	MYL12B	RNF149	RBM33	EPHB3	CENPC	ITGAL
PMVK	CEBPB	HOXB2	ARF4	CBFA2T3	RAB6A	VASP	LSM8	PILRA	CREB3	CDX1	ATF7IP	FAM215B
GSDMD	RNF149	PDE7B	ZNF770	ADRA2B	TAF15	TLR4	PLK1	MBP	HDLBP	S100A13	SELK	CHMP4A
RBCK1	PTPRJ	KCTD15	CDKN1B	FAT3	RAD50	SMAP2	OXNAD1	DUSP5	RICTOR	RAB31	TAPBP	2021-03-06
POLR2I	TIFAB	JUP	IMPA1	LAMA2	RBM17	NAAA	RACGAP1	PLCD1	MRPS31	WFDC1	PIK3CG	OSTF1
SHMT2	PRCP	ITPKB	ZNF451	CCDC184	RNF166	NLRC4	RPS28	ATP5E	SND1	RP11-395B7.4	WDR74	ADAM19
MRPL52	CRHBP	EMP2	PPP2R5A	C8orf4	BCCIP	PRNP	ATP1B3	FAM110A	IGKV1-17	2021-09-02	MOB1A	RP11-51J9.5
NME1-NME2	PLB1	DOC2B	PSMA5	TWIST1	TNFRSF1B	PHLDA2	MYBL2	LYL1	TMEM140	SPATA18	DGKD	KAT2B
PHPT1	SIGLEC14	SLC12A2	ETHE1	SLC12A2	PCMT1	RP11-598F7.3	ITGAE	TFEC	RBM6	IFITM2	CHD1	ERLEC1
NDUFV3	FES	LAMB2	TMEM259	RP11-803D5.4	JMJD6	RP5-899B16.1	BTN3A2	MAN2B1	DEF8	RAB23	IKZF3	RAB8B
MRPL23	HIF1A	HAGLROS	YARS	GLI3	TFAM	IL16	FABP5	ZC3HAV1	KIF3C	RP11-20J15.3	2021-09-09	CD79A
AGPAT2	LGALS2	TMEM109	HSPH1	WTIP	DDB1	TET2	GSG2	JUNB	FKBP14	MMP16	EIF3E	RP11-563D10.1
NRBP2	SCARB2	PRCP	SUMF2	DUBR	C6orf106	MCTP1	ARID5A	ADRBK2	RALY	NPDC1	BOD1L1	ATP5G2
CYP4F11	MGAT4A	SYT11	TROVE2	KCNC4	DHX30	RP1-239B22.5	ODF2L	PTGS1	BAK1	HOPX	DDX27	IL16
PSMA4	P2RX7	SPINK5	ZMAT2	GSC	MIF4GD	SLC2A6	CHN1	ARHGAP22	CAPN10-AS1	MICALL2	RP1-12G14.7	MRPS18A
ARL4D	LAP3	LIPE	UBE2K	MTRNR2L2	CAST	CSGALNACT2	NIPAL3	EEF2	CMB9-22P13.1	RP11-173B14.5	NCKAP1L	AAMP
GSTK1	CAPZA1	ADM5	IL23A	AKT3	RNF114	SELK	GSTP1	RP11-24F11.2	ELFN1-AS1	RHOC	EIF3D	SLAMF6
PHGDH	ZFHX3	GIT1	DOCK10	RP11-598F7.5	GMPS	HSPA1L	LTA	SRGAP2	CD55	RPL41	RGS19	ARL6IP6
HMGA1	SLAMF7	PGM5	ACTR3	TPBG	MRPL48	FFAR3	RGS13	ADGRE2	GRIK4	REM1	MACC1	SLFN12L
C11orf54	YBX3	PIEZO2	CTBP1	LINC00473	CHD9	SERP1	RRM1	ACAP1	ARID3B	MGAT4C	ATP1B3	ARMC10
SLC39A5	GNPTAB	APBB2	DCAF7	ARPC2	PDHX	IFI16	UBE2S	RPL37A	HIST1H4C	ILK	GMFG	RNF213
CYP2C8	PKD2L1	PEAK1	TMEM256	PAM	C17orf62	RPL35A	LINC00484	LILRB2	LINC00877	GYPC	CCDC109B	HMHA1
CPQ	TRPM2	RGL2	EIF2AK1	MIR24-2	TAX1BP1	SLA	CRACR2A	ATP5L	SLC5A3	CTB-167B5.2	CORO7	WDR61
TAF9	IRF5	KCNJ2-AS1	SNX14	TMEM51	MPHOSPH10	RAC1	TRAF5	GPRIN3	GIPR	RBMS1	TGFB1	TIMM50
CDHR5	NFKBIZ	FAM65A	SSSCA1	LINC00989	PFDN1	CLIC1	RAD54L	EAF2	MBNL2	ZNF532	MYC	METTL9
ALG5	TMEM144	LINC01235	ZFR	NMNAT2	MDM2	GIMAP4	TMC6	MB21D2	RP11-568N6.1	COL13A1	ZBTB24	POU2F2
MRPL37	ATG7	ROM1	PNRC1	APP	HBS1L	IL23A	ALDOA	VAV3	RP11-108P20.4	TINAGL1	RP11-9M16.2	NAP1L1
UGT2B10	LINC00936	LRRC3B	SDAD1	FZD10	FAM204A	SIGLEC7	YWHAB	SLAMF9	IGKV1D-8	RGS3	EVL	OPRM1
CHST13	RHOB	STXBP1	GLRX3	AP2M1	ZMAT2	HIF1A-AS2	RGS10	CSK	CHST11	NAV1	MIA	DNAJB1
NADK2	UBA52	MPRIP	CSNK2A1	VTRNA2-1	ILF3	LPCAT2	PTPN4	MARCKSL1	DNAJC3	DTX3	LPAR2	MRPS22
SLC25A33	ARHGAP22	LATS2	TEX30	ALDH1A3	RNF187	NT5DC4	ZBTB1	LRMP	P2RX5-TAX1BP3	LDHB	AC002306.1	MPZL3
COX20	PTPN18	ZNF532	DDB1	ITPR1	DDX49	ADGRE5	PCSK7	DUSP1	KLK2	VCAM1	C12orf42	PPP1R11
MDH1	CFL1	ITPR1	TMA16	ITGA11	LAPTM5	PTGS1	C9orf142	WIPF1	KIAA1524	ANTXR2	TTLL10-AS1	SF3B6
HAX1	KCNE3	AES	DDX56	CLEC18B	NMRK1	PTK2B	LPAR2	SOCS3	TERF2IP	OMG	RP11-321E2.3	CRADD
DCAF13	KB-1507C5.4	PTTG1IP	SDHA	UBE2E2	CYP4F3	TPP1	LPIN1	ARHGEF2	RP11-379K17.4	RP11-674P19.2	PRRC2C	C19orf66
SLC51A	PRDM1	ZBTB16	ARL5A	LGI2	DCAF8	SLAMF7	MIS18BP1	RAP1A	SEC61B	IL6ST	WHSC1L1	IL18RAP
NDUFB2	ZYX	ITGA1	PMPCA	HGF	MRPL50	ACP5	TNFAIP8	SULF2	MLKL	UBE2E2	MRPS7	RBM39
HIGD1A	CD163L1	FHOD1	NDUFA5	SKP1	RCL1	SLC15A3	C5orf56	ARHGAP18	IQCB1	RP11-382A20.3	NPIPB5	NSFL1C
NELFE	CD200R1	MYLIP	MMADHC	OAT	COPS2	RHBDF2	WDHD1	ASCL4	LRPAP1	RP11-33A14.1	SLBP	ATP6V0E1
ANGPTL8	EVL	ITGA3	C19orf66	SPG20	GRSF1	STK17B	IL27RA	MALT1	CCDC163P	RP11-2L8.2	S100Z	CCND3
PSMB4	PLXNC1	SMAD6	LUC7L3	RPL34	B3GAT3	LINC00937	DIAPH3	TLR2	ERMN	MOK	BLNK	SLC2A3
DNAJC19	GSAP	PITPNC1	PPP4C	CACNB2	FAAP20	SPHK1	HNRNPA3	OSTF1	IGHV3-64	COMMD6	SRPRA	CASP4
PTPRF	GLIPR2	GFOD2	HTATIP2	EPS8L1	ADPRHL2	CD180	LITAF	OXCT2	GOLGB1	PINLYP	CLIC1	RPS13
SLC30A10	CIITA	WARS	SEC23A	MBNL1-AS1	KPNA1	NAIP	NEK2	CXCL8	IFNAR1	HSPA2	DNAJA1	ARHGEF1
RER1	SERPINB9	RSPO3	ZDHHC12	C14orf180	ADGRG5	RNF13	DOCK10	ATP6V1F	HIST1H2BD	PNMA2	ADRBK2	APH1A
AGMAT	SNN	ITGA8	AREG	DOK6	RPL35	CTB-114C7.4	CD38	VRK2	RP11-48G14.2	CNTN4	P2RX1	TRAV36DV7
ACP1	RAB7A	NCKAP1	TFDP2	ADAMTS9-AS1	FARSA	CMTM7	CENPH	PIK3R6	BET1L	ARHGAP15	CDK5R1	RLTPR
LEPR	GIMAP1	EFCC1	ZNF638	IFI27	RHOT1	TANK	GABPB1	DBNL	ATG2A	PFN2	KCNN4	GLIPR1
GSTA4	MCL1	LOX	FXR1	CSNK1E	CACUL1	NFKB2	MYB	C20orf27	SIDT1-AS1	SERF2	VASH2	CEACAM21
MYO1B	MKNK1	TOX2	SAMD9	CLIC4	ILK	SERPINB8	LAYN	DNAJB1	RP11-611O2.1	LBH	RP3-402G11.25	SYNE2
LSM2	SRGAP1	ATN1	RAB14	TESC	PELO	FAM117B	E2F8	EBI3	RP11-279O9.4	BDNF	JOSD1	MAL
GALT	SRGAP2	FAP	B3GAT3	INMT	TMUB2	ARHGEF2	HMSD	JOSD1	SEC13	LMOD1	LAMP5	HSD17B7
MALSU1	CH25H	SMAD7	RPS11	EHD3	EIF2B3	CSF2RB	AGAP2	JMJD1C	AC159540.1	RP11-879F14.2	NKX3-1	GZMA
AK2	HLA-DQB2	GGT5	SSRP1	SYT11	TRIP11	AATBC	SRSF3	DDX5	PCDHA13	AC046143.3	TRBC2	CHRM3-AS2
THEM6	SPP1	EPHA2	BRD7	FNDC1	PRKCQ	NAGK	C21orf91	ATP2B1	RP5-1007H16.1	IFI27	RP11-798K3.3	COPE
PSAT1	GAB2	NLRP1	PRPF19	SLC12A4	PLEKHF2	PLXNC1	TRAV17	TNFAIP2	NSMCE3	RWDD1	ODC1	HNRNPC
AMDHD1	TGFB1	PXN	TRIM33	MIR22HG	UBE2L3	SEMA4A	FBXO5	MTPN	PIK3R5	SH3RF3-AS1	RNPS1	LPIN2
ZHX1	ABCG1	ADD1	EXOSC7	PLEKHH2	ELOVL1	IL6	GNB2L1	SELK	RHBDD1	NFIX	RPL37A	EIF4E3
EBAG9	SLC18B1	TSPAN5	EPS8L2	ARHGDIB	ELP5	RP11-69E11.4	ORAI1	HOTAIRM1	LINC01358	HSPB8	SIGLEC10	SEMA4G
TACO1	HSPH1	CSNK1A1	IL1RL1	TGFB2	CSNK1A1	RGS19	ARPC3	CYLD	TCF19	PKIG	RASGRP3	ZNF831
GCAT	IFI27L2	KAZN	UNC13D	ASAP2	BNIP2	ETS2	SNRPD2	YPEL5	IGHV3-48	AC009228.1	2021-09-07	CCDC186
PECR	TMEM51	DSTN	LMF2	FKBP7	BLOC1S6	RNASE3	CBFB	GABARAP	YIPF2	FAM114A1	SLC16A3	SRSF5
CFHR5	HK2	ARHGEF3	ADPRHL2	MAP4	NPLOC4	ADCY7	TNFRSF18	MFNG	C1orf132	PRKD1	PRDM8	TMEM41B
GGCX	CDC42	DOCK1	GGPS1	SLC26A10	DNAJC2	UTF1	CTSC	BIN2	CTB-186G2.1	RPS8	CLN8	C5orf15
GTF2H5	RHBDF2	SELE	CLTB	BCAM	RWDD1	GPR42	CASP8	HTR3A	RP6-109B7.2	ADAMTS14	SPINK2	XRCC6
TFG	ARPC4	ZNF423	MRPL9	CTNNA3	C22orf39	ADAP2	TTC24	ITSN2	SCGB1D4	ACTG2	ZNF431	AP001058.3
TXNDC17	SWAP70	EPHX4	TRAV13-2	FAM228A	STIP1	RCSD1	CSK	BTN2A2	AC026202.1	IL1RL1	IL23A	SH3BP1
HSBP1L1	ITSN1	CDH24	TRABD2A	LPHN3	CLN3	TPM4	RPS3A	IRAK3	RP4-677H15.4	HDDC2	CAMKK1	AE000662.93
SRPRB	RPS15	TMEM132A	WIPI2	RP11-395G23.3	MRPL9	HLA-DOA	H2AFV	VOPP1	AP004550.1	PKM	ARL6IP5	CYCS
ABCA5	SNX29	PLPP3	MORN3	PLSCR4	MRPL44	IFI44L	HNRNPUL1	MCTP1	DCST1	MGARP	PPP1R2	CRELD1
CCT5	ACRBP	HOPX	PTPRCAP	UTRN	ZNF770	EBI3	CCDC69	JAK2	RP11-335O4.3	PLOD2	NUTM2B-AS1	RPL5
EIF4G1	CYFIP1	NBL1	ATP6V0D1	CTB-167B5.2	GRB14	RP5-899E9.1	LRRFIP1	IL12B	AC007163.6	SPHK1	TOP1MT	HOXB2
SLC35B2	SRGAP2B	CPXM2	PSMD6	ST5	AC009495.2	SIRPA	TRAV29DV5	SKIL	IGLV7-35	PLAGL1	TANK	PSMB1
SLC17A4	SMAP2	2021-09-02	RALGAPA1	SUSD5	ZNF444	PPP1R17	FUS	STXBP2	TMPRSS11B	ZNF469	TNFSF9	VAV3
SERPINA11	CAPZA2	LRCH1	PPP1R18	RPL21	FRMD4B	PSTPIP1	MFSD14A	PTRHD1	FOXN3-AS2	RPL3	MALT1	RP11-18H21.1
CARHSP1	GNGT2	SON	NDUFB8	ZMAT3	RNF10	ARID3A	ATP5L	HPS5	SLURP1	SERPINF1	ADORA2A	CHD1
PAICS	RP11-760N9.1	SH2B3	HCLS1	ZNF667-AS1	DRAP1	RPL15	BCL2	HCAR2	MYO1G	PDE10A	CTB-47B11.3	CD80
GLYAT	KIAA1033	ZNF827	ZNF330	SERPINE2	FDFT1	PELI1	RNPS1	CHST2	SELT	ZFPM2	C1orf228	ISG15
NDUFV2	SLAMF9	CHST15	TARDBP	ASAH1	BFAR	LINC01503	SYTL2	CAPZA1	GPBP1	CIRBP	RP4-657D16.6	GOLGA4
ST13	ATP6V0D2	SCHIP1	TMA7	ATF3	BCL2L13	LINC00243	RAB8B	C10orf128	UNKL	ARL2	LCMT1-AS2	TMC6
CISD1	C9orf72	TMEM178A	AP3M2	NRXN3	APOBEC3C	FAM105A	TNFSF14	TAP2	STAMBPL1	AC087393.1	RP11-677I18.3	CKS2
SLC25A13	BAG3	CD320	SPOP	IRX2	AHNAK	RP11-356N1.2	NCKAP1L	RAB34	EPB42	RP11-23E19.1	RP11-302F12.10	VAMP2
POLD2	DLEU7	TSPAN2	BECN1	FN1	BATF	CCL3L1	SLBP	ATP6V0D1	GLRX	HK1	ELMO1	MRPL11
RGS14	B3GNT8	SEMA6D	UBL7	STON1	AZI2	SMIM3	SIDT1-AS1	HAS1	KLF3	NGF	LINC00494	MRPL21
MRPS7	PAK1	FERMT2	CDK10	PTPRS	PUM1	DAPK1	CYCS	BEND5	RPL22L1	CHST3	SRSF2	HM13
RAB17	PLA2G2D	RP11-252P19.2	SNX20	PDE4C	DDX56	GPR65	NCOR1	IL15	LRRC8C	PCDH9	PPP3CC	FASTK
TMEM59	SIGLEC8	PML	ATXN2	RND3	SHISA5	H3F3C	SKA3	CRTAM	KCNK12	ANO4	PCSK7	PPP1CC
MUT	ADPGK	ELMO1	CDK12	AC140912.1	JUNB	PTPN1	EEF2	HVCN1	PATL2	SEC62	SMARCB1	RP11-104L21.3
TXNRD1	ZFP36L1	CDC42BPA	ORMDL3	TTYH1	RNF11	EMB	NAP1L1	FGD4	IGHV3-53	NLGN2	NDUFAF4	EPC1
AFMID	PTK2B	PBX1	JUND	AC005477.1	UTS2	ZNF703	NCL	SNAP23	DDIT4	LARP6	PNRC2	RP11-109E24.1
C6orf48	LOXL3	SEMA4C	NFYB	FBXO32	RP11-305L7.3	RP11-519G16.3	C15orf61	ZC3H12A	AC097495.2	IRX2	MARCKSL1	LONP2
PTGES3	IL10RB-AS1	CRK	RPS24	NAP1L1	GSPT1	BATF3	CTD-3252C9.4	LSM6	COL4A4	FAM3C	STRBP	CCT2
SPRYD4	OLFML2B	LCA5	MTHFD2	VIPR2	ACTR2	ACSL1	CDC42SE1	CSF1R	AC137932.4	ST6GAL2	MCM5	RP11-140K17.3
SRPK1	PIK3IP1	PMP22	TPGS2	VCAN	XRCC5	SARAF	FEN1	AGPAT9	RP11-326I11.4	WARS2-IT1	MRPL42	LINC00539
ALDOC	GAS2L3	FLNB	AASDHPPT	SPRY2	STK16	NBN	AREG	EMR3	SLC15A2	NEO1	RPS6KA5	DUT
NME4	ARAP1	ANKRD28	TNIK	YAP1	NLRC3	FNBP1	DNMT1	EMB	CCDC134	KIF26B	CEP126	RFC1
MRPS35	CETP	CMIP	RPS18	RPL13A	TARDBP	TGFB1	IL18R1	TRA2B	ELL	NCAM2	MRVI1-AS1	RP13-977J11.2
NDUFB6	RTN4	FILIP1L	SRRM2	CYSTM1	PLEKHA1	VAV1	AAK1	RIN3	XRN1	RSPO3	PCBP2	SON
FGFR4	ZMYND15	TMEM100	ARHGAP25	SGIP1	LIM2	HPSE	TRIM22	SNHG15	RP11-492E3.2	HOXB4	AC023590.1	NAPA
THRSP	CEP170	LMNA	GGNBP2	YWHAQ	C16orf87	TTYH2	NUDT1	AKAP13	ANAPC5	LTBP3	ZDHHC4	H3F3C
ENAH	CCL3L1	COL18A1	EIF2B2	PGM5	TXNDC15	CYLD	CDKN2D	RAB32	CD48	TSPAN4	GNL3	LY75
LYRM4	GPR155	HID1	CLN3	CSRNP3	EIF4A2	SKIL	CTD-2020K17.1	CDC42SE1	ACER1	ADAM12	HMGN1	NDUFV1
CEBPG	SNAP23	PRICKLE1	EIF2B1	RBM20	BIRC3	PNPLA8	AC131056.3	ARPC5	COBLL1	ANK2	TRAF3	LARS
SURF1	RBMS1	KTN1	XRN2	KLHDC8B	EMC9	CD22	AC013264.2	GRB2	SSR2	TMEM229A	RP11-325F22.2	GGPS1
MGMT	RAB32	RP11-803D5.4	EIF2B4	GNAS	CD70	FCGRT	ZC3H12A	PRCP	YPEL3	KIAA1211	MIS18BP1	ADK
PRPSAP1	RAC2	PLCB1	NUDT22	ADAP2	GATAD1	ADAM28	RPL10A	RSL1D1	H1FX-AS1	SLC16A4	IGHV4-31	PSENEN
SYBU	SNX5	INPP1	ALDOA	HES1	SNHG7	LAMTOR4	CASP4	CARD9	VPREB3	BSG	RP11-327F22.2	YWHAZ
EPHX2	CHST11	OIT3	IL16	ATL1	NAE1	DOCK10	RMI2	RP11-126K1.6	COPE	ZDHHC1	RBM23	LRRFIP2
CHCHD2	MAMDC2	TCN2	ARID1A	CLIP3	UBE2Z	CHORDC1	CASS4	GPR137B	LARP1B	ITPRIPL2	CKS2	PRPF6
ABCC6	IKZF1	CA4	FBXO7	RPL35A	SLC9A3R1	CTD-2020K17.1	NEU1	FBXO34	RP5-1142A6.8	DYNC1I2	ZC3HAV1	RAP1B
CDC5L	ICOSLG	BCAP29	PTGDR	EIF4A1	PPM1A	RSAD2	LRRN3	RP11-138A9.1	CTD-2227E11.1	EPDR1	BTN2A2	MKLN1
PNKD	SRGAP2C	SLC2A14	ZNF106	ZEB1	RP11-239H6.2	DDX60L	RPL17	EMILIN2	BACH1-AS1	CRTAP	AP003774.1	EIF3J
LYRM5	JAK2	LEPROT	OSGEP	DNM3OS	CTB-55O6.4	EGR4	DDX6	CHORDC1	OSTC	ADGRD1	ATM	CHCHD1
PSMB7	CACNA2D4	P2RY1	NBEAL1	EMP1	FBXL15	MIR3142HG	ANXA2R	HMGN1	FAM214A	CHPF	TTPAL	ZNF267
STAP2	RP11-196G11.2	LSMD1	SNRPA1	ENDOD1	MXI1	PLCB2	MCM5	RPS17	TMED10	HSPB1	HLA-DOA	DFNB31
CYHR1	ST3GAL5	CHST3	MBOAT7	TMEM159	SNHG8	HES4	GYG1	CDK2AP1	ANKRD53	PDLIM1	SLC25A4	IL26
MCFD2	TNFRSF14	MEDAG	TGFB1	SASH1	SGSM3	TLE3	SRI	ORAI2	LRP10	PMEPA1	FXYD7	RNFT1
FAM45A	TRPV2	CLIC5	TMEM41A	BMP5	RP11-51J9.5	NFATC1	C2orf48	CYTH4	RAD9A	OSTC	MTMR6	LINC00649
TIMM17A	SIRPB1	RP11-286H15.1	OST4	RASD1	TSPAN31	DDX5	RPS13	TMEM156	CCL25	KDELR2	RP11-354P11.3	COA7
MTFR1	RAB8B	EGFLAM	CLK1	PCDHB7	NR1I3	CTD-2555A7.2	FSD1	RP11-347P5.1	HIST1H3F	EEF1A1	JMJD1C	GCC2
SNF8	CTD-2337J16.1	MXD4	UFM1	EVA1B	TMEM82	RP11-701P16.5	AIM2	EEF1G	MFNG	TSLP	UBE2I	IL27RA
RHOD	KIAA0226L	RPL26	MRPL50	ARL3	ZFR	SRGAP2C	TIMD4	AREGB	GSTM2	GXYLT2	TOX	YIPF1
LSM5	EREG	C1orf63	UBE2Z	LEPROT	UBXN6	DRAM2	RPS12	GPR31	RP11-297D21.4	MALRD1	CUL4A	SNAPIN
CYP4F2	CFLAR	HLA-A	TTC17	FIGN	DNAAF2	TPM3	KIF2A	APBB1IP	IGKV2-24	RP11-709B3.2	COL9A2	PECR
FETUB	ZGLP1	TMC7	NOL11	H2AFJ	NUDT21	DLEU7	PSMA2	TWF2	MAPK13	RPS15A	CIITA	DGUOK
MRPL46	SAMD9L	SPTAN1	UFL1	ALG9	NTMT1	AC099342.1	H2AFX	ANP32B	IGHV3-11	PAPLN	PLCG2	TTC1
PEPD	ZSWIM6	ADM	SETD5	SLC25A36	PTRH1	RPL29	TRAV4	GNAS	SRM	GRK5	RP5-1051H14.2	RNPS1
TPD52L1	CYBRD1	RP11-343N15.5	SIAH2	PODN	SH3D19	GBP2	HNRNPC	CAPZB	RP11-298J20.3	TNNT3	RP11-2H3.6	TMEM183A
ZNF593	VEGFB	NR4A1	AKIP1	SOGA1	TOMM22	SIGLEC9	WDR1	CD40	RP11-386I14.4	ATRAID	OTP	HNRNPD
C5orf27	SLC4A7	C8orf58	FCRL3	DNAJB5	AATF	B4GALT5	KIR3DL1	IL27RA	RNF122	LINC01088	HCG23	PTP4A3
MLF2	FKBP15	CHMP3	SMARCC1	MLXIPL	C8orf76	RPL14	IL16	ACER3	MTERF4	CTSC	SNRPA1	PARP8
MTCH1	SGPP1	ABCG2	TRIM26	AC093390.1	UBE2E3	IL18BP	KHDC1	TMC8	UMAD1	TNFSF18	DNAJC5B	BHLHE40-AS1
NDUFAF2	GGA2	OAS2	BCL2L1	BATF3	SNRPA	JDP2	CASP1	SLC38A1	IL12A	PCDHB15	CYLD	PHF19
ERGIC3	MFSD12	SEMA6A	USP14	TIMP2	UCKL1	HNRNPA1	SHC4	LINC00528	PNISR	SMCO3	BDP1	CLK1
VDAC3	GPRIN3	IGFBP6	FOXN2	AGAP2-AS1	PSMD13	BIN2	NSMCE3	SAMD9L	FCHSD2	PNMA1	RP11-413H22.2	BAX
NR2F6	FGD4	LTF	BRIX1	MICU3	MMP24-AS1	RPS14	MCM7	AC064834.3	CTD-2353F22.1	AMOTL1	SKA2	RAB30-AS1
HABP2	SPATA7	FRYL	DTHD1	MARVELD1	SKIV2L2	FCAR	CRLF3	ZFAS1	SCYL1	BMP1	SULF2	RP11-493L12.5
NTHL1	DNAJB6	QRFPR	MRPL48	TMEM200C	BCL11B	P2RY2	PRPF38B	EIF3K	MPG	LINC01583	IER2	RP1-207H1.3
CYSTM1	GBP5	SERPINB6	2021-09-07	TNFSF12	PLEKHJ1	RPS12	AZIN1	EVL	RAB3GAP1	PKD2	RP4-728D4.2	ANKRD12
ANXA10	HRH2	FAM155A	LMBRD1	CALU	QARS	IKZF1	IL26	BCL2	CD320	RPP25	ZFAND1	PSMA1
RNF181	AC109826.1	AP001627.1	POMGNT1	RGS7BP	IQGAP2	MEF2C	ATP2A3	NFKBIA	CTB-43E15.3	KIAA1377	SAFB	IKBKE
DDOST	RCAN1	NCOA3	ARID4B	NXPH3	OSGEP	LYL1	FUT8	CDC42	RP11-669E14.6	SPARCL1	CARD8-AS1	ACLY
PPP1R1A	PDK4	KCNN2	PRKAR1A	FXYD1	SKA2	ZFAS1	PGAM1	MCM5	MYH15	ELOVL4	PTPN6	BIN1
GPT	MXD1	NRGN	SCAMP2	RHBDF1	PLRG1	RP11-426C22.5	SELK	RNF166	KCNQ5	DEGS1	ZNF14	APRT
PLOD2	ABR	CD1D	SERINC3	CTD-2314B22.3	MEAF6	GNGT2	SUN2	GPR84	NUS1	MAP4	BACH1	UTP23
HAL	DCSTAMP	BDKRB2	GNL1	HOXB3	RPS6KB2	DUSP5	DTL	GABARAPL2	RP11-77H9.8	VKORC1	PAPOLA	SNRPB
FBXO9	SLC46A3	LY6H	CCR8	MYO1C	SUZ12	RP11-452H21.4	RP11-104L21.3	MAP2K3	HIST3H2BB	RECK	PKHD1L1	STAT5A
PSMA5	TMEM26	CPLX1	COPS6	TMEM133	SLC35E3	SELPLG	EED	PIM3	RP11-367G18.1	MYL12B	TOMM7	ARAP2
BDH1	POMP	HIP1	TIPRL	CCL8	HDAC3	PIK3R5	KMT5C	KDM2B	LACTB2-AS1	EVC	AASDHPPT	ECHDC1
CYP4F3	P4HA1	UBE2J1	IP6K2	PNISR	MAP3K11	PSMB10	AES	PLB1	ATP10B	CMTM3	LETM2	TSHZ2
MRPS14	SPIRE1	CAPN2	CORO1B	ID1	THAP7	CIITA	PFKP	TGFBI	HIST1H2BM	RPL35A	CD80	CCL22
2021-03-02	LRP1	EEF1A1	YIPF2	COMMD6	ABCF3	BID	SLFN5	TRPV2	VDR	NRP1	GMIP	ZNF292
HACD3	STX12	PIP5K1C	BUB3	ADRB1	PNO1	RPH3A	TRGV10	CD180	RNASEH2C	MYO1C	CFLAR	DPAGT1
ANGPTL4	FAR1	EPB41L4A-AS2	SLC35F2	INHBA	DDX52	PRR13	RP11-553L6.2	ARHGAP15	SYNGR1	CKAP4	FEM1B	CMAS
DHTKD1	LINC00996	CD40	PRPF4B	FGFR1	EIF4B	RP11-472N13.3	OSBPL7	NETO2	ZNF224	TRAM2	PARVG	ANKRD36B
ICT1	RUNX1	PINK1	ENOPH1	AKAP6	MED13	RPL31	LRR1	CBX6	ATG101	SMTN	H3F3C	UCHL5
PPAPDC1B	SGPL1	RP11-475N22.4	RNASEH2C	ZDHHC1	COMMD2	TMEM71	VAV1	THAP2	OSBPL10	C9orf47	CDC42SE1	MAF
OAF	SIGLEC5	IGF1R	SNX17	APOD	USP48	PSMB9	BRCA1	PPM1M	LINC00528	FAM198A	EIF2B4	SYNJ2BP
OSTC	THBD	MYL12A	SGPP2	RPL5	ZNF511	KBTBD8	TOX2	NAGK	RAPGEF1	ADAMTS1	IFNG-AS1	PIGT
MOCS2	CLIC1	SYNM	IARS	PINLYP	AP2B1	CLEC6A	MOB4	COPS3	RPN1	GPR1	VIPR2	COQ5
ABCC3	PCBP1	SLC16A14	P4HA1	RP11-91J3.3	SLC35C2	SRGAP2	TTK	RELT	RP1-29C18.10	PELO	FLT3	RAB27A
TIMM8B	RPS9	TMEM150C	ADSL	ROCK1	DYNC1LI1	BLVRA	FAM78A	ACPP	TNFRSF18	MYADM	SLC35F2	NT5C
SEC14L2	MRC2	SLCO3A1	SNRPD1	PRICKLE2-AS1	TUBGCP2	PAK1	RP11-796E2.4	MILR1	AC087430.1	PQLC3	SYTL1	ARL16
PLA2G12B	RP11-11N9.4	ADAMTS6	SNAI3	HIP1	DBNL	ZYX	RPS7	VPS35	RP1-46F2.2	CCNI	DUSP4	HSP90AA1
GPRC5C	JDP2	GDPD5	NMRAL1	PCDH7	ARF4	STAC3	CAPZA1	VASH1	RP11-655C2.3	RPL36	PKN2	TMEM179B
ZNF706	RP11-145M9.4	BST2	BSDC1	APBB2	DFFA	TRAF3IP3	PIF1	DNAJC4	RP11-568J23.4	AKT3	BCL7C	BROX
DDIT3	SESN3	QSOX1	GAR1	ADAMTS8	TMEM248	SLC8B1	AFAP1L2	STAC3	RP11-1060J15.7	RPS6	ACTL6A	METTL5
ECE2	FCHSD2	MLKL	RIOK1	PLEKHO1	ZCCHC11	AMPD3	ABCD2	SARAF	RP11-61E11.1	CHIC2	ZMYM2	FAM173A
RRS1	GRASP	CD36	MRPL47	CRMP1	IARS	CXCL9	HIRIP3	CHST11	RP11-109E24.2	RPS15	WDR45B	LSM12
EVA1A	RPS24	SLC25A37	OXCT1	OSBPL5	GNL2	PIK3AP1	NCAPD3	FCGR1B	RP11-461L13.5	C1orf198	COMMD9	CTC-490G23.2
C2orf72	PRKCD	QKI	IAH1	SMTNL2	GSKIP	RP11-552D4.1	TMEM243	SHKBP1	AL355490.1	PLN	IGHV3-74	TRAV23DV6
SLC38A3	HGF	METTL9	ATP5SL	PPM1L	NBN	CXCL10	GTF2B	CCNH	CCL1	NRXN2	C9orf66	MRPS7
COX17	ICAM4	ANKRD11	C6orf226	RUNX1T1	MEI1	SLCO4A1	CCNB1	RP11-212I21.2	RP11-253A20.1	P3H1	TAF12	NOP16
CNIH1	AMDHD2	RP11-187O7.3	RAD50	SETBP1	ACTR1A	C1orf54	RPS24	MYL6	CTD-3088G3.6	LAMB2	TRIM38	ARL4A
LINC00493	BST2	RPS3	GMPS	TNFAIP6	CDK10	RPL22	TRAPPC1	HAPLN3	ERCC6-PGBD3	MAP1LC3A	ST8SIA4	UBE2E1
IRF6	RTN1	CASP10	SSNA1	SLC8A1	LARP7	NSMAF	TRIP13	RAB4B	IGHEP2	ASPA	SH2D3A	AP1S1
RMDN1	ATP6V0D1	TANC2	CPSF3L	CNRIP1	GGNBP2	ARL8B	CX3CR1	PTGS2	MAP3K14-AS1	RP11-221N13.3	RP11-576N17.5	SDF4
LRRC59	SLC6A6	ELAVL2	PPP1R15B	RP11-14N7.2	GPBP1L1	PADI2	MTFR2	UBE2E2	UBALD2	AC112715.2	ARL14EPL	DDB2
UGT2B11	IL2RA	GYPC	LSM1	CKMT2	TXNIP	LPAR6	RPA3	OXSR1	UBA5	CPXM1	TRAV3	TNFSF10
NDUFAF6	OAS2	CYB5D2	LAMTOR3	REN	UBE3A	RP11-126K1.6	RP11-25K19.1	RP3-477O4.14	PDIA6	BST2	RP11-406H21.2	SAMD3
TMEM98	TRIM14	PCDH1	SMIM12	COL4A3	IPO5	P2RY13	SKA1	GNB4	SRSF9	OXTR	EMR3	XRCC5
AMN	TPM4	TNFAIP1	PVT1	IGF2	NUDT22	AMICA1	AIP	MCEMP1	GMPPA	HAPLN3	FAM103A1	SMIM15
TRIB3	GCNT1	EML3	LBR	RCSD1	ZNF24	HDAC9	SKA2	PTP4A2	PPM1K	ITM2B	ANK1	MIA3
ARPC1A	SYNGR2	ABI3	COPS8	COLEC10	UBR5	GBGT1	SLC35F2	TSPAN32	STT3A	G0S2	CMTM7	CTBP1
ADCK3	SNHG12	SNHG7	HLF	RP3-395M20.12	MAP3K8	TRA2B	PPDPF	LRCH4	AC007192.6	ADRA2A	MASTL	NMD3
TMEM106C	STAT5A	SORBS3	PPP4R2	MEF2D	USP1	OTOA	KCNK5	SLC46A2	FAM78A	RPL6	CD180	NUSAP1
HDGF	ZC3H12D	ADIRF	RPL7A	C12orf68	RABAC1	KIAA0513	SFI1	CCND3	XKR8	PTPRN2	SMKR1	SND1
NDUFB10	ATP6V0B	SYDE1	ADRM1	PYGO1	TSG101	CTSL	FLT3LG	RYR1	GNL3	SYNPO	RNF139	C7orf50
NUCB2	APOBR	LRRC34	DAZAP1	ANK3	CAPN1	CCR7	RP1-90J4.1	UBXN1	LINC01597	TSHZ3	MAPK1IP1L	DDHD1
CLDN4	C19orf38	PARVA	PCSK7	DES	DDX39A	DOK3	POLR1E	ZMYND15	TECR	TGFB2	AC009473.1	ERH
FDX1	HSD17B14	AHNAK	GLYR1	COL13A1	RP3-467K16.4	FAM45A	MCM3	FOSB	UAP1	RP11-390P2.4	DNTTIP2	COQ4
HPGD	CTA-384D8.34	IFI16	NOC2L	PDE8B	SF3A3	RRAD	UBASH3B	RAPGEF1	FICD	ZEB1	MYBL2	NMI
CPN2	PMAIP1	TMEM30A	MRPS17	AMOTL1	COPB1	LIPE-AS1	PATL2	NFKB2	AP000769.1	TNFSF13B	MIR155HG	CYLD
NSMCE2	PLXND1	NDRG1	RAD21	SERTAD1	TRIM28	GRB2	ARPC4	SRC	GOLT1B	PEAK1	LILRB1	RP11-94H18.1
SLC39A7	CTSA	CSNK1E	ZNRD1	RP11-192P3.4	CDV3	RP5-1171I10.5	RECQL	SYNGR2	RP11-875O11.1	DPEP1	GALNT2	VTI1B
GLUD1	RPL27A	FZD6	WDR43	BTG2	SMC6	KCNE3	PSME2	FTH1	GFI1	SEC24D	DPF3	RNF11
SLC50A1	INPP5D	DYNC1I2	PPIL3	CCDC85B	ARNT	DENND3	CYLD	GNG7	RP11-94L15.2	CCDC102A	SNX29	INPP4B
ACSS3	CATSPER1	PPP2R2A	ELAVL1	THSD7B	KEAP1	QPCT	RPA2	NMI	ZNF92	LINC00578	IL10RB	CIB1
CNIH4	WDFY4	CRACR2B	XPA	CYSLTR2	DTNBP1	SPIB	HERPUD2	TAP1	B4GALT7	TFPI2	SLAMF6	HSPBP1
TOMM5	CD28	LINC00987	STYX	SORBS3	ARF6	RAB8B	NDUFB8	C9orf139	PDE4D	PHACTR3	SEMA4D	NRAS
DHRS2	MAPRE1	PABPC4L	DPM1	PLPP1	TTC17	ID2	CD79B	SRGAP1	NME8	SDPR	LINC01480	HECTD1
CHP1	RASSF3	EHD4	GADD45A	DCBLD2	DDX46	P4HA1	RP3-477O4.14	C19orf59	MLEC	TPT1	USP15	NUBP2
GMDS	EMB	PRMT1	RPS26	DNAJB4	CAMLG	CD58	SLC25A12	RCSD1	BTLA	MRVI1	STX5	TMEM101
PEX19	SETDB2	MTRF1L	CCDC186	STMN3	TMPRSS6	PHLDA1	AC058791.1	RASGEF1B	TM9SF1	TYRP1	MFF	PTRHD1
ONECUT2	KIAA0930	RAB13	UBXN4	C20orf166-AS1	ACTB	FAM102B	ZBP1	AC010976.2	HIST2H2BF	CEMIP	NIPAL4	AKAP13
SPATS2L	CLK1	TMEM121	TNPO1	RHOC	FOXO3	PLEKHA2	AURKA	LINC01010	RP11-708J19.1	TMEM200A	N4BP2L2	SLC41A3
RP11-432I5.1	APOBEC3C	MRPL17	BAZ1A	RPS27	POGZ	LIX1	U2SURP	CSRNP1	NOMO2	C1orf54	ANTXR2	RSRC2
MTX1	MS4A14	SMAGP	UBE3A	RGL3	TADA3	CPM	RBM38	RPS6KA1	DENND1B	C9orf3	RP11-76E17.3	PRDX2
AP1S1	HTR2B	FEZ2	DDX17	SLN	ZNF428	SH3BP1	IL12RB2	SPTLC2	RGS13	PRDM5	FCHSD2	NTMT1
TRAP1	SCAMP2	TNS1	THAP7	ITGAV	WBP2	SRGAP1	FANCA	TRAF5	GPR160	CHST1	TFAM	RP3-477O4.14
JAGN1	HRH1	C16orf62	CHMP6	OGN	ELP2	CAP1	HNRNPLL	SPINT1	TCF3	GLG1	PPP2R5E	DRG1
SDHB	PSTPIP2	SAV1	CD8A	TBX5	ATP6V0E2	ADRBK2	MAP3K8	ARID3A	PPOX	TNFSF4	LYST	ALOX5AP
PSMD3	VOPP1	FKBP10	METTL2A	RP11-491F9.5	NR4A2	NBEAL1	LINC00544	AC079630.4	SPPL2B	ERLEC1	C11orf58	EML2
PAK1IP1	MFSD7	DGKD	BZW2	BTG3	SSB	CHD1	MB21D1	EIF4A3	CLINT1	CNRIP1	IL27RA	GMFB
SLC10A1	ACP2	SERTAD4-AS1	PPDPF	RP11-264B14.1	POLE3	ERGIC1	NSG1	ZNF366	ARSG	FAM229B	PSMA3-AS1	CTD-2576D5.4
UGT2B17	CAB39	FUT11	CASS4	GLI2	RPL17	GNB4	RP11-23P13.6	VAV1	SPACA3	SCPEP1	SESN3	NIFK
GHITM	TNFSF15	DENND5A	MRPL44	FMO2	ZC3HAV1	MFSD2A	CHAF1A	YWHAH	AC104653.1	MATN3	HNRNPU	VAV1
PRKAB2	TSPO	DAB2IP	RNF19A	TMEM119	DCTN4	VMP1	CPNE7	PHF20	TRBV29-1	RP13-152O15.5	TRAF5	DPP4
KRT10	RNH1	VANGL1	FBXL5	RAB31	SUN2	PTPN7	YPEL1	ERICH1	NPAT	RP11-399K21.11	RP1-118J21.25	PTPRN2
ACSL1	TRPV4	SNX3	RPP38	CTD-2171N6.1	THAP5	IRAK2	GLCCI1	TUBB6	ICAM4	RP11-523L1.2	IGLV3-27	SAMM50
NNT	ARHGAP25	CTNND1	CDV3	KLC1	TPR	S100B	ATF7IP	LMOD3	PGM3	KRTAP11-1	EPB41L4A-AS1	WAC
HTATIP2	MRO	BCAR1	RGS14	RP11-834C11.4	TIMM23	CAPZA1	DGKA	TWISTNB	B3GNT9	CTA-992D9.6	GTPBP1	DDX52
PEX2	CEACAM4	SH3GL1	FAM204A	NCK2	EIF3D	CHCHD5	LDHA	NLRC4	MIR155HG	RP11-135D11.2	C12orf10	CARD11
MLXIPL	CYB5R4	DCLK2	TMUB1	HOXB5	PITPNB	EZR	HSPH1	PIK3R5	NDUFV2-AS1	VCAN-AS1	FBXO34	MFHAS1
TAF11	WASF2	SH3GLB1	CBX3	PFN2	BEST1	PRDM1	TMBIM1	TIGAR	TRBC2	AC090617.1	VPS26A	FBXO25
ABHD14B	RP11-356N1.2	TLE2	HP1BP3	OR51E2	VAMP2	COMMD6	CHCHD2	NOD2	DARC	C21orf90	MAP3K11	PFKL
SHMT1	RPS11	TRIP10	CHD1	CHRD	DNAJC25	ETV6	NOP58	RP11-796E2.4	CEACAM21	AP001092.4	BEST1	RIC3
MBL2	ADPRH	ZNF667-AS1	GMPR2	MORF4L1	RNF8	CLECL1	SERINC3	AKIRIN2	DENND3	RP11-94H18.2	GRAP	RBM17
DHRS4L2	COL4A2-AS2	PLAC9	UBQLN1	SRP14	AP1M1	CKLF	ANKRD35	PLEKHB2	ASPHD2	C17orf102	PPP4R3A	CDK5RAP3
RORC	LRRK1	CD151	RP11-415F23.2	LDLRAD3	SLC25A46	MYO9B	NMT1	TNFAIP3	RAD17	RP4-745K6.1	TMEM242	MLST8
RAB13	ELL2	ZFP36	TMEM120A	CC2D2A	ZNF451	EAF2	PRKCQ-AS1	DOK1	CDK14	SHANK1	TFEB	PCSK7
ITIH4	PDE4B	C10orf128	ATF6B	LINC01615	PHAX	MGC16275	PFDN5	PEA15	CYLD	PTPRQ	NFYC	TM2D1
IGSF8	SELL	DGKI	DYNC1LI1	PFKM	CPSF3L	MIR142	ZNF831	PGLS	MGAT2	AC079779.6	IL6	PPP2R5C
TPMT	HMHA1	PKD2	CDC14A	ATN1	C19orf12	AF064858.8	MASTL	RP11-598F7.3	FAM98A	SCGB1D1	STARD3	GOSR1
CXXC5	GALNT6	TMOD2	SIDT1-AS1	NXN	IMPA1	SFMBT2	GPRIN3	SH3BP5	PRDM5	RP11-506O24.1	SLC17A3	UBE2G2
PPIL1	PAPD4	SHC1	DCUN1D5	C16orf45	RNASEH1	HERPUD1	AC147651.4	G3BP2	XKR6	AP001610.5	DEF6	SLC7A6
PLCXD2	CTB-61M7.2	AC116035.1	PPM1A	FAM109B	CRYZL1	ITM2B	RP11-973H7.4	SIGLEC9	SEC61G	RAB4B-EGLN2	TGS1	RCN2
IARS2	UBE2L6	SOX4	GOLGA4	ECE1	CTBP1	RPL23	HK1	DDIT4	TXLNB	PDE5A	SNRNP40	C11orf58
HYAL1	RP11-290F20.3	GLT8D2	CCT7	AFAP1	SECISBP2	PPHLN1	SRSF5	ADCY7	ZNF841	OSBPL5	CEBPZOS	SIGIRR
PCSK6	HOMER3	PTCHD4	ARF5	P3H3	ZNF33A	CMTM3	TUBA1B	ZYX	SLC35E2B	TNFSF12	DPPA4	HPGD
AK3	FAM78A	OAZ2	GPR89A	LMO4	EIF3J	ZGLP1	GNG4	RPS6KA4	KHDC1	ARL6IP5	CTA-250D10.23	EMC8
WWP1	PARVB	CNTNAP3	GCDH	TEKT3	RAB11B	MRPL44	PARPBP	RHOA	MAN2B1	FUT8	RP11-147L13.8	STIP1
SWI5	STARD3NL	CDK2AP1	RRS1	C9orf3	PRRC2A	RP11-483P21.2	CHMP4A	CTTNBP2NL	RP11-809O17.1	BOC	RP11-158M2.2	UFM1
FIS1	PLA2G4A	HIC1	CREB3	GLT8D2	TSR3	RP3-395M20.12	SERINC5	FLII	RP11-407N17.4	C7orf69	XXbac-BPG170G13.32	TFAM
MRPS34	SNX18	C1orf54	LRRC8C	PLAGL1	TSEN15	RPS27A	MAPK13	GNG5	MDM2	DCBLD1	KCNG2	SRP72
PPIC	FMNL1	APOD	PARP10	LIMS1	PPP6C	MAP1LC3B	LMOD3	PTAFR	REC8	SFXN3	ARGLU1	TNFSF8
STEAP1	KCNQ1	SLC25A36	CSTF3	DYNLT1	TM2D2	ENGASE	JKAMP	SRI	FAM136A	FAM228A	ISCU	RP11-275I4.2
GNPNAT1	TCIRG1	ZNF160	IGHG4	GADD45B	CREB3	NIFK	RPS11	SH3D21	KLHDC4	TOMM7	AC092301.3	TOR1AIP2
CFL2	DAPP1	FZD8	CUL5	CCDC8	SKAP1	GBE1	IL21-AS1	AC000003.2	HIST1H2BN	ACKR4	MTHFD1	LINC00239
SLC25A18	C10orf128	ALPL	TSTD1	MYLIP	MAD2L1BP	ZC3H12C	LINC01033	UBE2D3	KAT6B	SORBS3	TSPAN13	U2SURP
CYP4A22	MX2	CARD8	GTPBP4	LAMA5	DLGAP4	PAG1	RHEBL1	CBL	MIATNB	RGS17	HSCB	EDARADD
TMEM37	RAB3IL1	RABAC1	DYNLL2	KDELC2	TAF2	OSTF1	MYBL1	UBE2D1	TEX9	TMEM221	MPP6	ADGRE1
ABCD3	CSGALNACT2	RCBTB2	KPNA1	LAMB1	FAM104A	SLAMF9	ADGRG5	BEND6	IGHV3-43	DYNLT1	FAM107B	AGAP2
DST	RAB39A	LRRFIP1	PIK3R1	MPRIP-AS1	SURF6	LMOD3	CD101	RPS18	STX16-NPEPL1	KIAA0040	BSDC1	SSSCA1
VKORC1	CLEC5A	KAT6A	COL27A1	C17orf82	CCAR1	HECA	FLI1	M6PR	ABCD2	TCTN1	EPC1	THUMPD3
DCPS	KCNJ10	RP11-902B17.1	SNRNP70	PXDNL	PKN2	SLC30A1	CCDC186	CCR9	AC109333.10	GNG12	HINT3	TRIM22
TMED10	RPS28	ADGRL2	LTA4H	MICAL2	GALM	JOSD1	MYOM2	RP11-655C2.3	RAB3D	ISCU	IGKV1-39	STX10
[truncated: 1,288 more rows]

## Sheet: Table S7
Table S7 Gene list of each cell type used for LDSC-cts analysis in GSE157783
[truncated: 2,340 more rows]

[truncated: 3 more sheets: Table S8, Table S9, Table S10]
